# Supplementary material for: Targeting the TCA cycle can ameliorate widespread axonal energy deficiency in neuroinflammatory lesions
Source: Nat Metab. 2023 Jul 10;5(8):1364–81. doi: 10.1038/s42255-023-00838-3 (PMC10447243; doi:10.1038/s42255-023-00838-3)
Supplement: Supplementary file 2 — A full dataset of mitoproteomics, including acute and chronic time points of EAE compared to healthy controls. [file 42255_2023_838_MOESM2_ESM.xltx]

## Sheet: Mitoproteomics_EAE
	Summary
	Annotation
	MitoCarta 2.0 (MC)	Calvo, S. E., Clauser, K. R. & Mootha, V. K. MitoCarta2.0: an updated inventory of mammalian mitochondrial proteins. Nucl. Acids Res. 44, D1251–D1257 (2016)
	Identified candidates		Total detected candidates	Total detected MC annotated candidates
		aEAE	3356	804
		cEAE	2531	736
	Suborganelle localization	LocTree3, Goldberg, T. et al. LocTree3 prediction of localization. Nucl. Acids Res. 42, W350–W355 (2014)
	Pathway identification	Reactome version 7.4
	Gene set enrichment analysis	Python package nezzworker (https://github.com/engelsdaniel/nezzworker)
1	Mitoproteome_aEAE	Candidates identified in acute spinal cord EAE (disease onset + 2/3 days, compared to healthy control)
		Control	5 biological replicates
		aEAE	6 biological replicates
2	Mitoproteome_cEAE	Candidates identified in chronic spinal cord EAE (disease onset + 22 days, compared to healthy control)
		Control	5 biological replicates
		cEAE	4 biological replicates
3	Pathway analysis_aEAE	Pathways identified according to normalized enrichment score in acute spinal cord EAE
	*All analysis in this study: https://github.com/engelsdaniel/mitoproteomics

## Sheet: 1)　Mitoproteome_aEAE
gene	lfqctrl1	lfqctrl2	lfqctrl3	lfqctrl4	lfqctrl5	lfqeae1	lfqeae2	lfqeae3	lfqeae4	lfqeae5	lfqeae6	mean_log2lfqctrl	mean_log2lfqeae	log2fc	p	q	neglogq	enriched	mitocarta
Gm9774,Adrm1	23.8663	23.5558	22.177	22.0782	22.2538	23.09	23.2301	23.3527	23.4375	23.5285	23.5379	22.7862	23.3628	0.576564	0.207303	0.364055	1.45777	0	0
Pcdh7	21.9558	21.8261	23.2433	22.7522	23.3192	23.0883	24.3983	24.0863	23.1778	23.172	23.5859	22.6193	23.5847	0.965444	0.0382117	0.119961	3.05936	0	0
Igkv4-70,Igkv4-59	28.5159	27.7591	28.2457	29.7414	29.0783	29.1349	28.5266	29.0565	29.7812	28.1755	29.9356	28.6681	29.1017	0.433676	0.354967	0.516477	0.953223	0	0
Gbp6,Gbp10	23.1156	22.68	23.3975	21.1526	23.0674	25.0385	24.9744	26.0236	25.3306	25.38	26.2227	22.6826	25.495	2.81236	0.000717479	0.00728718	7.10042	1	0
Scn3a	24.2517	23.5648	24.2267	24.1148	23.8699	23.7952	24.1786	23.655	24.1923	24.466	24.3233	24.0056	24.1017	0.096159	0.609675	0.736261	0.441712	0	0
Eif4a3,Gm8994	24.4434	24.9584	24.1165	24.6101	24.3919	24.5873	25.5621	25.0185	24.1147	24.1964	24.4004	24.504	24.6466	0.14255	0.604809	0.733377	0.447372	0	0
Rps18,Gm10260	27.4612	27.6155	28.1665	27.7679	28.5314	28.0751	27.8058	27.8709	29.3248	29.4763	29.5712	27.9085	28.6873	0.778829	0.0880113	0.207858	2.26633	0	0
Rpl36a	25.4149	23.0414	26.1812	25.3483	26.252	25.1424	26.3906	26.1838	27.3036	26.668	27.3551	25.2476	26.5072	1.25969	0.106068	0.23527	2.08761	0	0
Mpeg1	23.0959	22.5695	21.1762	22.0729	23.6715	26.6784	26.4481	27.2291	26.7621	26.9699	27.7617	22.5172	26.9749	4.4577	0.000118579	0.00191323	9.02977	1	0
Slc9a6	25.1929	25.2613	25.1692	24.7123	25.0812	24.9823	24.7975	24.4859	25.7376	25.645	25.3723	25.0834	25.1701	0.08669	0.710881	0.814626	0.29579	0	0
Fam171a2	25.3212	23.9639	24.4396	23.6416	24.8746	23.5867	24.0576	24.059	23.8717	24.3211	24.3475	24.4482	24.0406	-0.407569	0.262245	0.418892	1.25535	0	0
Itgb4	24.2305	24.8501	24.7161	24.9243	24.5225	22.4363	22.756	22.8328	23.3579	21.696	21.7457	24.6487	22.4708	-2.17793	0.000146858	0.00221035	8.82151	1	0
Ptprf	24.5908	24.7063	24.1162	23.2216	24.5795	24.5167	24.4031	24.5308	24.7131	24.399	24.7693	24.2429	24.5553	0.312482	0.324092	0.485994	1.04099	0	0
Slc25a53	24.637	24.5091	24.9754	25.6374	25.9106	24.7844	25.5621	25.0945	25.7421	26.7831	26.2069	25.1339	25.6955	0.561624	0.199507	0.355575	1.49177	0	1
Map7d2	24.1954	24.1669	24.5712	24.417	24.6334	24.6367	24.4402	23.9611	24.7864	24.4863	24.3084	24.3968	24.4365	0.0397428	0.797462	0.874031	0.194243	0	0
Ckap5	28.3772	28.1808	28.0953	28.0507	28.0696	27.9718	28.0203	28.2721	27.9079	27.6081	28.0667	28.1547	27.9745	-0.180241	0.129781	0.267312	1.9034	0	0
Ndufaf6	26.4797	26.6897	27.1257	26.6709	27.0777	26.5452	26.731	26.3999	25.9114	25.8858	26.2704	26.8087	26.2906	-0.518117	0.0217818	0.0816901	3.6137	0	1
Gm996	25.8959	25.6132	25.9936	25.861	25.7849	26.2257	26.1359	25.8853	25.9716	25.0397	24.6169	25.8297	25.6458	-0.183876	0.532143	0.677493	0.561722	0	0
Map7d1	25.7826	25.62	26.3392	26.7095	26.5523	25.8751	26.0811	26.2884	26.4257	26.7213	26.6292	26.2007	26.3368	0.13611	0.605107	0.733377	0.447372	0	0
Rap1gap	24.1451	24.2364	24.0859	24.0781	23.9444	23.5532	23.9192	24.0766	24.2547	23.9429	24.5532	24.098	24.05	-0.0480142	0.753152	0.843426	0.245667	0	0
Ubr4	24.5696	23.5648	23.9018	23.8283	23.4356	23.6307	23.4974	24.3301	24.0799	23.1787	22.4126	23.86	23.5216	-0.33844	0.347993	0.509355	0.973255	0	0
Fmnl2	27.4125	27.0466	27.5918	27.526	27.6486	27.5854	27.1969	27.3637	27.5464	27.486	27.1636	27.4451	27.3903	-0.054773	0.685066	0.795254	0.330512	0	0
Scn1a	27.7149	27.4252	26.9138	26.6543	26.9233	27.3141	27.2445	27.3204	27.263	27.2794	27.0387	27.1263	27.2434	0.117076	0.582778	0.719046	0.475844	0	0
Ndufaf5	27.0835	26.4369	27.39	26.8435	27.0868	26.9497	27.0479	26.6536	26.4151	26.6865	26.26	26.9681	26.6688	-0.299339	0.174511	0.325909	1.61746	0	1
Skt	26.8173	25.7106	26.496	25.6752	25.6494	26.3041	26.2794	26.0972	25.7027	26.0764	25.6258	26.0697	26.0143	-0.0554024	0.845431	0.905318	0.143503	0	0
Slc25a25	31.7859	31.3659	32.6343	31.7286	31.9001	31.8192	31.7631	31.3542	31.2786	31.0815	30.9709	31.883	31.3779	-0.505022	0.0832621	0.199449	2.32591	0	1
Fam171a1	23.9369	22.2112	22.6504	22.0782	22.3539	22.7783	22.5563	22.8025	22.5843	22.6076	22.6661	22.6461	22.6659	0.0197507	0.956257	0.973369	0.0389416	0	0
Gpr155	22.1879	20.6502	23.3738	23.2095	23.0695	23.3204	22.6879	23.1315	22.8878	22.64	23.086	22.4982	22.9589	0.460759	0.419244	0.578212	0.790329	0	0
Mipep	27.3914	26.7993	27.6321	27.204	27.4242	27.8021	27.6505	27.4957	27.1587	27.2109	26.9472	27.2902	27.3775	0.0873053	0.662351	0.777375	0.363317	0	1
Dpy19l1	24.9674	25.415	25.0924	25.5339	25.6398	25.0887	25.4676	25.9265	26.1717	25.8063	26.0071	25.3297	25.7446	0.414956	0.077276	0.190428	2.39268	0	0
Itih4	22.1653	22.9441	24.4899	22.4249	21.0184	22.5745	22.9696	23.6492	23.1778	22.9338	24.082	22.6085	23.2311	0.622612	0.351106	0.512232	0.96513	0	0
Hbbt1,Hbb-b1	28.2912	28.5983	28.1701	29.2729	28.918	28.7502	28.5995	28.6206	29.8307	29.1268	28.6625	28.6501	28.9317	0.281615	0.345081	0.506824	0.980443	0	0
Nlgn4l	26.4205	25.7953	25.9189	25.5148	25.9833	25.7542	26.2059	25.9803	25.3452	24.9714	25.321	25.9266	25.5964	-0.330213	0.202292	0.358097	1.48158	0	0
Ptprs	25.9419	25.5642	25.8121	25.2744	25.6556	25.9653	25.7686	26.2277	25.7711	25.8022	25.8812	25.6496	25.9027	0.253027	0.102996	0.231061	2.11365	0	0
Cisd3	29.3753	29.1112	30.0196	30.7697	30.3668	29.4974	29.7904	29.2976	29.1202	29.5823	29.3755	29.9285	29.4439	-0.484616	0.194497	0.350133	1.51403	0	1
Pex10	23.4269	24.0819	23.8185	22.601	23.6188	23.7802	23.6498	23.9009	23.5843	23.8729	24.4963	23.5094	23.8807	0.371283	0.238796	0.396339	1.33519	0	0
Pde4b	24.4919	24.2775	23.744	23.9517	23.8932	23.8992	23.8872	23.6037	23.6717	23.3287	23.065	24.0717	23.5759	-0.49575	0.0292508	0.100169	3.31949	0	0
Tomm5	28.4804	29.1854	29.8303	29.6357	29.3584	29.1334	29.2235	29.1784	28.8924	28.7838	28.3849	29.298	28.9327	-0.36529	0.216766	0.374212	1.41807	0	1
Scn7a	25.3993	25.7979	26.4178	26.0372	26.1931	25.2668	25.442	25.2543	24.8666	25.0195	25.4008	25.9691	25.2083	-0.760753	0.00805348	0.0406428	4.62086	1	0
Dlgap4	22.7314	23.7125	22.0126	20.6647	22.5456	23.8754	23.4857	23.6636	23.6416	23.6834	23.5694	22.3333	23.6532	1.31984	0.0570656	0.154409	2.69517	0	0
Zbed5,Chchd2	27.0719	27.8611	27.3334	26.7534	26.691	26.7902	26.9805	26.5039	26.4533	27.8098	26.8339	27.1422	26.8953	-0.246889	0.422005	0.579073	0.788183	0	0
Cad	23.3723	23.8838	22.0553	21.4576	23.1533	23.3204	22.6866	23.2939	23.3828	22.8058	23.251	22.7844	23.1234	0.338988	0.499224	0.649882	0.62175	0	0
Gnai1	28.6456	28.245	28.2407	28.3126	28.5158	28.1606	28.0692	28.0844	28.0354	27.701	27.8417	28.3919	27.9821	-0.40989	0.00459947	0.0271757	5.20154	0	0
Otud7b,Otud7a	24.0135	24.7804	23.7789	24.6034	24.0858	23.8074	24.0449	23.9921	24.0138	23.8317	24.6922	24.2524	24.0637	-0.188696	0.437714	0.592804	0.754372	0	0
Plxnb2	26.6353	26.4959	26.8065	27.0626	26.7887	27.5928	27.3569	27.5278	27.4166	27.3491	27.7612	26.7578	27.5007	0.74293	0.000281433	0.00373316	8.06539	1	0
Xpnpep3	26.1729	25.8635	27.0339	26.7833	27.1008	26.579	26.7827	26.4098	26.3385	26.2182	26.3665	26.5909	26.4491	-0.14174	0.606919	0.734518	0.44513	0	1
2310061I04Rik	28.7745	28.5926	29.0668	28.9438	28.6182	28.6766	28.8869	28.3497	28.3883	28.2026	28.0608	28.7992	28.4275	-0.371679	0.0407099	0.125512	2.99411	0	1
Pdzd8	23.747	23.5159	23.9075	24.1301	24.2115	24.3216	24.2971	23.9105	24.2557	25.2569	24.4403	23.9024	24.4137	0.511291	0.0493222	0.141354	2.82262	0	0
Osbpl8	25.027	24.9279	25.1613	24.8572	24.9627	25.9102	25.6728	26.0912	25.6671	26.0186	24.8383	24.9872	25.6997	0.712466	0.0111055	0.050985	4.29378	0	0
Tmem229a	23.2019	22.083	23.2651	22.9801	23.6894	22.6766	23.4529	22.9633	22.0866	22.7034	22.6661	23.0439	22.7582	-0.285739	0.403794	0.562861	0.82915	0	0
Ptprz1	25.6561	25.6366	25.2943	24.9769	24.9336	25.5922	25.704	25.7359	25.9235	25.5242	24.9512	25.2995	25.5718	0.272347	0.220742	0.37835	1.40221	0	0
Krt14	25.0899	25.2744	26.1717	25.6807	26.4846	24.4172	25.0517	25.5081	25.1691	25.9128	27.0693	25.7403	25.5214	-0.218926	0.641852	0.761958	0.392218	0	0
Mtx3	27.8325	27.5921	28.9587	28.5598	28.6327	27.7993	27.8902	27.6383	27.2311	27.1332	26.6832	28.3152	27.3959	-0.919251	0.0215769	0.0812707	3.62112	0	0
Akap5	24.3863	23.4618	24.5954	24.3404	24.5395	24.8897	24.5879	24.7422	24.7216	24.7694	25.1175	24.2647	24.8047	0.540033	0.0565529	0.153996	2.69904	0	0
Ankrd29	26.2425	25.7245	24.4682	24.4415	24.6441	24.7469	24.5434	24.9329	25.2562	24.7754	25.147	25.1041	24.9003	-0.203853	0.620999	0.745286	0.424134	0	0
Safb/Safb2	24.2722	23.8868	24.1796	24.2061	24.078	23.9825	24.574	24.7098	25.2887	25.117	25.4873	24.1245	24.8599	0.735346	0.0208424	0.0797571	3.64824	0	0
Mthfd2l	26.1357	25.7488	26.684	26.1906	26.1453	26.0661	26.0317	25.756	25.598	25.3638	25.2784	26.1809	25.6823	-0.498568	0.0360231	0.115688	3.11169	0	1
Shank1	26.009	25.3618	25.721	25.7497	25.8334	25.1097	25.7532	25.3712	25.1861	25.1942	25.5513	25.735	25.3609	-0.374058	0.0320213	0.106035	3.23739	0	0
Tmed7	26.7327	27.462	27.1993	26.9981	27.1457	27.8855	28.3756	27.9019	28.0432	28.4147	29.08	27.1076	28.2835	1.17591	0.000619688	0.00663286	7.23615	1	0
Tmppe	23.8686	24.5115	22.6203	22.499	23.1753	24.0408	23.7666	23.9312	24.0688	24.0586	23.9099	23.335	23.9627	0.627707	0.175332	0.326896	1.6131	0	0
Tpm3-rs7	27.6403	28.1893	27.1279	27.8218	27.4279	27.7905	27.7515	28.1322	28.4297	28.0852	28.5163	27.6415	28.1175	0.476092	0.0649322	0.168532	2.5689	0	0
Ptrhd1	24.9618	24.7208	24.9161	25.0425	24.9517	24.7341	24.5333	24.6014	24.6608	24.4476	24.6987	24.9186	24.6127	-0.30591	0.00210772	0.0158244	5.98171	0	0
Gls	32.6168	32.0488	33.121	32.8846	32.5917	32.4159	32.6441	32.2101	31.8496	32.0201	31.6796	32.6526	32.1366	-0.516009	0.0557109	0.15275	2.71076	0	1
Smim20	25.446	24.4953	26.4216	25.6525	26.058	25.2476	25.3335	25.6534	25.4084	25.5735	24.8967	25.6147	25.3522	-0.262484	0.480939	0.633201	0.659264	0	1
Acad12/Acad10	26.5916	26.5377	27.2421	27.6211	27.1488	26.6242	26.7581	26.7581	26.8058	26.6442	27.1089	27.0283	26.7832	-0.245065	0.311018	0.471189	1.08562	0	0
Dnajc13	24.8222	24.8626	24.6963	24.144	24.7161	27.2304	26.6858	27.8841	28.0454	27.9669	28.8775	24.6482	27.7817	3.13346	4.24915e-05	0.000950677	10.0388	1	0
Prrt2	29.4417	29.5959	29.0064	28.7346	28.9488	28.8299	28.9954	28.8143	28.9904	28.7064	28.8414	29.1455	28.863	-0.282533	0.156304	0.303914	1.71826	0	0
Fga	23.3702	21.206	23.4605	21.7929	22.71	26.7295	27.651	27.9799	27.4054	27.109	27.9328	22.5079	27.4679	4.95999	7.70635e-05	0.00141325	9.46677	1	0
I830012O16Rik/Ifit3	22.8754	22.8416	24.0103	23.1428	21.8816	25.8239	25.326	25.8821	25.6024	25.6821	25.3844	22.9503	25.6168	2.66648	0.000931857	0.00890972	6.8104	1	0
Golgb1	25.8625	25.9442	27.9524	27.0395	27.0193	27.1037	26.8164	27.9537	25.6818	26.1438	26.1599	26.7636	26.6432	-0.120373	0.820416	0.889908	0.168272	0	0
Sptbn4	29.2378	28.8198	28.4027	28.2485	28.6866	28.8852	28.9266	28.8467	28.1641	28.2241	28.2025	28.6791	28.5415	-0.137552	0.567784	0.705212	0.503872	0	0
Pcdh17	23.7798	27.9606	27.9036	27.2673	26.7757	27.9404	27.7452	28.0025	27.256	27.4999	26.6072	26.7374	27.5086	0.771161	0.382744	0.544587	0.876765	0	0
Sbf2	25.3862	25.4743	25.5292	25.8161	25.9452	25.3301	26.5169	26.008	25.7417	26.2282	26.3535	25.6302	26.0297	0.399548	0.0910685	0.212831	2.23222	0	0
Adap1	25.636	25.5175	26.0407	25.9466	25.477	25.3058	25.0289	25.1488	25.2648	25.427	25.3769	25.7236	25.2587	-0.464864	0.0109145	0.0505229	4.30692	0	0
Gm10036/Rpl11	26.5384	25.4666	27.1906	27.1308	27.5952	27.9374	27.8241	28.2893	29.1247	29.1968	28.599	26.7843	28.4952	1.7109	0.00593909	0.0326747	4.93568	1	0
Igsf9b	23.5883	23.3504	23.106	23.9338	23.508	23.3166	23.5978	23.3541	23.6946	23.9497	22.8058	23.4973	23.4531	-0.0442355	0.838509	0.900719	0.150851	0	0
Gm20390/Nme2	28.2272	28.3279	28.4075	27.891	27.6384	28.2947	28.3304	28.3969	28.757	28.9883	28.5259	28.0984	28.5489	0.450455	0.0393005	0.122919	3.02422	0	0
Chd2/Chd1	29.1148	28.9584	29.9892	29.2441	29.5518	30.2409	30.429	27.5931	28.1078	28.8701	28.1559	29.3717	28.8995	-0.472169	0.394586	0.555699	0.847624	0	0
Gm20425	25.9177	26.356	25.8938	25.8609	25.9583	27.0994	26.9237	27.0039	27.2131	27.1854	26.8781	25.9973	27.0506	1.05325	2.76727e-05	0.000693056	10.4947	1	0
Coq10a	25.8743	25.064	25.7503	25.7293	25.648	25.8208	25.3912	25.9534	25.8821	25.8396	25.9729	25.6132	25.81	0.196797	0.277334	0.437375	1.19306	0	1
Pi4ka	28.8317	28.6719	28.6204	28.4868	28.6228	28.4818	28.5789	28.544	28.8263	28.4618	28.2054	28.6467	28.5164	-0.130356	0.222685	0.380128	1.39544	0	0
Ryr2	25.3347	25.6665	25.238	24.2573	25.4322	25.3047	25.1987	25.0377	25.253	24.743	24.6219	25.1858	25.0265	-0.159254	0.576209	0.713037	0.487951	0	0
Nbas	24.7572	24.78	24.7426	24.8852	24.7769	25.2049	24.8999	25.1436	24.971	24.7686	25.0014	24.7884	24.9982	0.209863	0.0218349	0.0816901	3.6137	0	0
Wdfy1	25.1745	25.5925	25.0253	25.1992	25.6095	25.8588	24.859	24.7505	26.0101	25.8307	26.4549	25.3202	25.6273	0.307165	0.341852	0.503403	0.990214	0	0
Rnf213	22.8761	22.3744	23.1366	22.0308	22.6932	23.7249	23.6336	24.1333	24.1815	23.7313	23.7745	22.6222	23.8632	1.24097	0.00125827	0.0111418	6.48788	1	0
Dsp	24.9017	24.4137	25.1343	24.4005	24.372	24.1166	23.6193	24.0248	24.4283	23.5335	25.4172	24.6445	24.1899	-0.454529	0.196027	0.351613	1.50794	0	0
Ahnak	27.2471	25.6134	28.1201	28.6905	28.1966	27.7242	27.1417	27.2272	27.0392	27.8736	27.6253	27.5735	27.4385	-0.134995	0.820142	0.889908	0.168272	0	0
Myo1e	24.1592	23.0512	24.85	24.6205	24.9989	23.9397	24.2955	24.2043	24.8231	24.9755	25.2835	24.336	24.5869	0.250969	0.560541	0.700373	0.513805	0	0
Ttc7b	27.1667	26.6652	26.4841	26.3887	26.5726	26.6873	26.7366	26.5023	26.7864	26.8114	25.943	26.6555	26.5778	-0.0776409	0.694388	0.802192	0.317981	0	1
Utrn	27.3134	27.1524	31.2113	29.9234	31.0125	28.3276	27.612	29.499	30.0946	29.1317	29.3258	29.3226	28.9984	-0.324127	0.746721	0.838644	0.253869	0	0
Ube4a	21.5094	21.9136	22.1737	22.2235	20.7482	23.9895	24.32	24.4357	25.1407	24.68	24.4422	21.7137	24.5014	2.78766	7.10481e-05	0.0013471	9.53592	1	0
Numa1	25.0245	25.2189	25.1976	25.596	25.3784	24.6467	25.1897	25.1446	24.7811	24.9755	24.9634	25.2831	24.9501	-0.332949	0.0303541	0.101868	3.29522	0	0
Ogdhl	33.3267	33.1404	33.525	33.0397	33.0753	33.4171	33.2622	32.8669	32.8111	32.9693	32.5166	33.2214	32.9739	-0.247544	0.159566	0.307911	1.69942	0	1
Rap1gds1	29.506	29.0095	29.196	28.8984	29.2005	28.9691	28.8314	28.9906	29.075	28.8404	28.4589	29.1621	28.8609	-0.301149	0.056596	0.153996	2.69904	0	0
Kidins220	22.9951	22.6143	21.5742	22.6812	23.8394	24.6565	25.0295	24.8472	24.4447	24.6715	25.5183	22.7408	24.8613	2.12043	0.00236831	0.0172409	5.85802	1	0
Inpp5a	25.7826	25.9343	25.8448	25.3533	25.4787	25.3116	25.6725	25.345	26.0362	24.9936	25.1544	25.6787	25.4189	-0.259865	0.206752	0.363468	1.4601	0	0
Gm17669/Rpl29/Gm3550	26.9695	27.2817	27.4934	28.2124	27.5879	27.7737	27.6709	28.4446	28.7234	27.6034	28.4033	27.509	28.1032	0.59423	0.0659782	0.170357	2.55337	0	0
Syngap1	25.7723	25.4612	25.9383	25.6396	25.546	25.6838	25.7519	25.3906	25.0251	25.6654	24.9954	25.6715	25.4187	-0.252754	0.158021	0.305836	1.70917	0	0
Ighg2c	22.2433	23.6966	22.4123	23.067	21.5155	25.0238	26.1022	26.292	25.4323	26.5536	26.3739	22.5869	25.9629	3.37602	0.000113665	0.00186078	9.06988	1	0
Gm20671/Pisd	26.0308	25.8391	27.0968	26.7586	27.091	26.4434	26.6918	26.5512	26.5381	26.5528	25.958	26.5633	26.4559	-0.107367	0.72149	0.821622	0.283453	0	0
Pde2a	25.272	24.8639	25.4252	25.1304	25.2176	25.3865	25.4848	25.0683	25.7246	25.3264	24.7225	25.1818	25.2855	0.10371	0.558187	0.698695	0.517266	0	0
Pcdh9	24.5587	24.0476	24.3144	23.8038	23.844	23.3868	23.2585	23.3941	23.4317	24.1037	24.1661	24.1137	23.6235	-0.490201	0.0508031	0.143273	2.80316	0	0
Agl	28.7087	28.8193	28.3076	28.1466	28.2281	28.1701	27.8999	28.2191	28.2083	28.2358	28.0029	28.4421	28.1227	-0.319363	0.0769713	0.190358	2.39321	0	0
Farp1	28.675	28.5942	27.7214	28.0868	28.1661	28.6892	28.6019	28.842	28.759	28.7297	28.9302	28.2487	28.7587	0.509962	0.0411925	0.12648	2.98302	0	0
Srp72	23.1176	22.8666	23.7942	23.7557	24.2995	23.6842	23.8201	23.9921	24.1211	23.9852	24.076	23.5667	23.9465	0.379718	0.217136	0.374274	1.41783	0	0
Sec24c	24.1267	23.7853	23.9654	24.009	23.5907	24.2243	23.9575	24.2821	24.3051	24.1964	24.8024	23.8954	24.2946	0.399212	0.0241034	0.0877342	3.51072	0	0
Atp2b1	29.0443	28.8721	28.7438	28.5925	28.8119	28.9475	28.9214	29.1588	29.0237	28.9679	28.2908	28.8129	28.885	0.0720845	0.630994	0.75253	0.410179	0	0
Akr1b10	29.663	29.377	29.7096	29.2244	29.012	29.4066	29.2165	28.7899	28.761	28.8989	28.818	29.3972	28.9818	-0.415375	0.0402108	0.124735	3.00307	0	1
Opcml	27.6124	26.8407	27.1893	26.623	26.9156	26.8006	27.1417	26.884	26.9827	27.349	26.6238	27.0362	26.9636	-0.0725654	0.727437	0.825872	0.27601	0	0
Ank3	29.7515	29.404	29.0921	28.9129	29.1984	29.3912	29.3763	29.2298	28.899	28.8007	28.6986	29.2718	29.0659	-0.205845	0.308697	0.469835	1.08977	0	0
Ppp1r9a	22.5988	21.9383	22.537	22.8153	22.3018	24.6112	23.5724	24.3024	24.2272	24.6233	24.7057	22.4383	24.3404	1.90213	1.59366e-05	0.000472497	11.0474	1	0
AK157302/Isca1	27.5926	27.3382	28.1441	27.4509	27.6366	27.4819	27.8446	27.3904	27.3764	27.8556	26.9544	27.6325	27.4839	-0.148596	0.466302	0.61899	0.692011	0	0
Gm6594/Hmgn2	23.8575	25.3432	25.7438	25.7331	26.0465	24.2979	24.4679	24.992	24.1878	24.324	25.583	25.3448	24.6421	-0.702747	0.163165	0.312724	1.67704	0	0
Hk2	24.9723	24.0613	25.9931	24.8637	26.6711	27.5571	27.7093	28.8784	27.8173	28.3071	27.7693	25.3123	28.0064	2.69409	0.00216415	0.0159975	5.96601	1	1
Capn2	27.7952	27.8184	27.4644	27.5877	27.5652	27.7667	27.4389	27.6005	27.8547	27.7943	27.9289	27.6462	27.7306	0.0844657	0.423503	0.58035	0.785005	0	0
S1pr1	27.0265	26.7369	26.7326	27.12	26.7188	26.7982	26.465	26.8332	26.0691	26.2599	26.1497	26.867	26.4292	-0.437792	0.0242133	0.0880389	3.50572	0	0
Cacna2d1	28.7497	28.6024	28.0311	27.6647	27.9314	28.4892	28.4251	28.1878	28.4752	28.2678	28.1142	28.1959	28.3265	0.130682	0.573131	0.710801	0.492482	0	0
Bin1	30.1403	29.8258	29.7519	29.7145	29.7916	29.3914	29.3194	29.4434	29.6055	29.2094	29.1242	29.8448	29.3489	-0.495924	0.00109703	0.0100867	6.63141	0	0
Sec22b	28.9598	28.3023	28.8967	28.5456	28.6585	29.2873	29.3299	29.3256	29.4367	29.3354	29.095	28.6726	29.3016	0.629061	0.00403362	0.0245233	5.34971	1	0
Dpysl2	33.0228	33.2336	32.7269	32.7449	32.53	32.6604	32.3614	32.6011	32.974	32.6467	32.5599	32.8517	32.6339	-0.217749	0.183527	0.336928	1.56949	0	0
Lgals9	22.6283	22.3081	22.3312	23.476	24.0709	24.3361	24.5924	24.2869	24.8085	24.0946	24.5185	22.9629	24.4395	1.47661	0.0110293	0.050844	4.29778	0	0
Emd	25.8965	26.2291	25.8853	25.7986	25.8177	26.3217	26.4862	26.2924	26.3423	26.3747	26.0398	25.9254	26.3095	0.384105	0.0047077	0.0276691	5.17558	0	0
Alyref	23.2782	24.0004	24.6323	24.9108	24.7471	23.9016	23.8184	24.0375	23.7394	23.1631	23.5381	24.3138	23.6997	-0.614073	0.114806	0.247297	2.01568	0	0
Clta	29.1634	29.0911	28.5925	28.5602	28.7706	28.5676	28.5902	28.7537	29.5088	29.0613	29.2612	28.8355	28.9572	0.121602	0.558919	0.698858	0.516929	0	0
Stxbp1	33.3761	33.2725	33.049	32.8219	32.8201	33.1765	33.1044	33.1523	33.4557	32.9845	32.9285	33.0679	33.1337	0.0657498	0.644619	0.764702	0.38703	0	0
Endog	28.0418	27.1961	28.5036	27.3216	27.462	28.4663	28.4514	28.1332	27.8103	27.9028	27.4739	27.705	28.0396	0.334614	0.290941	0.450711	1.14973	0	1
Metap2	22.258	22.9589	21.5742	22.105	23.6182	23.6609	23.1942	23.551	24.0775	24.2785	24.804	22.5028	23.9277	1.42482	0.0120057	0.05372	4.2184	0	0
Kng1	22.3891	21.5435	22.7862	22.1795	21.4497	26.0365	26.349	26.5683	26.5097	26.8762	26.8241	22.0696	26.5273	4.45768	4.50227e-06	0.000202591	12.2691	1	0
Capn5	27.3714	27.1887	26.6068	26.8913	27.1416	27.2219	27.2645	27.4795	26.8804	26.7438	26.5764	27.04	27.0278	-0.0122095	0.951257	0.970264	0.0435505	0	0
Ngp	24.1137	25.5422	25.4145	25.7838	25.5139	27.4529	28.5026	28.0746	27.256	27.2846	28.6635	25.2736	27.8724	2.59878	0.000127843	0.00204305	8.93506	1	0
Prdx6	31.4211	31.5404	30.8093	30.8635	30.7963	30.6132	30.6327	30.7637	31.0216	31.067	31.1845	31.0861	30.8805	-0.205664	0.316897	0.478346	1.06387	0	1
Akap1	24.3411	24.7477	25.0021	25.2218	24.499	24.4723	25.342	25.017	24.0266	24.8712	24.9811	24.7623	24.785	0.0227027	0.929286	0.959394	0.0598047	0	1
Bak1	25.0094	25.8711	24.8135	25.2978	25.1959	25.6624	25.6664	25.6636	25.7335	26.0027	25.3435	25.2375	25.6787	0.441121	0.0691472	0.17647	2.50251	0	1
Ampd3	24.1758	24.2436	24.085	23.8677	24.106	24.7167	24.0594	24.4983	24.7864	24.3909	23.76	24.0956	24.3686	0.273	0.162401	0.311617	1.68216	0	0
Dld	33.5904	33.8489	33.893	33.9982	33.7476	33.7541	33.8117	33.5966	33.5027	33.18	33.2803	33.8156	33.5209	-0.294726	0.043641	0.130564	2.93717	0	1
Hsd17b10	30.8155	30.5696	31.1597	31.6466	31.463	30.8469	31.0141	30.8032	30.6653	30.5231	30.7807	31.1309	30.7722	-0.358693	0.149477	0.295085	1.7608	0	1
Dctn1	28.8121	28.5827	28.5301	28.7106	28.6795	28.7033	28.5363	28.7234	28.7409	28.7741	28.6264	28.663	28.6841	0.021067	0.739312	0.835117	0.259951	0	0
Prkcsh	27.991	28.1553	28.0708	27.8095	27.8298	28.7766	28.9431	28.8801	28.8528	29.2534	29.2154	27.9713	28.9869	1.01564	5.14909e-06	0.00021678	12.1715	1	0
Prdx4	27.045	26.9135	26.2016	27.0037	27.1008	27.1387	26.7159	27.2846	27.4006	27.3139	26.9164	26.8529	27.1284	0.275439	0.205529	0.362501	1.46394	0	1
Gfra2	24.402	23.8309	23.6892	24.0327	24.2434	23.8075	23.7772	23.6636	23.471	23.4733	23.065	24.0397	23.5429	-0.496713	0.0191501	0.0750791	3.73544	0	0
Trove2	24.7555	24.04	24.3229	24.2334	24.6004	23.8672	23.9055	23.9633	24.4649	23.7826	24.0625	24.3904	24.0077	-0.38276	0.0461808	0.135593	2.88265	0	0
Galnt1	21.9349	23.0879	23.2433	23.4528	23.0444	23.7325	24.309	24.5837	23.8114	24.5273	24.5213	22.9527	24.2475	1.29484	0.00445865	0.0264836	5.23876	1	0
Faah	25.9983	26.2893	26.8836	26.4582	26.7821	26.3928	26.2973	26.0798	26.4106	26.2769	26.2069	26.4823	26.2774	-0.204922	0.282664	0.442145	1.17741	0	0
Flot1	30.1407	29.8958	29.4635	29.843	29.5526	30.1562	29.9607	30.3251	30.1944	29.8644	30.5998	29.7791	30.1834	0.404328	0.0362091	0.115781	3.11053	0	0
Mras	25.8113	25.9578	26.0066	25.7636	25.5805	25.778	25.7417	26.1082	26.4559	25.8018	25.7292	25.824	25.9358	0.111825	0.44956	0.60339	0.728838	0	0
Sdcbp	26.3145	25.741	25.6656	26.0037	25.7702	26.7013	26.8419	27.2663	26.3711	26.1103	26.3717	25.899	26.6105	0.711471	0.00787661	0.040195	4.63684	1	0
Atox1	26.1109	25.6132	24.876	25.1093	25.2813	25.3114	25.2474	25.2755	25.6794	25.3353	24.8129	25.3982	25.277	-0.121167	0.635152	0.75534	0.404802	0	0
Degs1	22.9648	21.9643	21.727	21.0996	22.7288	25.4019	25.2878	25.4084	25.303	24.6931	25.0485	22.0969	25.1905	3.09355	0.000382018	0.00469617	7.7343	1	0
Napsa	22.1295	22.2902	22.7933	22.8672	23.3346	26.0576	25.9588	26.8736	26.0954	24.9744	26.1288	22.683	26.0148	3.3318	3.21493e-06	0.000163159	12.5814	1	0
Snap23	25.2067	25.7272	25.0033	24.8742	24.9609	25.2982	25.5305	25.5633	25.403	25.4476	25.7124	25.1545	25.4925	0.338047	0.0925377	0.215216	2.21614	0	0
Psmb1	27.6348	27.0598	27.18	27.0098	27.0875	27.2842	27.0828	27.5054	27.4297	27.4578	27.1283	27.1944	27.3147	0.120334	0.401988	0.561513	0.832608	0	0
Ndufb11	30.5127	30.2342	31.2515	30.6586	30.2533	30.5642	30.6258	30.4614	30.2523	30.3273	29.4844	30.5821	30.2859	-0.296143	0.270718	0.428349	1.22314	0	1
Ptgds	25.8413	25.7682	26.0936	25.8349	25.5712	25.3327	25.0091	25.5154	25.233	25.3675	26.011	25.8219	25.4114	-0.410414	0.0346349	0.112413	3.15312	0	0
Sypl1	27.2606	27.2506	26.6625	26.4538	26.5997	25.8279	26.2246	26.3169	26.5388	26.6255	26.6333	26.8454	26.3612	-0.484288	0.0533535	0.147931	2.757	0	0
Sema4d	24.5877	24.78	24.448	25.1939	24.9394	24.7379	24.6409	24.7286	24.606	24.8426	24.2864	24.7898	24.6404	-0.149376	0.362071	0.524433	0.93117	0	0
Gsto1	24.4201	23.8309	23.8244	23.618	23.9021	24.1837	24.2955	24.272	24.1093	23.9394	24.0625	23.9191	24.1437	0.224604	0.177807	0.329862	1.60007	0	1
Man2b1	24.272	25.2785	25.4092	26.9175	25.3269	28.2489	28.158	28.4175	28.7833	28.1973	28.64	25.4408	28.4075	2.96666	0.00159259	0.0131968	6.24366	1	0
Rpl21	27.3253	27.4764	28.3232	28.3884	28.1157	28.3307	28.6711	28.4943	29.0756	29.3438	29.099	27.9258	28.8358	0.909962	0.010995	0.0507811	4.29957	0	0
Amacr	26.4023	26.2943	26.7261	26.3201	26.7089	26.6053	26.3298	26.2639	25.9432	26.3229	26.4814	26.4903	26.3244	-0.165922	0.239989	0.397534	1.33085	0	1
Agpat1	26.1811	26.2147	26.2055	25.7244	26.1643	26.1982	26.2413	26.3068	26.4631	26.1089	25.8303	26.098	26.1914	0.0934227	0.484398	0.636756	0.651187	0	0
Dpysl4	27.2606	27.2124	26.6411	26.8622	26.9199	27.2315	26.8955	27.2006	27.0212	27.3042	27.122	26.9793	27.1292	0.1499	0.292822	0.45203	1.14551	0	0
Scarb2	28.7897	28.7309	29.4043	30.0196	29.8657	30.2608	30.2338	30.7921	30.7852	30.2043	31.4676	29.362	30.624	1.26194	0.00557858	0.0313596	4.99495	1	0
Phb2	32.5546	32.4268	33.2658	33.1544	33.1956	32.6947	32.7804	32.4645	32.4841	32.6176	32.2829	32.9194	32.554	-0.365396	0.111017	0.242234	2.04553	0	1
Ncam2	29.0156	29.1968	28.5099	28.6916	28.7294	28.8988	28.9985	29.0508	28.9917	28.8516	28.9281	28.8287	28.9532	0.124573	0.373961	0.535872	0.90004	0	0
Atpif1	31.546	31.721	30.7386	32.5691	30.1408	31.5086	31.2597	32.2754	30.7349	29.7731	30.9319	31.3431	31.0806	-0.262491	0.6395	0.759435	0.397001	0	1
Gosr2	24.5564	25.2516	25.3448	24.4743	24.8914	25.3475	25.8313	25.5342	26.0888	25.5189	25.3355	24.9037	25.6094	0.705647	0.0121772	0.0539138	4.2132	0	0
Psmd4	25.9464	26.1202	26.3184	27.0499	26.6424	26.5682	26.4135	26.5747	27.1238	27.4362	27.1044	26.4154	26.8701	0.454687	0.113328	0.245215	2.02788	0	0
Ptpn9	22.9919	22.6777	22.4736	22.832	23.2205	23.9847	23.8549	24.03	24.4136	24.4668	24.2218	22.8391	24.162	1.32284	3.89056e-05	0.000894295	10.127	1	0
Exoc7	24.3883	24.6935	24.1365	24.1245	24.078	24.2244	24.0632	24.8778	24.6446	24.3757	24.2864	24.2841	24.412	0.127867	0.466308	0.61899	0.692011	0	0
Purb	25.2604	25.3084	25.1339	25.6193	25.5184	25.0138	24.6967	24.5492	25.2711	25.24	24.5548	25.3681	24.8876	-0.480474	0.017056	0.0689347	3.85863	0	0
Kpna4	24.4937	23.5748	24.2454	23.5561	24.4855	24.1029	23.7754	24.2226	25.0324	23.2138	23.7254	24.0711	24.0121	-0.0590753	0.860642	0.916344	0.126039	0	0
Anp32a	25.1199	25.1676	24.9178	25.1457	25.2766	24.9091	24.8219	25.0545	24.7519	24.9184	24.6934	25.1255	24.8582	-0.267327	0.00853078	0.0420401	4.57209	0	0
Exoc4	24.4471	24.2468	24.562	24.582	24.4961	24.6109	24.5647	24.6168	24.9971	24.5774	24.8221	24.4668	24.6982	0.231384	0.0345697	0.11231	3.15445	0	0
Hax1	26.9102	26.5862	27.4601	26.8624	26.9513	27.2998	27.1745	26.8362	26.9966	26.8403	26.4986	26.954	26.941	-0.0130639	0.944829	0.966234	0.0495556	0	0
Efnb3	24.9734	24.6223	23.8463	24.701	24.8917	24.5302	24.2181	24.6144	24.0965	24.1374	24.0701	24.6069	24.2778	-0.329192	0.190586	0.346107	1.53071	0	0
Pld3	25.5153	25.544	25.6146	25.8066	26.117	27.6449	27.199	28.2791	28.141	27.4529	27.8482	25.7195	27.7609	2.04137	5.59967e-06	0.00022372	12.126	1	0
Folh1	27.7988	28.0181	27.5866	27.4819	27.7269	27.7131	27.704	27.9987	27.9292	27.9869	28.0589	27.7225	27.8985	0.175991	0.155918	0.303691	1.71932	0	0
Pdyn	24.9853	25.14	23.8944	24.5088	24.444	24.7028	24.8556	24.7551	24.9669	24.6597	24.9393	24.5945	24.8132	0.218729	0.383349	0.544673	0.876537	0	0
Dhodh	28.4432	28.0962	28.9738	28.5286	28.5353	28.5867	28.4001	28.2164	27.9813	28.1344	27.8089	28.5154	28.188	-0.327459	0.106872	0.235807	2.08432	0	1
Clcn6	24.3411	24.1397	25.0457	25.4573	25.2308	24.513	24.7436	25.3083	25.6946	24.7368	25.2507	24.8429	25.0411	0.198222	0.547676	0.689681	0.535998	0	0
Ech1	28.1922	28.6628	28.7167	29.2038	28.9109	28.6835	28.6187	28.7738	28.619	28.9979	29.1074	28.7373	28.8	0.0627763	0.747433	0.838644	0.253869	0	1
Fkbp8	28.4575	27.9546	29.3392	28.6073	28.9102	29.006	29.0124	28.9869	28.8445	28.482	28.4388	28.6538	28.7951	0.141343	0.600511	0.731246	0.451571	0	1
Edil3	25.5154	25.4025	25.6964	26.0373	26.1037	25.7689	25.6308	26.0347	26.341	26.1549	27.1059	25.7511	26.1727	0.421627	0.135953	0.27652	1.85454	0	0
Stx1a	28.1008	27.6036	27.6161	27.4851	28.1583	28.0533	28.0826	27.9572	28.3953	27.8999	27.7249	27.7928	28.0189	0.226095	0.217125	0.374274	1.41783	0	0
Cd151	24.9651	25.3735	25.7626	26.3632	24.7414	25.1944	25.7754	25.5841	25.2619	26.175	25.7107	25.4412	25.6169	0.175754	0.607732	0.735237	0.443718	0	0
Psmd14	25.5545	25.3911	25.6356	25.3132	25.6758	25.5433	25.3823	25.697	25.6145	25.818	25.2891	25.514	25.5574	0.0433475	0.693617	0.801728	0.318815	0	0
Adam10	26.4103	26.3587	26.5833	26.4917	26.5973	26.253	26.3604	26.3115	26.0509	26.0961	26.2392	26.4883	26.2185	-0.269754	0.00332275	0.0214858	5.54047	0	0
Npc1	26.904	26.4377	27.2721	27.413	28.0387	28.5818	28.1782	28.5773	28.704	27.8436	28.867	27.2131	28.4586	1.24554	0.00566251	0.0315671	4.98544	1	0
Scamp3	27.3814	27.3592	26.4731	26.4749	26.3676	27.4984	27.666	27.5353	27.5325	27.6802	28.0737	26.8112	27.6644	0.853129	0.0167766	0.0681627	3.87487	0	0
Slc32a1	30.3361	30.3217	30.1285	29.7008	30.1878	29.8561	29.9614	29.8713	30.342	30.0936	29.2356	30.135	29.8933	-0.241654	0.235505	0.39273	1.34839	0	0
Ap1b1	29.5106	29.2848	29.1688	28.9175	29.2992	29.1903	29.0571	29.2871	29.6364	29.1041	29.0082	29.2362	29.2139	-0.0223012	0.872319	0.924812	0.112768	0	0
C1qbp	31.0582	31.4794	31.2418	31.0171	30.5013	30.8979	30.8998	30.7231	30.1868	30.5705	30.2098	31.0596	30.5813	-0.478222	0.0500409	0.14232	2.81279	0	1
Hap1	24.3742	24.1225	24.4631	24.6825	24.5015	24.2729	24.3176	24.5137	24.5864	24.3487	24.7995	24.4288	24.4731	0.0443818	0.726466	0.825608	0.276471	0	0
Mgll	28.2707	27.6773	28.5044	28.4731	28.1581	27.4755	27.4409	27.4094	27.0313	26.5067	26.8945	28.2167	27.1264	-1.09034	0.000728063	0.00731865	7.09421	1	0
Mrps12	26.8336	25.8504	27.0155	26.5774	26.4456	27.2351	26.8192	26.7763	26.4307	26.537	26.339	26.5445	26.6896	0.145051	0.564568	0.702958	0.50849	0	1
Syt3	27.3919	27.7562	26.9996	26.619	27.0788	26.4422	27.1317	26.2539	26.7251	26.6041	26.2469	27.1691	26.5673	-0.601784	0.0354413	0.114476	3.12688	0	0
Myadm	26.3655	25.9007	25.6394	25.1711	25.7706	26.1475	26.2152	26.3032	26.3495	25.8698	26.4393	25.7694	26.2208	0.45131	0.0799454	0.194137	2.36486	0	0
Ndufa1	29.9313	28.6889	30.3783	29.275	29.8342	29.8561	29.6626	29.5514	29.0981	29.2181	28.9424	29.6215	29.3881	-0.233427	0.501162	0.651142	0.618956	0	1
Nudc	25.8679	26.1391	25.8743	25.7524	25.982	25.6997	25.9244	25.7471	26.2817	26.381	26.9706	25.9232	26.1674	0.244275	0.282135	0.442051	1.17772	0	0
Sptlc1	21.7435	22.4898	22.6021	23.3053	22.6595	24.0197	24.1539	24.1556	24.1066	24.3537	24.3611	22.5601	24.1918	1.63172	0.00218784	0.0161017	5.95664	1	0
Chil3	27.2493	26.7071	27.8811	28.6154	27.3862	31.4626	30.9894	31.4148	30.7345	30.5147	31.7296	27.5678	31.141	3.57312	3.94542e-05	0.000900737	10.1166	1	0
Bcat2	28.3916	27.7165	29.0504	29.4293	29.1208	28.7545	28.7847	28.9713	28.664	28.3366	28.7642	28.7417	28.7125	-0.0291925	0.930864	0.959819	0.0591663	0	1
Timm44	29.7963	29.5476	30.3482	29.9708	30.1225	29.8959	29.9987	29.4102	29.6491	29.6157	29.5954	29.9571	29.6942	-0.2629	0.149726	0.295402	1.75925	0	1
Cops5	25.7663	25.7544	25.3683	25.622	25.9065	25.9442	25.0849	25.4615	25.8723	25.7552	25.6119	25.6835	25.6217	-0.0618333	0.704495	0.809708	0.304526	0	0
Slc1a4	29.0538	29.0503	28.6454	28.3267	28.7217	28.756	28.6872	28.97	28.7628	28.568	28.2571	28.7596	28.6668	-0.0927289	0.596851	0.729048	0.455915	0	0
Calu	28.1314	28.5964	27.8938	28.1396	28.1302	29.1621	29.0458	29.2156	28.8972	29.6426	29.6608	28.1783	29.2707	1.09241	0.00013299	0.00210525	8.89179	1	0
Ctnnd2	28.774	28.6608	28.4706	28.5864	28.4949	28.3293	28.4418	28.4748	28.3944	28.1658	28.2669	28.5974	28.3455	-0.251873	0.00812736	0.0408927	4.61201	0	0
Fxn	27.5266	27.5235	27.6449	27.1093	27.0588	27.308	27.6663	26.7029	26.7103	26.9762	26.1028	27.3726	26.9111	-0.461519	0.106314	0.235349	2.08713	0	1
Pitpnm1	25.2288	25.2103	24.6759	24.748	24.8101	25.1434	25.2976	25.3796	25.5792	25.0824	24.9892	24.9346	25.2452	0.310596	0.0696053	0.176966	2.49845	0	0
Rab33b	24.2418	23.0512	24.6561	23.9583	24.5729	24.3299	24.3176	24.2227	24.6041	25.1794	24.4269	24.0961	24.5134	0.417384	0.244123	0.401893	1.31512	0	0
Gamt	26.3457	26.1982	26.1143	25.959	26.0335	25.9334	26.1179	26.1763	25.7525	25.4119	25.7577	26.1301	25.8583	-0.271844	0.0756306	0.187734	2.41324	0	0
Mrpl23	26.4719	26.171	26.8982	26.1838	26.3557	26.8896	26.9494	26.5257	26.3466	26.8905	26.3023	26.4161	26.6507	0.234582	0.224295	0.381523	1.39016	0	1
Sdc4	22.8568	21.4812	23.6064	23.0863	22.0943	24.4355	24.3325	24.1189	24.6487	24.6842	25.1258	22.625	24.5576	1.93262	0.00447755	0.0265489	5.23521	1	0
Zw10	21.3753	22.5243	22.5604	22.667	21.781	25.3352	25	25.2617	24.9927	25.4699	24.5942	22.1816	25.109	2.92736	5.24264e-05	0.00110229	9.82528	1	0
Ddost	28.9166	28.5846	28.9902	28.863	28.8671	29.9445	29.9488	29.9054	30.2992	30.1562	29.8918	28.8443	30.0243	1.18001	7.61432e-07	7.30851e-05	13.7401	1	0
Ap3d1	27.7073	27.5371	27.2761	27.5538	27.6168	27.9067	27.7884	28.0671	27.9986	27.8359	27.6677	27.5382	27.8774	0.339145	0.00630203	0.0342227	4.8689	0	0
Man2b2	25.5227	25.9199	25.7446	26.0974	25.8466	26.5476	26.5319	27.1803	26.7771	26.416	27.4404	25.8262	26.8155	0.989303	0.000968502	0.00915575	6.77111	1	0
Rgs7	27.1096	27.6176	27.0835	26.7124	26.8029	26.9895	26.941	27.1829	27.5171	26.6291	27.2791	27.0652	27.0898	0.0245672	0.90612	0.945565	0.0807511	0	0
Csnk2a2	24.8114	24.8569	24.388	24.2843	24.5901	24.7123	24.6167	24.581	24.9389	24.9316	24.9393	24.5861	24.7866	0.200485	0.174845	0.326237	1.61601	0	0
Gucy1b3	23.6684	23.9585	21.6142	22.6573	23.5252	23.9033	23.5777	24.016	23.4073	23.7443	24.0655	23.0847	23.7857	0.700949	0.178296	0.330586	1.5969	0	0
Cd200	28.477	28.3329	27.8318	27.3085	28.1701	28.7569	28.3816	28.206	28.8008	28.1364	27.7633	28.024	28.3408	0.316773	0.264257	0.421305	1.24706	0	0
Prkag1	24.6043	23.5648	24.6243	23.3294	23.8892	24.4571	23.6082	23.6387	24.6213	23.202	23.6144	24.0024	23.8569	-0.145443	0.687209	0.797191	0.327003	0	0
Banf1	25.175	25.5921	25.3871	25.3533	25.9303	25.5724	26.335	26.5242	24.787	24.9686	26.1221	25.4875	25.7182	0.230666	0.499878	0.650239	0.620958	0	0
Asna1	26.9706	26.8823	26.8341	26.8824	26.9629	27.282	27.0896	27.2753	27.4482	27.3818	26.8776	26.9065	27.2258	0.3193	0.0120416	0.05372	4.2184	0	0
Cntnap1	30.4133	30.3875	29.9739	29.7847	30.0249	29.9655	30.0948	29.9457	29.8386	29.9448	29.586	30.1169	29.8959	-0.220926	0.165156	0.315538	1.66411	0	0
Bnip3	26.2375	26.0186	26.5739	26.6742	26.6276	26.2556	26.7514	26.4421	26.4269	24.8034	26.0611	26.4264	26.1234	-0.302965	0.357977	0.51977	0.944054	0	1
Trappc3	25.0657	25.0669	24.6336	25.3661	25.1263	24.7162	24.6693	25.2023	24.8902	24.5798	24.0723	25.0517	24.6884	-0.363348	0.0929484	0.215723	2.21275	0	0
Cacna1b	23.9209	23.9362	23.4349	23.8659	24.1434	23.2438	23.5048	23.5914	23.6677	24.3211	25.7269	23.8603	24.0093	0.149043	0.716274	0.818738	0.288526	0	0
Pgrmc1	28.9261	29.1189	28.6276	28.9669	28.4898	28.9595	28.8571	28.9561	28.5478	28.5858	28.8553	28.8258	28.7936	-0.0322539	0.821282	0.889966	0.168178	0	0
Impa1	26.9013	26.8195	26.3739	26.4261	26.4103	26.3942	25.9779	26.3731	26.4052	26.4833	26.5816	26.5862	26.3692	-0.217016	0.163375	0.312837	1.67652	0	0
Entpd2	27.5975	27.3601	27.3563	27.3141	27.5892	26.5654	26.5609	26.5956	26.4713	26.8265	26.3956	27.4434	26.5692	-0.874231	3.61727e-06	0.000173422	12.4934	1	0
Bckdk	27.8093	26.5799	28.3926	27.287	27.8227	28.1147	27.9353	27.5986	27.7567	27.5365	27.1362	27.5783	27.6796	0.101359	0.773138	0.857798	0.221289	0	1
Copb2	24.2675	24.7477	24.5558	24.3861	24.4877	24.9136	24.8046	24.9532	25.6146	25.2876	26.0503	24.489	25.2707	0.781699	0.00897906	0.0437354	4.51505	1	0
Snca	27.4651	27.8983	27.2655	28.3345	27.5067	27.2383	27.632	26.8564	27.4126	27.6079	27.7867	27.694	27.4223	-0.271744	0.281662	0.441709	1.17883	0	0
Pde6d	24.0393	23.7602	23.5805	24.1475	23.6714	23.6556	23.5621	23.6616	23.9835	23.9781	23.6902	23.8398	23.7552	-0.0846008	0.538907	0.682875	0.550306	0	0
Impact	25.24	25.1391	24.7908	24.549	24.7244	24.701	25.1616	25.0086	25.4331	25.0739	24.8872	24.8887	25.0442	0.15556	0.373435	0.535576	0.900835	0	0
Syngr1	28.0662	28.2982	27.8249	27.9422	27.8048	28.3239	28.2338	27.3352	28.0211	28.0501	28.2851	27.9873	28.0415	0.0542484	0.764944	0.851743	0.23151	0	0
Bloc1s1	25.1702	24.9383	25.0308	25.1676	25.3834	25.443	25.1911	25.5551	25.7229	25.0719	25.5824	25.1381	25.4278	0.289695	0.0487286	0.140441	2.83197	0	1
Prx	30.75	29.8056	31.922	31.999	31.5371	29.1843	28.6789	28.6293	26.9308	28.2469	27.6061	31.2027	28.2127	-2.99003	0.00046432	0.00542947	7.52497	1	0
Strn	26.4853	26.6309	26.0785	26.0469	26.1028	26.534	26.621	26.7009	25.4289	26.666	25.6035	26.2689	26.2591	-0.0098325	0.971504	0.981121	0.0274968	0	0
Nipsnap1	31.5892	31.655	32.3339	31.8823	31.8238	31.6961	31.7488	31.318	31.2452	31.3715	31.0693	31.8568	31.4082	-0.448659	0.0286579	0.0984659	3.34423	0	1
Gbas	31.0603	30.7972	32.0415	31.3778	31.4685	31.1461	31.3847	30.9182	30.7749	31.2108	30.9621	31.349	31.0661	-0.282909	0.266601	0.423573	1.23932	0	1
2022-09-07	30.865	30.6983	30.5518	30.7975	30.646	30.5734	30.6006	30.8536	30.7782	30.2976	30.2587	30.7117	30.5604	-0.15133	0.220874	0.378384	1.40208	0	0
Eif6	23.4038	22.7696	22.5229	22.6189	21.7792	24.7222	24.403	24.1394	25.1341	24.8689	24.4445	22.6189	24.6187	1.99983	0.000402096	0.00488925	7.67617	1	0
Rpl35a	26.6967	26.603	27.8488	27.7859	28.0117	27.356	27.5653	28.1396	29.3087	29.3831	28.8538	27.3892	28.4344	1.04518	0.0532937	0.147931	2.757	0	1
Atp2a2	30.9135	30.2859	30.6314	30.3037	30.4799	30.9655	30.7619	31.0217	31.0366	30.6815	30.6856	30.5229	30.8588	0.335928	0.0435187	0.130517	2.93769	0	0
Ilk	24.493	24.772	26.2186	24.6868	24.2638	24.4753	24.3979	24.8235	23.8054	24.0277	25.2338	24.8868	24.4606	-0.42623	0.327727	0.489476	1.03069	0	0
Psmb5	26.2136	26.1623	25.7623	25.3001	25.5077	25.6494	25.4027	25.5206	26.3363	25.9772	25.6577	25.7892	25.7573	-0.0318703	0.891777	0.936337	0.0948995	0	0
Ninj1	24.8007	24.2468	23.8926	24.0557	24.0112	25.0103	24.7288	24.4786	24.6132	24.5023	24.2754	24.2014	24.6014	0.400031	0.0735794	0.183996	2.44225	0	0
Dhx9	23.9676	23.9599	24.3876	24.0393	25.2801	23.9394	24.1091	24.6408	23.967	24.0277	24.6984	24.3269	24.2304	-0.0965134	0.74808	0.83909	0.253102	0	0
Dpm1	25.4512	25.5169	25.3487	25.0695	25.8472	25.8768	25.7362	25.9318	26.163	26.7568	25.6735	25.4467	26.023	0.57631	0.0209843	0.0800299	3.64332	0	0
Pip5k1c	26.4141	26.5517	26.5223	26.2026	26.4282	26.0489	26.481	26.5218	26.5027	26.488	26.0447	26.4238	26.3478	-0.0759389	0.521283	0.667975	0.582133	0	0
Pip4k2a	27.2809	27.0043	27.05	27.0399	26.757	26.632	26.453	26.326	26.862	26.5274	26.3527	27.0264	26.5255	-0.500891	0.00207703	0.0156289	5.99964	0	0
Eif3d	22.5047	22.1002	22.0909	23.0105	22.4982	23.9014	23.6187	23.5999	24.1642	24.6402	24.1167	22.4409	24.0069	1.56596	9.67222e-05	0.00165773	9.23658	1	0
Atp9a	25.6717	25.5791	25.6395	25.8369	26.0109	25.5511	25.713	25.8504	25.7394	25.4683	26.0461	25.7476	25.728	-0.0195578	0.869252	0.922001	0.11716	0	0
Eef1b	27.2298	27.0201	27.3957	26.7648	27.0255	27.3265	27.3866	27.6916	27.6053	27.3218	27.3809	27.0872	27.4521	0.364942	0.0230412	0.0851611	3.55366	0	0
Hmox2	28.8198	28.932	28.0317	28.6364	28.2	29.0709	29.1075	29.1103	29.0476	28.9463	29.0255	28.524	29.0514	0.527383	0.0387396	0.121391	3.04226	0	0
Grk6	28.4308	28.8442	28.5183	28.6148	27.5143	28.473	28.3409	28.1806	27.5732	28.067	27.8534	28.3845	28.0814	-0.303119	0.292056	0.451388	1.14756	0	0
Itgb5	22.2586	22.885	23.0253	22.9624	22.4033	24.7865	25.1836	25.4839	24.7461	24.9031	25.2806	22.7069	25.064	2.35707	2.43195e-06	0.000139822	12.8041	1	0
Nmt1/Nmt2	22.2043	22.9796	22.2135	22.2704	22.6243	23.6998	23.627	23.3905	24.0161	23.4165	23.5379	22.4584	23.6146	1.15619	0.000369974	0.00458168	7.76991	1	0
Epb41l2	31.6987	31.4489	31.4978	31.7411	31.8374	30.8237	30.8445	30.8945	30.7697	30.4768	30.8338	31.6448	30.7738	-0.870942	1.41074e-05	0.000442472	11.1421	1	0
Gpx4	28.8013	28.5686	28.9026	29.1357	29.2819	29.1941	28.8751	28.6137	28.6535	28.5982	28.4142	28.938	28.7248	-0.213226	0.236958	0.394263	1.34277	0	1
Nptx2	24.7404	25.7788	24.4163	25.1495	25.7104	25.6594	25.7334	25.4761	25.4796	24.4501	25.3422	25.1591	25.3568	0.197727	0.563108	0.702527	0.509374	0	0
Gpld1	26.6991	26.5383	27.3044	27.2811	27.7362	27.1797	27.5085	27.9951	27.7542	27.355	28.6101	27.1118	27.7337	0.621912	0.0716665	0.18043	2.47049	0	0
Ctss	25.414	24.4953	25.5849	25.386	25.3307	29.1401	29.4797	29.9749	28.9524	28.2266	29.8331	25.2422	29.2678	4.02563	8.20798e-07	7.44486e-05	13.7134	1	0
Emc8	26.2376	26.1246	25.886	25.562	26.0825	26.5792	26.2613	26.3722	26.7871	26.7272	27.23	25.9786	26.6595	0.68092	0.00494739	0.0288362	5.11598	1	0
Vamp8	25.5206	25.3732	25.5968	25.2505	25.8926	26.7323	26.3384	27.1055	26.5453	26.6558	27.673	25.5267	26.8417	1.31499	0.000439261	0.00524612	7.57453	1	0
Psma3	25.5436	26.0256	25.7439	25.4304	26.5945	25.792	25.5622	25.71	25.7583	26.418	26.3943	25.8676	25.9391	0.0715391	0.788173	0.868673	0.203114	0	0
Stx7	27.7813	27.8975	27.7153	27.8824	27.9773	28.5486	28.5199	29.0362	28.8092	28.6572	29.4177	27.8508	28.8315	0.98071	0.000553319	0.00610835	7.355	1	0
Gnaz	28.5152	28.1673	28.0885	27.8517	28.2077	28.3584	28.1147	28.4464	28.4852	28.1418	27.6531	28.1661	28.1999	0.0338494	0.842307	0.902836	0.147463	0	0
Vamp4	24.3189	24.1373	24.6745	24.0116	24.079	25.0134	25.1271	24.8045	24.66	24.9974	25.3651	24.2443	24.9946	0.750318	0.00118137	0.0106864	6.54808	1	0
Snx3	25.4485	24.8908	25.2621	25.6291	25.4867	25.512	25.4936	25.4948	25.4864	25.8381	25.6027	25.3434	25.5713	0.227858	0.156993	0.304548	1.71526	0	0
Clcn7	24.2156	24.8626	25.2459	26.0779	25.9374	26.6656	26.5839	27.0013	27.6053	26.5342	27.5674	25.2679	26.993	1.7251	0.00402476	0.0245233	5.34971	1	0
Hsd17b12	29.0982	28.6563	29.8227	29.3103	29.5289	30.0441	29.9173	30.1024	29.9235	30.0206	29.9181	29.2832	29.9877	0.704427	0.0224049	0.0833602	3.5845	0	0
Smpd2	24.2963	24.116	24.0737	23.7557	24.2115	24.7356	24.5678	24.3045	25.127	25.2691	24.8726	24.0906	24.8128	0.722125	0.00288479	0.0197176	5.66437	1	0
Slc25a17	24.9679	24.6238	24.2267	24.2893	24.2596	24.4831	24.5468	24.4671	23.9895	23.9119	24.1834	24.4734	24.2636	-0.209797	0.280635	0.440744	1.18199	0	1
Cask	28.8209	28.7814	28.4857	28.3396	28.24	28.4694	28.2428	28.4265	28.426	28.2243	28.2065	28.5335	28.3326	-0.200946	0.167477	0.318263	1.65171	0	0
Pfdn2	21.8849	21.3484	21.8133	22.4428	23.0231	24.1338	24.5574	24.0161	23.9285	24.5553	24.3475	22.1025	24.2564	2.15394	0.000808205	0.00793081	6.97832	1	0
Ly86	20.9295	22.5387	23.1414	22.3478	22.7142	24.4323	24.4114	25.0329	25.0594	25.005	25.9081	22.3343	24.9749	2.64053	0.000620439	0.00663286	7.23615	1	0
Sorl1	25.1757	24.3643	25.7258	25.3612	25.4735	25.4758	25.5129	26.1233	26.5912	26.4991	27.493	25.2201	26.2826	1.06246	0.0231836	0.0855931	3.54636	0	0
Naglu	23.7689	24.1828	24.0868	26.1319	25.196	28.1432	28.0968	28.9568	27.7645	26.9932	28.1802	24.6733	28.0225	3.34921	0.000372062	0.00459058	7.76711	1	0
Wdr1	29.8562	29.9008	29.2582	29.4429	29.0809	29.9004	29.5761	29.7191	29.8941	30.2401	30.0278	29.5078	29.8929	0.385151	0.0817361	0.197241	2.34197	0	0
Slc4a4	32.9499	32.857	32.4516	32.3048	32.3666	32.2028	32.2772	32.296	32.3746	31.8368	32.0652	32.586	32.1755	-0.410532	0.0340333	0.110997	3.17141	0	0
Vti1b	25.9981	26.1811	26.3685	26.6632	26.5646	27.105	27.0499	27.4211	27.6514	27.5486	28.2144	26.3551	27.4984	1.14332	0.000516322	0.00579525	7.43091	1	0
Mtx2	30.4166	30.2611	31.3092	30.8767	30.9446	30.5481	30.3834	30.2579	30.2874	29.754	29.8169	30.7616	30.1746	-0.587038	0.0361976	0.115781	3.11053	0	1
Klc1	25.2369	25.4245	25.5544	25.2581	25.3975	25.3388	25.7436	25.1914	25.802	25.8381	25.4217	25.3743	25.5559	0.181619	0.189916	0.345638	1.53267	0	0
Klc2	25.6729	25.6904	25.2043	25.3559	25.5339	25.4828	25.4344	25.3334	25.797	25.6128	24.2734	25.4915	25.3223	-0.169164	0.502632	0.652294	0.616405	0	0
Dhcr7	25.8315	26.0204	26.7412	26.3067	27.1786	26.2147	26.3253	26.1233	27.6817	27.528	26.9162	26.4157	26.7982	0.382514	0.330199	0.492072	1.02306	0	0
Capns1	27.1139	27.2162	25.9535	26.6294	26.7376	26.8815	26.4043	26.759	26.994	26.1711	26.0294	26.7301	26.5399	-0.190232	0.510729	0.658727	0.602247	0	0
Dync1i1	25.0185	25.3361	25.6399	25.2961	25.3013	24.9663	25.2393	25.1984	25.4545	24.972	25.3005	25.3184	25.1885	-0.129903	0.331392	0.492677	1.02129	0	0
Dync1i2	27.1351	27.5274	27.0993	26.6874	26.98	26.7244	26.7568	26.8808	26.8894	26.7891	26.7669	27.0858	26.8012	-0.284609	0.103415	0.23122	2.11266	0	0
Cntfr	27.7774	27.4572	27.3376	26.9224	27.5573	27.341	27.2157	26.9785	27.4357	27.1065	26.4676	27.4104	27.0908	-0.319578	0.145163	0.289981	1.78597	0	0
Ppt1	28.0076	27.8206	27.9467	28.5934	28.5075	29.1506	29.0737	29.5278	29.1868	28.8562	29.4808	28.1751	29.2126	1.03749	0.000818418	0.00800761	6.96441	1	0
Ddc	24.5017	25.4901	24.6593	24.5855	25.1546	23.9788	24.0506	24.2453	24.1856	23.5152	24.6922	24.8783	24.1113	-0.766956	0.0139881	0.059954	4.06	0	0
Cops3	26.2851	25.9499	25.8972	25.778	25.9286	25.9449	25.7776	26.2767	26.3593	25.7738	25.7324	25.9677	25.9774	0.00969615	0.946571	0.967324	0.0479293	0	0
Cops4	26.3429	26.5531	26.4116	26.1721	26.2761	26.2574	25.9838	25.9461	26.5351	26.2396	26.3058	26.3512	26.2113	-0.139879	0.236186	0.39337	1.34604	0	0
Cops6	26.2861	26.7704	25.9033	25.8924	25.8879	25.8513	25.8233	26.008	26.206	26.2642	25.6741	26.148	25.9711	-0.176867	0.402685	0.561816	0.831831	0	0
Hnrnpa2b1	24.0288	23.7878	24.3169	24.5628	25.1032	23.9417	24.4868	24.0673	24.838	23.4418	24.4947	24.3599	24.2117	-0.148156	0.638886	0.759243	0.397366	0	0
Comt	26.3557	26.1967	26.2775	26.2563	26.4257	26.9403	26.687	26.7667	27.0472	26.4301	26.751	26.3024	26.7704	0.468026	0.00185295	0.0145292	6.1049	0	1
Cacng2	26.3707	26.679	26.5176	26.4986	26.1132	26.2953	26.1244	26.208	26.0113	25.8175	26.066	26.4358	26.0871	-0.348749	0.0181364	0.072373	3.78841	0	0
Gosr1	24.4916	24.6999	24.2733	24.3118	24.2631	24.3489	24.1267	24.2807	23.8872	24.0783	24.0722	24.4079	24.1323	-0.275601	0.0330341	0.108795	3.20031	0	0
Pak1	26.5976	26.5672	25.9393	26.1648	26.2514	26.1168	26.223	26.1753	26.1582	26.247	25.7547	26.3041	26.1125	-0.19159	0.22985	0.386655	1.37088	0	0
Lamtor3	26.8859	26.2886	27.503	27.8627	27.8285	28.3479	27.991	28.6392	28.6524	28.217	29.1804	27.2737	28.5046	1.23091	0.0108123	0.0501881	4.31651	0	0
Creg1	24.8521	25.49	25.8523	26.5071	25.9659	26.9395	27.603	27.9174	26.55	26.4772	27.3372	25.7335	27.1374	1.40391	0.00425174	0.0254607	5.29559	1	0
Psmc3	25.3828	25.9003	25.1129	25.1598	25.6427	25.7577	25.2636	25.5843	25.9285	25.3708	26.0661	25.4397	25.6618	0.222126	0.28889	0.44953	1.15351	0	0
Clpp	29.1148	28.8329	29.6214	29.0766	29.1342	29.5199	29.2494	29.0392	28.8197	29.0736	28.2675	29.156	28.9949	-0.161114	0.475849	0.628876	0.669153	0	1
Hcn2	29.0972	29.3695	28.8175	28.8824	28.82	28.4802	28.5347	28.6611	28.616	28.3319	28.4631	28.9973	28.5145	-0.48283	0.0069866	0.0367438	4.76635	0	0
Hcn1	26.0234	26.356	25.6012	25.4008	26.1002	25.7897	25.8444	25.586	25.6333	25.5807	25.8093	25.8963	25.7072	-0.189094	0.345625	0.5074	0.978805	0	0
Ctbp1	28.3737	28.4833	27.4845	27.4772	27.6112	28.0678	28.1262	27.9353	28.0528	27.9395	27.7012	27.886	27.9705	0.0845384	0.731514	0.829378	0.269898	0	0
Map7	24.3899	24.2775	24.0493	24.2343	24.3403	23.6973	23.9696	23.9793	23.9862	23.5381	23.9709	24.2583	23.8569	-0.401368	0.00284982	0.0195983	5.67312	0	0
Hsd17b7	25.282	25.3305	25.9375	26.3602	25.4728	25.856	25.7248	25.5785	25.77	26.1296	26.1301	25.6766	25.8648	0.188208	0.438935	0.593739	0.752099	0	0
Bsn	29.826	29.3958	29.8809	29.5433	29.8535	29.4771	29.8782	29.3321	29.521	29.4394	29.184	29.6999	29.472	-0.227924	0.128688	0.266427	1.90819	0	0
Gdap1	31.4765	30.9194	32.1541	31.5565	31.6275	31.2227	31.3202	30.8081	30.8964	31.2037	30.3405	31.5468	30.9653	-0.581513	0.0469269	0.137423	2.8633	0	1
Tom1	27.3644	27.4856	27.7097	28.0955	27.9295	28.5004	28.3251	28.9298	28.8694	28.4826	29.0325	27.717	28.69	0.973019	0.00052009	0.00581808	7.42524	1	0
Idh1	29.5023	29.3607	29.007	29.2645	29.1003	29.1858	28.836	29.2205	28.8129	28.817	28.8427	29.2469	28.9525	-0.29446	0.0367495	0.116834	3.09746	0	1
Arl6	23.7537	23.7911	24.8771	24.5937	24.181	23.782	24.403	24.3857	23.5757	24.5252	23.6221	24.2393	24.0489	-0.190408	0.519656	0.666752	0.584778	0	0
Rbbp9	25.3044	25.041	24.4397	24.7148	24.9026	25.247	24.8776	24.8622	25.908	25.2202	24.9954	24.8805	25.1851	0.304577	0.192782	0.348398	1.52119	0	0
Dhrs3	24.2167	24.1728	23.8641	23.9194	24.2115	26.8837	26.1727	26.5337	25.4288	25.3071	26.6722	24.0769	26.1663	2.08943	0.000357955	0.00449924	7.7961	1	0
Mpp3	23.92	24.1173	23.6618	25.057	24.0563	23.9671	23.7097	23.8395	24.3201	24.0374	24.0722	24.1625	23.991	-0.171464	0.526119	0.671863	0.573761	0	0
Syn1	32.5366	32.7047	31.8329	31.7005	31.9552	31.9115	31.9562	31.8556	32.4697	32.264	31.8875	32.146	32.0574	-0.0885028	0.706802	0.811505	0.301329	0	0
Lin7c	26.7907	26.8118	26.2975	26.1638	26.8175	26.507	26.4082	26.9228	27.0663	27.157	26.2127	26.5762	26.7123	0.136088	0.539052	0.682875	0.550306	0	0
Yme1l1	26.7176	26.8151	26.9807	26.9979	26.6722	27.3658	27.1171	27.045	26.9772	26.7248	26.5938	26.8367	26.9706	0.133919	0.338544	0.499847	1.00044	0	1
Stx8	25.4879	26.1096	26.0136	26.1127	26.007	26.7174	26.6938	27.4371	26.913	26.4685	27.399	25.9462	26.9381	0.991972	0.000886313	0.00857195	6.86616	1	0
Gcat	28.1855	27.7153	28.4365	28.3189	28.4142	28.5002	28.2482	28.2695	27.7829	27.7068	28.0837	28.2141	28.0985	-0.11553	0.541382	0.684323	0.547251	0	1
Olfm1	25.4433	26.095	24.8357	24.867	24.846	25.1264	25.5952	24.029	24.5674	25.631	25.1849	25.2174	25.0223	-0.195066	0.595677	0.728002	0.457986	0	0
Lgmn	24.9388	25.6635	26.0226	26.4306	26.9245	30.0597	29.4745	30.0935	28.954	28.5573	30.4637	25.996	29.6005	3.60446	3.0581e-05	0.000743694	10.393	1	0
Tpp1	27.6779	27.7645	28.305	29.1154	28.3711	29.1176	29.1994	29.7718	29.2579	28.4968	29.5749	28.2468	29.2364	0.98962	0.0149581	0.0627491	3.99426	0	0
Itm2b	25.5728	25.6437	25.2944	25.4734	26.1692	26.3766	26.0405	26.5206	27.0578	26.5217	27.434	25.6307	26.6585	1.02783	0.00303752	0.0203066	5.62191	1	0
Coro1a	26.5321	27.0318	26.1354	25.6467	26.3059	26.9841	27.3715	27.4109	27.9524	28.2831	28.2153	26.3304	27.7029	1.37251	0.00187481	0.0145962	6.09826	1	0
Cope	24.1536	23.3038	23.8026	23.618	24.1434	23.3097	23.5499	23.5584	23.8918	24.3211	23.5496	23.8043	23.6967	-0.107546	0.633852	0.754061	0.407246	0	0
Rbm3	24.259	24.2364	23.5052	23.5266	23.1494	25.0678	24.8055	25.3386	24.9844	24.7481	24.0612	23.7353	24.8343	1.09893	0.00442133	0.0263085	5.24833	1	0
Fhit	27.3782	27.0271	27.4892	27.4379	27.2066	26.9858	26.5484	26.7056	26.7262	27.0363	26.8328	27.3078	26.8059	-0.501953	0.00187021	0.0145962	6.09826	0	1
Lancl1	27.2237	27.0274	27.265	27.3353	27.1387	26.7356	26.9581	27.0492	26.8625	27.0895	26.693	27.198	26.898	-0.300018	0.00662185	0.0354689	4.8173	0	0
Mtco1	30.7445	30.4025	31.8918	31.6189	31.24	31.0901	30.9202	30.8785	30.6366	30.57	30.8767	31.1795	30.8287	-0.350857	0.276233	0.435843	1.19812	0	0
Mtco2	33.7124	33.0961	34.4407	33.7964	33.6758	33.8355	33.9627	33.6519	33.7069	33.5171	32.2688	33.7443	33.4905	-0.253804	0.462349	0.615976	0.699054	0	0
mt-Co3/Cerk	29.3908	29.1799	30.0262	29.1754	30.5111	29.5719	29.9545	29.0596	29.941	29.7679	29.6442	29.6567	29.6565	-0.000154078	0.999602	0.999602	0.000573821	0	0
Hprt1	27.4012	26.9277	26.6269	26.3417	26.6787	27.1801	26.9772	27.2542	27.5901	27.3235	26.7925	26.7952	27.1863	0.391029	0.10616	0.235319	2.08731	0	0
Mtatp6	28.1806	29.6051	27.2205	29.5571	29.8992	28.9206	28.3226	28.7224	29.3167	30.1187	29.0095	28.8925	29.0684	0.175935	0.768468	0.854249	0.227271	0	0
Ca2	31.5453	31.2416	30.9188	30.583	30.6	30.4628	30.3577	30.6093	30.6182	30.338	30.4285	30.9777	30.4691	-0.508637	0.0503642	0.142635	2.8096	0	0
C3	23.2141	22.7696	23.4118	23.3337	23.8371	28.6128	29.0523	29.3742	30.1016	29.5778	29.8168	23.3133	29.4226	6.10932	4.95987e-09	3.32906e-06	18.1965	1	0
C4b	23.6079	21.8805	25.5132	24.4991	24.5892	28.0768	27.6657	28.5359	28.2208	27.8246	28.7125	24.018	28.1727	4.15474	0.00174159	0.0139832	6.16017	1	0
Thy1	32.2417	31.9766	31.3554	31.9222	32.1111	31.7357	31.7271	31.664	31.8827	31.6847	31.4566	31.9214	31.6918	-0.22963	0.214755	0.371586	1.42823	0	0
Igh-3	22.9557	22.3184	22.8729	23.2242	20.9185	24.379	25.7791	26.2287	24.887	25.4128	25.0773	22.4579	25.294	2.83606	0.000653536	0.00694071	7.1707	1	0
Ighg1	29.3878	28.4677	30.0825	30.7902	31.229	29.5019	29.5651	30.1984	30.2077	29.2028	30.8306	29.9914	29.9177	-0.0736968	0.89798	0.939408	0.0901759	0	0
Ighm	23.0357	22.1656	22.5722	21.4525	22.0705	23.2073	23.7577	23.6853	24.8607	25.2334	25.0363	22.2593	24.2968	2.03748	0.0012278	0.0109593	6.5117	1	0
B2m	25.178	24.6724	25.3765	24.781	25.2664	28.8628	29.9011	30.3135	28.9477	29.0862	28.6927	25.0548	29.3007	4.24583	1.24088e-06	0.00010157	13.2652	1	0
H2-L	25.4041	25.2111	24.9208	24.8352	24.5976	28.3975	28.1493	28.8584	28.3758	28.6331	28.037	24.9938	28.4085	3.41473	4.47367e-08	8.83154e-06	16.7889	1	0
H2-K1	25.4368	25.0825	25.7519	25.5874	24.9714	28.0786	28.5233	29.1626	28.9122	28.8067	28.6151	25.366	28.6831	3.31707	8.57577e-08	1.51475e-05	16.0106	1	0
H2-Ab1	22.6332	22.3778	22.6203	24.1297	22.9689	25.3207	26.1441	26.4628	26.3774	26.7568	25.8931	22.946	26.1592	3.21316	4.85263e-05	0.00103833	9.91152	1	0
Hba	26.3421	26.6197	27.6267	27.2525	26.0287	26.4681	26.4256	26.3931	28.4225	28.0449	26.9395	26.774	27.1156	0.341652	0.485181	0.637318	0.649914	0	0
H3f3a/H3f3c	31.8773	31.4025	32.4267	31.0751	31.3664	30.2188	31.3095	31.6503	29.6077	25.1603	29.5198	31.6296	29.5777	-2.05187	0.0847938	0.201535	2.31089	0	0
Lamc1	26.2309	26.5751	26.6814	27.9291	24.8398	23.9306	23.4392	23.5865	23.9623	23.2859	23.065	26.4513	23.5449	-2.90635	0.00298909	0.0201433	5.63355	1	1
Mtnd1	29.9806	29.8648	30.4783	29.8995	30.0683	29.9088	30.1681	29.613	29.7347	29.631	29.5101	30.0583	29.7609	-0.297371	0.077225	0.190428	2.39268	0	0
Mtnd2	27.7014	26.8706	28.4717	27.1298	26.1073	27.3741	27.3973	27.3471	27.4006	26.9007	26.7506	27.2561	27.1951	-0.0610723	0.88905	0.934943	0.0970496	0	0
Mtnd4	31.0807	30.9415	31.8444	30.7021	30.9569	30.608	31.13	30.8892	30.9032	30.513	30.1376	31.1051	30.6968	-0.408308	0.131605	0.270082	1.88853	0	0
Mtnd5	30.4353	29.9919	31.4057	30.7885	30.9724	30.6488	30.7466	30.3111	30.5473	30.4516	29.9552	30.7188	30.4434	-0.275321	0.342015	0.503422	0.99016	0	0
Mtatp8	29.8314	29.1855	29.7784	29.2517	29.0643	29.8921	30.0026	27.4523	29.2399	30.0465	27.3027	29.4222	28.9893	-0.4329	0.459646	0.613593	0.704646	0	0
Iap	21.8201	23.4373	21.0969	22.2975	22.4209	24.7748	23.7945	25.2572	24.5889	23.964	25.0481	22.2145	24.5713	2.35674	0.00131142	0.0114315	6.45084	1	0
Gfap	35.3093	35.2485	34.3201	34.8381	34.6916	34.4341	34.4945	34.842	34.6183	33.7987	35.0117	34.8815	34.5332	-0.348303	0.199508	0.355575	1.49177	0	0
Mbp	34.8902	35.0324	34.9374	35.304	34.8257	34.2495	34.0895	34.2173	33.7013	33.2405	33.7349	34.9979	33.8722	-1.12574	0.000322429	0.00416181	7.90857	1	0
Cd74	23.8644	22.3433	20.54	21.523	22.4596	27.2878	27.7007	28.2649	27.9998	27.8983	28.4592	22.146	27.9351	5.78911	0.000219283	0.00310867	8.32949	1	0
Araf	24.4217	24.1225	24.4298	24.3118	24.8781	24.2839	24.0291	23.376	24.345	24.3418	24.4266	24.4328	24.1337	-0.299066	0.176908	0.329103	1.60339	0	0
Saa3	26.9375	26.3728	28.2604	27.3573	27.2851	27.8657	27.9523	27.6172	26.5271	26.9338	27.1382	27.2426	27.3391	0.0964458	0.808656	0.881406	0.182122	0	0
Prnp	27.8474	27.4526	27.501	27.0619	27.2168	27.825	28.2143	27.8304	28.3021	28.249	27.6108	27.4159	28.0053	0.589315	0.00983627	0.0468899	4.41458	1	0
Aldoc	33.3526	33.4747	32.5178	32.9195	32.6715	32.6181	32.4433	32.7031	32.6094	32.7505	32.7796	32.9872	32.6507	-0.33655	0.147226	0.292188	1.77503	0	0
Aldoa/Aldoart1	32.3739	32.0915	31.5732	31.6464	31.7937	32.1558	31.9612	32.191	32.2739	32.1794	31.9143	31.8957	32.1126	0.21687	0.230617	0.387557	1.36752	0	0
Prkaca	25.8343	26.221	25.7773	26.7375	26.2914	25.5633	25.4257	25.4818	26.0499	25.9631	25.3675	26.1723	25.6419	-0.530416	0.0385977	0.12106	3.04621	0	0
Got1	30.9294	31.2268	30.0972	30.1034	29.9983	30.5444	30.3646	30.6865	30.6618	30.622	30.3853	30.471	30.5441	0.0730808	0.790812	0.870853	0.1995	0	0
Got2	35.443	35.171	35.7003	35.7068	35.3833	35.3179	35.3329	34.8348	34.6419	35.0995	34.8264	35.4809	35.0089	-0.47196	0.0137027	0.0590654	4.08154	0	1
Src	25.1823	24.9959	24.5333	24.6074	24.9423	25.1321	25.2791	25.4405	25.1883	25.3882	25.0452	24.8522	25.2456	0.393315	0.0285161	0.0984491	3.34448	0	0
Kit	23.8361	24.5115	23.7196	23.5266	23.8175	24.0483	23.5735	24.0084	24.2466	23.8786	24.6922	23.8823	24.0746	0.192306	0.418601	0.577642	0.791751	0	0
Myl1	28.6291	28.0831	30.8644	26.4356	27.5544	24.9314	25.1739	25.0644	25.3452	25.2634	25.102	28.3133	25.1467	-3.1666	0.0122605	0.0540906	4.20848	0	0
Ldha	29.8829	29.5996	28.914	28.9653	29.2352	29.5988	29.6108	29.64	29.7205	29.5675	29.5996	29.3194	29.6229	0.303465	0.178766	0.331275	1.5939	0	0
H2-T23	22.2648	22.1927	20.2588	22.9734	24.0864	24.6969	25.0514	25.913	24.9895	24.8901	25.7263	22.3552	25.2112	2.85598	0.00797509	0.0404721	4.62693	1	0
Apoa4	23.6061	23.0669	21.8857	22.3366	22.8559	24.5813	24.6967	24.6195	24.9191	25.1222	25.1071	22.7502	24.841	2.09074	0.0012382	0.0110223	6.50343	1	0
Gpi	31.5525	31.4962	30.8162	30.7603	30.53	31.0924	30.9276	31.2505	31.3237	31.1513	31.1464	31.031	31.1486	0.117625	0.609206	0.73596	0.442301	0	0
Ctsl	26.5527	26.7286	27.6609	27.7165	27.7603	28.346	28.3773	29.0561	28.4602	27.7316	29.0174	27.2838	28.4981	1.21431	0.00663752	0.0354689	4.8173	1	0
Ptprc	21.9469	22.7124	22.9687	22.7599	22.2872	26.6278	26.7568	27.0859	26.3653	26.7214	27.1399	22.535	26.7829	4.24784	2.25763e-07	3.03065e-05	15.01	1	0
Me1	28.6831	28.2666	28.4964	27.8642	28.2142	28.1144	28.0018	28.2369	28.1859	27.8395	27.8307	28.3049	28.0349	-0.27003	0.133025	0.271703	1.8799	0	1
Enpp1	25.389	25.5921	25.1135	25.4478	25.4259	24.8082	24.198	24.7281	24.7386	24.5381	25.5506	25.3937	24.7603	-0.63339	0.0159531	0.0662657	3.91559	0	0
Gap43	30.2508	30.3307	30.1927	29.9591	30.0634	30.0409	30.2055	30.2867	30.5274	30.8268	30.3099	30.1593	30.3662	0.206844	0.152363	0.298529	1.74406	0	0
Cfh	22.3421	22.1943	21.8621	22.1411	21.9429	23.9937	24.5413	24.611	25.0431	24.6243	25.6153	22.0965	24.7381	2.64166	1.9722e-05	0.000532504	10.8749	1	0
Sparc	27.2154	27.1792	27.7089	27.2587	27.4344	27.771	27.7651	28.1744	28.1752	28.0789	28.2152	27.3593	28.03	0.670651	0.000705387	0.00725575	7.10666	1	0
Ttr	29.3746	29.6944	28.7423	29.8348	29.4048	28.6654	28.5094	29.4155	29.6877	28.9839	31.0177	29.4102	29.3799	-0.0302346	0.944418	0.966234	0.0495556	0	0
Ckm	24.5849	25.5304	25.5968	25.367	25.1677	25.6813	24.3255	25.0726	24.651	24.4134	24.3744	25.2493	24.7531	-0.496276	0.113905	0.245836	2.02423	0	0
Anxa2	28.6969	28.5997	28.6661	28.8167	28.4035	28.8802	28.6577	28.9939	28.7869	28.9881	28.7655	28.6366	28.8454	0.208795	0.043011	0.129479	2.94921	0	0
Alb	29.3021	30.0372	30.503	30.4111	29.4846	33.2756	34.0116	34.5412	34.223	34.392	34.3656	29.9476	34.1348	4.18719	8.09782e-07	7.44486e-05	13.7134	1	0
Serpina3k	25.495	25.5874	25.5934	27.0228	25.5301	26.9333	26.9827	27.2381	27.9136	28.0458	28.0377	25.8457	27.5252	1.67946	0.00197024	0.0150961	6.04968	1	0
Hsp90aa1	30.8355	30.7176	30.6542	30.4912	30.5323	30.6712	30.4473	30.7687	31.2078	31.0847	30.4408	30.6462	30.7701	0.123925	0.420423	0.578873	0.788682	0	0
Pdia4	29.7763	29.8608	29.5547	30.0922	29.6465	31.1865	31.328	31.2874	31.3581	31.618	31.5816	29.7861	31.3933	1.60719	9.15138e-07	8.08211e-05	13.5949	1	0
Ltf	25.5581	25.5921	24.8713	25.0799	24.9313	26.188	26.6112	26.9524	26.3122	26.5739	27.9946	25.2066	26.772	1.56547	0.00104026	0.00968324	6.69029	1	0
Cbr2	24.0025	23.5976	23.8846	23.6065	23.6629	23.6948	23.6934	23.8646	23.3287	22.9808	24.082	23.7508	23.6074	-0.14342	0.451737	0.605206	0.724502	0	1
Fcgr2/Fcgr3	21.1576	21.8561	22.4173	22.6319	22.2859	26.2041	26.5037	26.5929	26.4784	27.0042	26.9615	22.0698	26.6241	4.55436	5.49881e-06	0.00022372	12.126	1	0
Hsp90b1	31.3672	31.5417	31.2981	31.3762	31.2753	32.5093	32.6892	32.6933	32.7078	32.847	32.7198	31.3717	32.6944	1.3227	1.02592e-08	4.91857e-06	17.6333	1	0
S100a10	26.6019	25.994	25.9772	26.491	24.8419	26.6411	25.943	26.4214	25.3858	25.3237	25.2848	25.9812	25.8333	-0.147873	0.718048	0.819649	0.286921	0	0
Apoe	28.4513	28.4682	28.4488	28.3591	28.4354	30.2847	30.0505	30.8753	30.6874	30.4745	31.4831	28.4326	30.6426	2.21002	0.000111613	0.00184519	9.08202	1	0
Sod1	31.2151	31.4923	31.0062	31.2554	30.715	30.6543	30.8249	30.7152	30.4874	30.7152	31.0092	31.1368	30.7344	-0.402419	0.0337936	0.11043	3.1788	0	1
Mdh2	35.6028	35.6582	35.8823	36.0413	35.6367	35.4248	35.4024	35.2751	35.2265	35.3551	35.117	35.7642	35.3001	-0.464083	0.00260122	0.0184171	5.76281	0	1
Nefl	34.9511	34.8859	33.298	33.3014	33.5069	33.5452	33.3418	33.8215	32.7543	32.3843	32.7174	33.9887	33.0941	-0.894592	0.0859454	0.203695	2.29551	0	0
Nefm	35.0249	34.5762	33.2821	33.5832	33.6415	33.9637	33.7047	34.2047	33.0485	32.8825	33.3193	34.0216	33.5206	-0.501002	0.244297	0.401893	1.31512	0	0
Gnai2	30.5689	30.4098	30.2129	29.9481	30.2303	30.3339	30.5466	30.8126	30.5731	29.9912	30.3297	30.274	30.4312	0.157155	0.336308	0.497203	1.00809	0	0
Lyz2	26.286	26.2003	28.0576	27.12	25.0774	29.8619	30.4986	31.0306	30.0692	29.5864	30.6592	26.5483	30.2843	3.73606	0.000656408	0.00694923	7.16893	1	0
Itgb1	27.5112	27.123	27.3935	27.7402	27.3178	28.2381	28.1902	28.5678	28.2938	28.1215	28.1969	27.4171	28.2681	0.850916	0.000218315	0.00310867	8.32949	1	0
P4hb	30.6678	30.5637	30.6444	30.9249	30.5282	32.0328	31.9712	32.1288	32.1952	32.2743	32.3987	30.6658	32.1668	1.50106	1.04958e-07	1.60109e-05	15.9306	1	1
Ncl	24.2958	24.3907	25.9128	26.0179	26.0673	25.7401	25.7508	26.119	25.5084	24.7932	25.0802	25.3369	25.4986	0.161712	0.7333	0.830282	0.268327	0	0
Pgk1	31.6923	31.4598	31.0432	31.0305	31.1924	31.1585	30.982	31.4366	31.4777	31.5505	31.2212	31.2836	31.3044	0.0207922	0.897677	0.939384	0.0902131	0	0
Fth1	24.8523	25.1135	24.8357	24.9223	25.1725	24.8096	24.9015	25.4117	25.7882	24.9455	25.6143	24.9793	25.2451	0.265852	0.191245	0.346742	1.52807	0	1
Sod2	32.8731	33.0705	33.2217	33.1973	33.0837	32.9253	33.0928	32.4286	32.6421	32.7916	32.794	33.0893	32.7791	-0.310209	0.0233601	0.085961	3.54017	0	1
Apoa2	21.8478	20.851	22.1729	21.5452	23.0372	24.9485	24.0639	24.6373	23.7849	24.2434	24.6666	21.8908	24.3907	2.49992	0.000848972	0.00825841	6.91992	1	0
Mx1	27.281	26.6907	26.901	26.6983	26.5414	26.8352	26.6929	27.2417	27.0884	26.4629	26.7248	26.8225	26.841	0.0184928	0.917077	0.951029	0.0724389	0	0
Surf1	28.202	28.2012	29.015	29.2063	29.2393	28.5753	28.5662	28.4705	28.6241	27.642	28.5701	28.7728	28.408	-0.364738	0.23683	0.394247	1.34283	0	1
Chmp6	25.2234	24.0914	24.2794	24.0209	24.3406	25.2928	25.0733	25.0739	25.3872	25.2066	24.772	24.3911	25.1343	0.74317	0.0224049	0.0833602	3.5845	0	0
H2afv/H2afz	28.3774	28.3845	29.1678	29.7663	29.7308	28.4746	28.7563	28.9056	26.3742	24.6838	25.7172	29.0853	27.152	-1.93338	0.0471721	0.13778	2.85956	0	0
Lrrc4b	25.2126	25.2426	25.1603	25.3339	25.0705	25.2748	25.3945	25.3917	25.5782	25.2367	25.2507	25.204	25.3544	0.150456	0.0562228	0.153404	2.7046	0	0
Igsf11	25.4601	25.982	25.4729	25.6517	25.4909	25.4764	25.604	25.6272	25.4454	25.6813	25.3844	25.6115	25.5365	-0.0750379	0.520753	0.667613	0.582916	0	0
Clec2l	26.5217	26.5929	25.7131	26.3011	26.1804	25.9261	25.8498	26.216	25.4099	25.1688	25.7553	26.2618	25.721	-0.540858	0.0358611	0.115366	3.11571	0	0
Calml3	30.043	29.4624	30.0226	29.2734	29.7194	29.8919	29.1161	28.7122	30.9734	29.9456	31.4705	29.7041	30.0183	0.314155	0.51629	0.664112	0.590501	0	0
Eef1a1	30.9227	30.4942	31.1761	30.7336	30.8318	31.3361	31.1812	31.6208	31.8526	31.0695	30.7823	30.8317	31.3071	0.47542	0.0373528	0.117927	3.08404	0	0
Nid1	25.9281	26.9813	25.7925	27.6221	24.7517	23.4281	23.8638	22.7638	21.6519	22.3481	22.9422	26.2152	22.833	-3.38217	0.000720253	0.00728718	7.10042	1	0
Alad	24.322	23.9362	23.3565	23.7776	23.5522	23.8367	23.2443	23.5465	23.4614	23.1721	23.0984	23.7889	23.3932	-0.39567	0.0872966	0.206315	2.27708	0	0
Ctsb	29.8916	29.6228	30.084	30.9254	30.5353	32.8478	32.632	33.3231	32.3003	32.2381	33.1337	30.2118	32.7458	2.53401	2.64639e-05	0.00066954	10.5445	1	0
Mapt	29.8794	29.823	29.5138	29.4849	29.4696	29.1638	29.3333	29.0982	29.7525	30.0505	29.5579	29.6342	29.4927	-0.141466	0.440718	0.595273	0.748378	0	0
Txn	27.5985	26.9395	27.6512	27.6687	27.3355	27.6706	27.3036	27.6794	27.7756	27.9069	26.9512	27.4387	27.5479	0.10916	0.599115	0.730341	0.453357	0	0
Gstm1	30.2933	30.4097	29.3217	29.1598	29.4988	29.1915	28.9818	29.1765	29.0431	29.5563	28.8845	29.7367	29.1389	-0.597719	0.0803156	0.194754	2.36028	0	0
Cd14	22.4967	22.4045	23.701	22.3703	22.9665	24.0812	24.2878	24.1669	24.361	24.5066	24.3247	22.7878	24.288	1.50022	0.00313489	0.02071	5.59353	1	0
Rras	26.2343	25.7759	25.8496	26.344	26.0618	26.4895	26.5705	26.793	26.2366	27.4808	26.3727	26.0531	26.6572	0.604041	0.0215095	0.081199	3.62239	0	0
Slc3a2	32.2333	32.2359	31.6041	31.5093	31.91	31.9583	31.7859	31.9484	32.1332	31.8627	31.5887	31.8985	31.8795	-0.0189677	0.914771	0.950978	0.0725157	0	0
Hist1h2bp/Hist1h2bk/Hist1h2bc/Hist2h2bb/Hist1h2bh/Hist1h2bb/Hist1h2bm/Hist1h2bf/Hist1h2ba	30.6311	30.8666	31.3989	31.4524	31.6493	31.3738	31.8333	31.7476	29.531	28.6506	29.6369	31.1996	30.4622	-0.737433	0.25381	0.409908	1.28663	0	0
H1f0	27.3083	26.6621	30.3377	30.3837	30.5144	27.6769	28.8523	28.8542	27.4882	26.1475	27.3043	29.0412	27.7206	-1.32065	0.212057	0.369312	1.43709	0	0
Mpo	23.6838	24.993	26.6309	27.5966	24.5456	29.8014	29.9855	30.2694	29.8401	29.9775	30.3787	25.49	30.0421	4.55209	0.00281815	0.0194294	5.68561	1	0
Fn1	22.8251	21.6259	23.5811	22.832	21.0374	29.9283	30.1765	30.7978	29.7989	28.3139	29.8632	22.3803	29.8131	7.43284	1.64552e-06	0.000113763	13.1017	1	0
Gpx1	27.4447	27.499	27.3257	27.582	27.307	28.3158	28.1161	28.2358	27.9358	28.1152	27.4598	27.4317	28.0298	0.598065	0.00360301	0.0225591	5.47014	1	1
Fabp3	26.4728	26.3374	25.4379	26.1765	26.3039	26.0685	25.6894	26.2641	26.3178	26.3985	25.7209	26.1457	26.0765	-0.0691357	0.7642	0.851196	0.232436	0	0
Lamp1	28.3125	28.5664	28.8648	29.0866	29.3011	30.7316	30.5436	31.0812	30.8038	30.5292	31.701	28.8263	30.8984	2.07209	1.91261e-05	0.000526124	10.8923	1	0
Cdk1	28.367	28.2012	27.8921	28.7197	28.4588	28.657	28.7514	28.352	27.0968	27.4238	27.1892	28.3278	27.9117	-0.416067	0.260172	0.416023	1.26527	0	0
Hsp90ab1	30.9869	31.1554	30.7315	30.8133	30.686	30.9231	30.8911	31.1965	31.2484	31.079	30.6327	30.8746	30.9951	0.120512	0.368501	0.53054	0.914466	0	0
Dmd	27.569	27.6348	27.4987	27.661	27.8562	27.8342	27.6922	28.002	27.9755	28.0563	27.7931	27.6439	27.8922	0.248266	0.0156988	0.0653663	3.93531	0	0
L1cam	29.4663	29.6018	29.4242	29.0042	29.0307	29.2417	29.3952	29.6805	29.5699	28.9265	29.0273	29.3054	29.3069	0.00142158	0.993578	0.995357	0.00671339	0	0
Lcn2	21.2037	23.2474	22.8355	22.2401	22.8826	26.1676	26.1441	26.5696	26.8022	26.2274	27.0686	22.4819	26.4966	4.01472	8.45632e-05	0.00153402	9.34846	1	0
Camk2a	28.9724	28.5618	28.1906	28.3327	28.4542	29.5432	29.2556	29.4323	29.1123	28.6863	28.2755	28.5023	29.0509	0.548527	0.0484652	0.140441	2.83197	0	0
Itgb2	27.2928	26.3209	25.9357	25.697	26.3055	28.5256	28.4922	28.8654	28.2914	28.5509	28.855	26.3104	28.5967	2.28636	0.00055229	0.00610835	7.355	1	0
Itpr1	24.1578	24.1859	23.6244	23.4241	23.9895	24.3683	24.4586	24.8366	23.9822	24.027	24.3191	23.8763	24.332	0.455617	0.0487308	0.140441	2.83197	0	0
Nudt19	25.1572	25.3265	26.1197	26.4444	26.3347	26.3418	26.204	26.191	25.7878	25.9606	26.1004	25.8765	26.0976	0.221096	0.463775	0.61763	0.695185	0	1
Tcp1	28.4263	28.4182	28.192	28.0505	28.1243	28.4631	28.0047	28.3755	28.7137	28.3236	27.8766	28.2422	28.2929	0.0506324	0.739162	0.835117	0.259951	0	0
App	27.9656	27.8895	27.9275	27.8908	28.0066	28.117	28.2378	28.339	28.2466	28.2471	28.782	27.936	28.3283	0.392273	0.00826476	0.0413361	4.59645	0	0
Apcs	23.304	23.394	22.3821	22.2684	23.4188	26.0593	25.6686	26.3249	26.0252	26.1948	26.3566	22.9535	26.1049	3.15142	6.62888e-05	0.00130097	9.5862	1	0
Gusb	26.3099	23.1719	26.1678	26.8916	26.6346	29.4437	29.2846	30.0347	29.351	29.1328	29.6673	25.8352	29.4857	3.65052	0.00499476	0.0288721	5.11418	1	0
Prkar2a	27.428	27.3423	27.3404	26.9338	27.6516	27.5505	27.2882	27.5992	27.9152	27.7621	27.4169	27.3392	27.5887	0.249462	0.131341	0.269756	1.89027	0	0
Pfkl	27.8489	27.9054	26.8506	27.0241	27.2155	27.7415	27.4765	28.0175	27.9919	28.072	27.5847	27.3689	27.814	0.44512	0.113224	0.245148	2.02828	0	0
Calb1	24.5277	24.612	23.4269	23.9129	23.806	24.3727	24.228	23.8807	24.4238	24.2654	23.7634	24.0571	24.1557	0.0986117	0.707602	0.811868	0.300683	0	0
Cox5a	34.1828	34.0785	34.9024	34.6079	34.0195	34.0637	34.1593	33.9804	33.7494	33.5976	33.0202	34.3582	33.7617	-0.596481	0.0357871	0.115311	3.1164	0	1
Pdcd6	25.2149	25.1575	24.3369	24.6113	24.6394	24.4355	24.0322	23.9525	24.647	24.4	24.3475	24.792	24.3025	-0.489551	0.0449859	0.133486	2.90524	0	0
Prkar1b	24.3719	24.7804	23.9654	23.2217	23.2413	24.0384	24.1185	24.1982	24.2426	24.1592	24.3475	23.9161	24.1841	0.267928	0.435577	0.590863	0.759104	0	0
Cntn1	32.0808	31.9179	31.5691	31.1589	31.503	31.6362	31.5192	31.5941	31.6291	31.326	31.3917	31.6459	31.516	-0.129904	0.48207	0.634442	0.65644	0	0
Scg5	26.0078	26.3143	25.6039	25.828	25.8155	25.5411	25.9435	25.9262	25.5867	25.8271	25.4351	25.9139	25.71	-0.203917	0.206912	0.363558	1.45974	0	0
Rpl7a	28.3461	28.5019	29.5629	29.3228	29.0795	29.1715	29.2023	29.354	30.2342	30.3854	30.0902	28.9626	29.7396	0.776958	0.0415566	0.127016	2.97691	0	0
Scd2/Scd3	24.768	24.8032	25.5715	25.8929	25.9194	24.9321	25.7934	25.8896	26.0262	26.1286	27.2728	25.391	26.0071	0.616083	0.157234	0.304839	1.71388	0	0
Gsn	29.3778	29.3471	29.2857	29.4881	29.2858	29.4915	29.1875	29.3507	29.3056	29.3437	28.846	29.3569	29.2542	-0.102712	0.332284	0.493209	1.01973	0	0
Ncam1	32.9213	32.9885	32.603	32.395	32.6421	32.6143	32.4597	32.4473	32.8155	32.4154	32.3567	32.71	32.5181	-0.19188	0.180661	0.333242	1.58536	0	0
Icam1	23.2055	23.4261	23.7323	21.9661	23.6984	24.3568	24.564	25.1079	24.3965	24.7023	24.9482	23.2057	24.6793	1.47361	0.00760985	0.0393508	4.66746	1	0
Gpd1	30.6312	30.4181	29.9606	30.1931	30.2364	30.1761	30.0674	30.4198	30.1756	29.8391	30.1464	30.2879	30.1374	-0.15048	0.304457	0.465677	1.1026	0	0
Slc4a2	22.3296	22.2729	22.2303	21.6784	23.6862	23.5814	23.385	23.763	23.148	23.6695	23.4225	22.4395	23.4949	1.05541	0.0314267	0.104631	3.25662	0	0
S100a6	26.6553	26.528	25.9094	25.8334	26.1884	27.2935	26.6313	26.7389	26.7199	26.9923	26.002	26.2229	26.7296	0.506753	0.0636447	0.166219	2.58884	0	0
Atp1b1	33.925	33.6571	33.0665	33.1871	33.0532	33.4886	33.2746	33.5045	33.531	32.8856	33.1666	33.3778	33.3085	-0.0693036	0.744223	0.837001	0.256699	0	0
C1qb	24.8229	24.9113	24.4947	26.934	24.8993	27.0556	26.9087	27.159	27.5688	27.8547	28.4459	25.2124	27.4988	2.28634	0.00330745	0.0214282	5.54435	1	0
Rpl27a	26.8253	27.2635	27.8214	27.8167	27.6804	28.0151	27.7808	27.7045	28.4243	28.6665	28.2382	27.4815	28.1382	0.656773	0.0283501	0.0980856	3.34981	0	0
Rps16	26.7801	27.0611	27.7261	27.6901	27.969	27.5905	27.489	27.6394	29.5345	30.0741	29.358	27.4453	28.6142	1.16897	0.0615091	0.163002	2.61703	0	0
Rpl7	29.5202	29.3044	29.8713	30.5454	30.0578	30.2625	30.2524	30.4535	30.9962	30.817	30.8394	29.8598	30.6035	0.743691	0.0225162	0.0834769	3.58248	0	0
Mdh1	31.5515	31.2721	30.8549	30.6729	31.0696	31.2732	31.0052	31.1333	31.4484	31.2518	30.7058	31.0842	31.1363	0.052057	0.788078	0.868673	0.203114	0	1
Rpsa	26.7172	27.3939	26.5826	26.9238	26.6701	27.2263	27.11	27.1696	30.2628	30.0792	30.0836	26.8575	28.6552	1.79772	0.042146	0.128234	2.96315	0	0
Calr	31.3303	31.3195	31.1744	31.2705	31.1187	32.3599	32.5672	32.7308	32.7512	32.848	32.9964	31.2427	32.7089	1.46623	1.74309e-06	0.000113763	13.1017	1	0
Atp1b2	33.6377	33.5315	32.7746	32.8115	32.971	33.0011	32.9724	33.2644	32.9243	33.2253	32.3695	33.1453	32.9595	-0.18577	0.434641	0.590549	0.759872	0	0
Hspb1	28.6155	28.8748	27.1043	27.9798	27.8605	30.2356	30.3823	30.5348	29.7365	29.5057	29.8994	28.087	30.049	1.96207	0.0012874	0.0112807	6.46999	1	0
Psmd3	26.7389	26.641	25.9663	26.6153	25.959	26.6907	26.3835	26.6621	26.834	26.5225	26.6415	26.3841	26.6224	0.238314	0.252045	0.408235	1.29253	0	0
Lmnb1	28.6731	28.2388	29.141	29.1071	29.2757	28.2949	28.9131	28.9043	27.6736	25.8619	27.3184	28.8871	27.8277	-1.05944	0.0790556	0.192813	2.37473	0	0
Anxa6	30.0025	29.7764	29.269	29.3906	29.5518	29.799	29.5507	29.9275	30.1365	30.0384	29.8393	29.5981	29.8819	0.283828	0.11254	0.24414	2.03422	0	0
Rplp0	28.9341	28.5721	29.7357	30.2988	29.9468	29.4129	29.7012	29.8943	30.1823	30.3045	30.5245	29.4975	30.0033	0.505802	0.212315	0.369568	1.43609	0	0
Map1b	31.2586	30.8574	30.6419	30.6161	30.6979	30.771	30.8869	31.0247	31.2018	31.0701	30.7086	30.8144	30.9438	0.129469	0.390203	0.551377	0.85889	0	0
Hmox1	23.9774	23.3547	25.0205	24.3949	24.5374	26.8096	27.02	26.8586	27.2357	27.1391	26.1742	24.257	26.8729	2.61585	0.000136825	0.00214548	8.86448	1	0
Glul	32.9605	32.8298	32.6309	32.5409	32.7104	32.4723	32.3955	32.462	32.3716	32.2583	31.6977	32.7345	32.2762	-0.458275	0.011497	0.0523292	4.25624	0	0
Cdh2	29.2112	29.0452	28.2047	28.0162	28.3188	28.8967	28.7208	28.808	28.4687	28.2308	28.2353	28.5592	28.5601	0.000844069	0.997578	0.998768	0.00177841	0	0
Ntrk2	26.926	26.3385	26.3446	26.4623	26.8383	26.4352	26.4831	26.6406	26.4761	26.5561	26.3262	26.5819	26.4862	-0.0957252	0.503144	0.652707	0.615493	0	0
Prph	31.8589	31.4232	30.1426	30.4204	30.6074	30.0958	30.0025	30.1765	29.597	29.7359	29.9349	30.8905	29.9238	-0.966716	0.0376588	0.118669	3.07498	0	0
Cd44	27.3999	27.7081	26.8289	26.6862	27.1365	28.8076	28.8855	29.1634	28.6965	28.343	28.8416	27.1519	28.7896	1.63765	0.000169376	0.00250408	8.6415	1	0
Kcnc1	26.8455	26.5048	26.3762	26.6464	26.4239	26.8192	26.605	26.7161	26.7336	26.6554	26.4606	26.5594	26.665	0.10562	0.32241	0.48412	1.04656	0	0
Sptb	28.1899	27.146	27.6012	27.4108	27.6266	27.9054	27.6911	27.9895	28.0867	28.0356	27.8338	27.5949	27.9237	0.328796	0.130839	0.268915	1.89478	0	0
Nme1	27.153	26.5986	26.7615	26.4081	26.6787	26.4333	27.1633	27.3206	27.0811	26.6388	26.8305	26.72	26.9113	0.191288	0.32741	0.489276	1.03128	0	0
Hist1h1c	24.1824	24.7127	27.5432	27.6765	27.8492	26.9973	28.0243	27.9232	25.3929	24.823	24.8204	26.3928	26.3302	-0.0625883	0.952034	0.970543	0.0431366	0	0
Atp6v0a2	22.258	22.1469	22.5908	22.4356	22.2538	23.8179	23.931	23.8137	24.3942	23.8454	25.7269	22.337	24.2549	1.91787	0.00117106	0.0106218	6.55683	1	0
Chgb	25.7597	25.6821	25.5968	25.5225	25.5552	26.0287	25.9422	25.926	25.6293	25.3406	25.9624	25.6233	25.8049	0.181565	0.168044	0.318912	1.64877	0	0
Lgals1	25.3509	25.7697	25.3387	25.7458	25.4352	25.8627	26.7617	26.489	26.1301	26.7374	27.3766	25.5281	26.5596	1.03151	0.0036009	0.0225591	5.47014	1	0
Prkce	22.5542	24.0196	22.5937	23.0564	21.9337	24.5853	24.5112	24.3621	23.8878	24.8186	23.8905	22.8315	24.3426	1.51108	0.00841697	0.0416628	4.5851	1	0
Lgals3	22.7779	20.8732	23.381	22.2859	22.2644	25.83	25.1396	26.0455	25.1898	25.0699	24.8125	22.3165	25.3479	3.0314	0.000679809	0.007108	7.13634	1	0
Ldhb	31.727	31.5887	30.9119	30.8934	31.0526	31.0441	30.7588	30.9359	31.4332	31.1478	30.8099	31.2347	31.0216	-0.213094	0.33183	0.492753	1.02106	0	0
Slc4a3	23.3281	23.8838	23.701	21.5065	21.7503	23.2975	23.7884	23.3138	23.9533	23.5915	23.3164	22.8339	23.5435	0.709561	0.233692	0.391158	1.35418	0	0
Cnp	35.2783	35.146	35.1154	35.2487	34.8866	34.5318	34.629	34.71	34.1865	33.7315	33.9792	35.135	34.2947	-0.840315	0.00213307	0.0158376	5.9805	1	0
Mut	29.5882	29.4012	30.0689	29.846	29.9618	29.6975	29.4783	29.2872	29.1271	29.3881	29.3815	29.7732	29.3933	-0.379967	0.0348026	0.112739	3.14894	0	1
Kcna1	28.3889	28.2466	27.4284	27.7241	27.7611	27.8833	27.9446	27.8565	27.517	27.5054	27.852	27.9098	27.7598	-0.150022	0.472394	0.625727	0.676395	0	0
Ass1	26.1805	25.7265	25.4698	25.5026	25.5277	26.3147	26.0662	26.6133	26.6351	26.6835	25.4815	25.6814	26.299	0.617618	0.0269803	0.0949028	3.39741	0	0
Sptan1	34.6146	34.2715	34.0261	33.9915	33.9981	34.2733	34.2148	34.3708	34.3353	34.0419	34.0577	34.1803	34.2156	0.0352986	0.800041	0.875428	0.19194	0	0
Ctsa	26.416	25.2087	26.9788	28.3995	27.4098	30.8631	30.5547	31.3411	30.5692	30.2201	31.0535	26.8826	30.7669	3.88439	0.0011068	0.0101487	6.62257	1	0
Gapdh/Gm3839	33.7639	33.8842	33.3217	33.4712	33.2079	33.4771	33.3693	33.705	33.5912	33.1052	33.4292	33.5298	33.4462	-0.083612	0.602818	0.732195	0.449699	0	0
Lamp2	26.8264	27.4822	27.6415	28.106	28.0687	29.6718	29.3766	30.0556	29.7344	29.4733	30.4487	27.625	29.7934	2.16845	9.05119e-05	0.00159873	9.28886	1	0
Hspa2	25.6762	25.6214	25.6044	25.1558	25.9107	25.6111	25.8756	25.7519	25.6925	25.1632	25.2788	25.5937	25.5622	-0.0315351	0.855099	0.91183	0.133164	0	0
Eno1	32.4964	32.5545	31.8421	32.1029	31.9336	31.9407	31.877	32.2022	32.3478	31.8272	32.2285	32.1859	32.0706	-0.115365	0.519294	0.666752	0.584778	0	0
Eno2	29.593	30.1057	29.3411	29.1878	29.3091	29.411	29.5195	29.7452	30.2172	29.6534	29.3263	29.5073	29.6454	0.138085	0.527319	0.673025	0.571268	0	0
Ap2a1	30.8206	30.5833	30.6735	30.5012	30.7111	30.5059	30.4958	30.658	30.9504	30.662	30.5488	30.658	30.6368	-0.0211325	0.816208	0.887619	0.171987	0	0
Ap2a2	29.951	29.8968	30.023	29.7975	29.8194	29.8471	29.8277	29.9618	30.3487	29.825	30.1284	29.8975	29.9898	0.0922565	0.366516	0.528817	0.919159	0	0
Gba	26.9632	27.2654	27.4333	28.3507	28.1409	28.7337	28.7598	29.5314	29.1467	28.8643	29.7344	27.6307	29.1284	1.49765	0.00201232	0.0153137	6.02903	1	0
Cox7c	30.4348	30.4215	30.9758	29.4157	30.8935	30.5666	30.7906	28.9889	29.9187	31.0258	29.2562	30.4283	30.0911	-0.337155	0.464631	0.61828	0.693668	0	1
Hk1	34.1062	33.5212	34.4673	34.3182	34.1595	34.0332	33.8359	33.6952	33.5135	33.4413	33.1307	34.1145	33.6083	-0.506185	0.0397412	0.1239	3.01276	0	1
Ppia	32.4543	32.585	31.7242	32.1718	31.669	32.0142	32.064	32.3783	31.3204	31.3003	31.7796	32.1208	31.8095	-0.311392	0.25558	0.411578	1.28076	0	0
Tpi1	31.5576	31.7609	30.8779	30.7712	30.9394	31.126	30.8371	31.0737	31.1988	30.964	30.8594	31.1814	31.0098	-0.171568	0.449769	0.60339	0.728838	0	1
Slc2a1	28.6633	28.5828	28.3983	28.3033	28.4952	28.3152	27.9012	28.1874	27.8235	27.8897	27.9987	28.4886	28.0193	-0.469294	0.00126462	0.0111686	6.4844	0	0
Hspa1a/Hspa1b	25.3572	24.8582	24.5893	24.5855	24.8561	24.0127	24.2403	24.2498	23.7749	23.8914	24.804	24.8493	24.1622	-0.687057	0.00859464	0.0421223	4.56927	1	0
Ptpra	26.9789	26.8818	27.0455	26.7179	26.9548	26.768	26.6053	26.7459	26.7768	26.4169	26.9798	26.9158	26.7154	-0.200348	0.0661355	0.170469	2.55242	0	0
Mthfd2	24.912	25.1232	25.1732	24.9028	25.0572	25.398	25.5389	25.7595	25.0745	25.1825	25.4094	25.0337	25.3938	0.360124	0.0145154	0.0617409	4.01763	0	1
Ctsd	30.6453	30.5981	30.5947	31.6285	31.2329	33.4507	33.301	33.9755	33.2876	32.8611	33.8355	30.9399	33.4519	2.51202	1.31992e-05	0.000430065	11.1832	1	0
Bsg	29.4001	29.5987	28.7831	29.0459	28.768	29.3596	29.3977	29.541	29.3524	29.6226	29.4055	29.1192	29.4465	0.327305	0.120408	0.254784	1.97265	0	0
Slc7a2	27.8612	27.8975	29.2156	27.8365	27.6254	27.9893	27.8499	27.8862	27.9183	27.6251	28.237	28.0873	27.9176	-0.169625	0.594867	0.727871	0.458246	0	0
Cfl1	30.5864	30.855	30.4946	30.5081	30.3419	30.9222	30.9146	30.8398	30.8177	31.2146	31.136	30.5572	30.9742	0.41698	0.00461748	0.0272342	5.19844	0	0
Phka1	24.3484	24.1688	24.6572	24.6281	24.9989	23.1895	23.4634	23.1665	23.9539	23.3712	23.5379	24.5603	23.4471	-1.11322	0.00027586	0.00370239	8.07733	1	0
Gnao1	32.7559	32.507	32.1426	31.9879	31.9723	32.2409	32.0947	32.5025	32.2941	31.3338	31.7295	32.2731	32.0326	-0.240533	0.329274	0.49113	1.02582	0	0
Dao	25.3775	25.5097	25.5492	25.8831	25.6103	25.3874	25.4321	25.6797	25.7131	25.2113	25.3422	25.5859	25.461	-0.124973	0.309785	0.470248	1.08851	0	0
Fasn	31.2023	31.0618	30.864	30.9634	30.9879	31.2771	31.0152	31.2448	31.2813	31.0473	30.9392	31.0159	31.1342	0.118265	0.190413	0.345981	1.53123	0	1
Gstp1/Gstp2	30.5164	30.2257	29.7183	29.8846	29.3986	29.7791	29.8149	29.9061	29.735	29.8274	29.3347	29.9488	29.7329	-0.215885	0.351046	0.512232	0.96513	0	0
Nefh	33.8148	33.1297	31.4829	31.7831	31.9444	32.8906	32.3323	32.9087	31.8375	31.5495	31.6378	32.431	32.1928	-0.238243	0.655904	0.773598	0.370343	0	0
Rpl13a	28.7638	28.1347	29.4221	29.2679	29.3109	29.5309	29.3413	29.4282	29.9725	30.4133	29.9768	28.9799	29.7772	0.797317	0.0279643	0.0976093	3.35684	0	0
Mpv17	24.7522	24.6217	26.3539	25.8541	25.8504	25.1079	25.2997	25.374	25.0678	25.3472	24.8872	25.4864	25.1806	-0.305795	0.425333	0.581432	0.782317	0	1
Serpinh1	27.7514	27.9618	29.0208	29.4016	29.1812	29.957	30.0413	30.0484	29.5928	29.9947	29.3917	28.6634	29.8376	1.17427	0.0219113	0.0817957	3.61183	0	0
Cox5b	32.7051	33.0143	33.285	33.2748	33.1692	32.5974	32.9895	32.6154	32.4692	32.3151	32.2441	33.0897	32.5385	-0.551223	0.00583329	0.0323579	4.94974	0	1
Cox4i1	33.3119	32.6982	33.9017	33.8714	33.5652	33.4406	33.5651	33.1691	33.0482	33.6748	33.0358	33.4697	33.3223	-0.147415	0.573775	0.711337	0.491395	0	1
Hspa5	31.3692	31.3292	31.3579	31.3122	31.1823	32.5059	32.6414	32.988	32.7837	32.9921	32.9717	31.3102	32.8138	1.50363	1.4336e-06	0.000111887	13.1257	1	0
Hexb	28.1151	28.0802	28.3691	29.2297	28.9594	31.7588	31.6529	32.2261	31.7425	31.5102	32.1288	28.5507	31.8366	3.28588	1.62291e-05	0.000473608	11.044	1	0
Tmsb4x	27.1924	28.0525	26.5256	27.9781	26.4679	27.0868	27.8452	28.5606	27.16	27.1571	28.5065	27.2433	27.7194	0.476049	0.311232	0.471189	1.08562	0	0
Prdx3	32.1503	32.3363	32.3115	32.3624	32.0607	31.8212	32.178	31.6514	31.482	31.373	31.928	32.2442	31.7389	-0.505302	0.00699622	0.0367438	4.76635	0	1
Vim	32.486	32.0682	31.724	32.134	32.0087	32.6678	32.5909	33.1538	33.0675	32.0595	33.4794	32.0842	32.8365	0.752294	0.0136965	0.0590654	4.08154	0	0
F3	25.5451	26.1096	25.6181	25.9392	25.822	25.65	25.4869	25.5641	26.0089	26.1171	25.7848	25.8068	25.7686	-0.0381534	0.799138	0.874993	0.192656	0	0
Map2	29.6073	29.4843	29.3544	29.5829	29.5062	29.2648	29.2254	29.3051	29.8575	29.6278	29.5505	29.507	29.4719	-0.0351715	0.761008	0.849616	0.235118	0	0
Prkca	25.0292	24.672	25.0608	25.7777	24.9021	25.3448	25.1098	25.5537	25.4415	25.6382	25.9382	25.0883	25.5044	0.416046	0.0988748	0.225577	2.14831	0	0
Fcer1g	21.6026	22.6052	22.6843	22.3833	22.6839	24.1259	25.7979	26.5099	25.4029	26.4445	26.7079	22.3919	25.8315	3.43964	8.70761e-05	0.00156095	9.32336	1	0
Mag	32.1404	31.9532	31.9395	31.7809	31.6541	31.4148	31.2008	31.3354	30.5918	29.9471	30.1205	31.8936	30.7684	-1.12521	0.00639749	0.0345732	4.8542	1	0
Plg	22.9525	21.1347	23.1171	22.3405	21.508	25.4007	26.0724	26.6385	26.4273	26.2173	27.1312	22.2105	26.3146	4.10405	5.25527e-05	0.00110229	9.82528	1	0
Tpm3	26.3534	26.6469	26.4438	26.6378	26.2113	26.6016	26.3402	26.6995	26.2831	26.3058	26.0359	26.4587	26.3777	-0.0809706	0.544575	0.687169	0.541262	0	0
Gna11	28.041	28.0872	27.4744	27.8659	28.0304	27.9528	27.8326	28.0128	28.093	28.0031	27.6337	27.8998	27.9213	0.0215675	0.874418	0.92514	0.112256	0	0
Gnaq	29.4944	29.5055	29.0754	28.8567	29.0247	29.2096	28.8157	29.3271	29.3187	28.822	28.6925	29.1913	29.0309	-0.160397	0.385436	0.547098	0.870129	0	0
Cst3	26.2361	25.2946	25.4217	25.6087	24.9273	26.5446	26.3632	27.1498	27.3485	27.6223	28.1402	25.4977	27.1947	1.69707	0.000892517	0.00858533	6.86391	1	0
Gc	21.5323	22.3176	23.4402	22.4008	23.9023	25.3478	25.8793	26.4876	25.9659	25.9122	26.3469	22.7186	25.9899	3.2713	0.000684869	0.00713795	7.13027	1	0
Lmnb2	27.1839	27.0231	27.5727	26.8484	27.591	26.1042	27.1703	27.4335	25.7087	25.8687	26.9319	27.2438	26.5362	-0.707586	0.0704147	0.178214	2.48832	0	0
Ache	26.7812	26.693	26.3092	25.9887	26.1385	26.2008	26.4305	26.3916	26.7599	26.4627	26.5453	26.3821	26.4651	0.0830032	0.64601	0.76527	0.385959	0	0
Tap1	25.3561	24.7867	23.7469	23.8283	24.0313	28.0311	29.1774	29.0547	29.1722	29.0923	28.3148	24.3499	28.8071	4.45721	5.58596e-06	0.00022372	12.126	1	0
Tgm2	23.1845	22.0983	21.795	22.16	22.5713	25.4362	25.7049	25.9026	24.788	24.9226	24.7978	22.3618	25.2587	2.89685	1.17775e-05	0.000407916	11.2594	1	0
Emb	25.5197	26.1597	25.0082	25.1965	25.0763	25.4536	25.7083	26.0137	26.1149	25.6613	25.4971	25.3921	25.7415	0.349387	0.191678	0.347151	1.52637	0	0
Penk	28.0996	28.0317	27.4815	27.3979	27.4532	28.1729	28.0252	27.9903	27.9084	27.771	26.9944	27.6927	27.8104	0.117629	0.621786	0.745351	0.424008	0	0
Fech	30.3975	29.8219	31.0633	30.5707	31.0938	30.5579	30.55	30.4804	30.3383	30.3849	30.335	30.5894	30.4411	-0.148339	0.566144	0.704176	0.505992	0	1
Ptgs1	23.372	23.5421	22.7252	22.8415	23.8986	25.591	26.2264	25.6358	26.2069	26.5087	26.1305	23.2759	26.0499	2.77401	1.1945e-05	0.000408025	11.2591	1	0
Serpina1b	22.3745	22.9997	23.1999	23.6961	22.3518	25.9031	26.1535	27.0242	26.7526	27.4543	27.4655	22.9244	26.7922	3.86783	2.5573e-06	0.000140693	12.7952	1	0
Gabrg2	26.2445	26.2809	25.7924	25.1664	25.4318	25.806	25.9042	25.5809	25.6305	25.0453	25.4296	25.7832	25.5661	-0.217092	0.420722	0.578903	0.788607	0	0
Ap1g1	26.8394	26.5475	26.601	26.5284	26.8813	26.893	26.838	27.0284	27.3984	26.8195	27.1088	26.6795	27.0143	0.334805	0.0186837	0.0738544	3.75917	0	0
Eif3a	24.8038	25.0913	24.7193	25.4783	24.5112	25.2163	24.1172	24.8369	25.3623	25.2948	25.0485	24.9208	24.9793	0.0585671	0.821813	0.890253	0.167713	0	0
Gja1	31.7575	31.8968	30.9788	30.9904	31.2326	31.4055	31.1301	31.2414	31.323	31.3797	31.073	31.3712	31.2588	-0.112405	0.601126	0.731465	0.45114	0	0
Pnp	25.8514	26.0267	25.2965	25.4901	25.5412	25.4341	25.5274	25.9898	25.4617	26.1975	26.4129	25.6412	25.8372	0.196072	0.388364	0.549473	0.863881	0	0
Pcmt1	29.577	28.6987	29.7464	29.2063	29.3804	29.3209	29.356	29.0957	29.1062	28.6526	28.6649	29.3218	29.0327	-0.289044	0.228016	0.384937	1.37731	0	0
Glb1	25.3399	24.4613	26.1898	27.0606	26.4921	27.7788	27.5126	28.0107	27.5276	27.2442	28.2128	25.9088	27.7145	1.8057	0.0139574	0.059899	4.06132	0	0
Gria1	23.2475	21.7632	23.9993	23.4148	22.4824	24.0473	24.4275	23.9464	24.0799	24.189	23.7254	22.9814	24.0692	1.0878	0.0471134	0.13778	2.85956	0	0
Gria2	27.9729	27.9879	27.7997	27.3738	27.1239	27.8553	27.716	27.7254	27.5119	27.1477	27.0096	27.6516	27.4943	-0.157309	0.498367	0.649522	0.622549	0	0
Cryab	29.4745	29.744	29.2625	29.2471	29.3199	28.873	28.8895	28.8025	28.4055	28.3823	28.3923	29.4096	28.6242	-0.785423	0.000318817	0.00413108	7.91926	1	0
Ces1c	22.3738	22.8863	23.0935	23.4887	22.1223	25.3598	25.9513	27.0939	26.1435	26.1199	26.8035	22.7929	26.2453	3.4524	4.5275e-06	0.000202591	12.2691	1	0
Cat	30.4096	30.5017	31.1923	31.7494	31.5552	30.5971	30.7342	30.988	30.5463	30.5436	30.7982	31.0816	30.7012	-0.380405	0.238175	0.395932	1.33667	0	1
Bcat1	28.9557	28.629	29.1854	28.7716	28.8434	28.6689	28.7228	28.525	28.4339	28.657	27.9262	28.877	28.489	-0.388051	0.0320378	0.106035	3.23739	0	1
Ppib	28.8591	29.0838	28.8915	29.3404	28.8107	30.4332	30.1965	30.3534	30.0351	31.0616	30.4251	28.9971	30.4175	1.42041	2.65342e-05	0.00066954	10.5445	1	0
Capg	22.7508	22.1615	23.0363	21.0617	21.9294	24.0765	23.3525	24.0375	23.418	22.9765	23.966	22.188	23.6378	1.44987	0.009343	0.0449214	4.47645	1	0
Gsta4	27.9293	28.051	26.877	27.6045	27.4844	27.0515	26.9679	27.1297	27.2341	27.3773	27.3145	27.5892	27.1792	-0.410086	0.118251	0.251707	1.99018	0	0
Pmp2	24.9679	26.095	24.6001	26.5901	24.9126	22.4614	21.9874	22.6152	23.8857	22.1066	23.086	25.4331	22.6904	-2.74274	0.000496808	0.00563273	7.47195	1	0
Lta4h	25.4224	25.1685	25.4865	25.2562	25.1642	25.0774	24.9256	25.2963	25.0013	25.1126	25.2058	25.2996	25.1031	-0.196422	0.0506022	0.143188	2.80402	0	0
Impdh2	23.6194	21.7807	22.7252	23.4989	23.3507	23.388	23.4392	23.5735	23.7259	23.2461	23.27	22.995	23.4404	0.445467	0.264668	0.421559	1.24619	0	0
Aldh1a1	28.9473	28.7761	28.3239	28.6279	28.6317	28.4426	28.3067	28.6513	28.4404	28.4617	28.4365	28.6614	28.4566	-0.204821	0.121763	0.256375	1.96367	0	0
Acp2	24.9438	25.1717	25.2982	26.4108	26.3012	27.1277	26.8265	27.223	27.8445	27.1683	28.0516	25.6251	27.3736	1.74846	0.00187889	0.0145962	6.09826	1	0
M6pr	26.2236	26.3858	27.0991	26.0487	26.1105	26.9708	27.0149	27.7184	27.8389	27.2923	28.9512	26.3735	27.6311	1.25755	0.00750314	0.0388589	4.68561	1	0
Rps2/Gm8225	26.9825	26.759	28.3139	27.5151	28.1956	27.9524	27.7015	27.7486	29.6555	29.795	29.5201	27.5532	28.7289	1.17562	0.0515641	0.14469	2.78896	0	0
Ubtf	23.6858	23.7602	24.1723	24.0898	25.5154	25.7452	26.5715	27.0821	23.2959	23.1807	24.3744	24.2447	25.0416	0.79692	0.327447	0.489276	1.03128	0	0
Tln1	27.8122	27.2406	27.9731	27.9779	28.1027	28.2738	28.1011	28.6189	28.4984	28.2814	28.5971	27.8213	28.3951	0.573846	0.0151839	0.0633796	3.97984	0	0
Ezr	26.0894	25.9447	25.8337	25.6636	25.385	27.4872	27.1873	27.3984	27.4634	27.1498	27.0537	25.7833	27.2899	1.50667	1.80392e-05	0.000504496	10.9529	1	0
Msn	28.1229	27.1755	27.8478	28.3892	27.8109	29.2626	29.1091	29.7002	29.7905	29.6629	30.1941	27.8693	29.6199	1.75064	0.000136539	0.00214548	8.86448	1	0
Rdx	27.7667	28.2278	27.872	27.8103	27.5137	27.6816	27.6223	27.6799	27.8141	27.4459	28.0571	27.8381	27.7168	-0.12129	0.419479	0.578212	0.790329	0	0
Gabra2	24.2913	23.9357	23.8513	23.9368	23.7664	24.1499	24.2596	24.3244	23.9511	23.8607	23.3675	23.9563	23.9855	0.0292258	0.866867	0.921493	0.117956	0	0
Gabra3	25.0243	25.1135	24.6271	24.9229	24.8584	25.0069	25.0336	24.757	24.7898	24.0819	24.5185	24.9093	24.698	-0.211305	0.242737	0.40085	1.31887	0	0
Ctnna1	26.5545	26.2828	27.1319	26.4101	26.6382	27.6334	27.6434	28.041	27.3854	26.6255	26.0176	26.6035	27.2244	0.620867	0.111084	0.242234	2.04553	0	0
Chga	24.9335	25.1108	24.5838	24.7279	24.8429	24.9258	25.2011	24.9963	25.0156	24.944	24.7949	24.8398	24.9796	0.139824	0.225252	0.381942	1.38858	0	0
Ptma	24.6794	24.7521	24.3813	24.0107	24.2249	24.2399	24.4933	24.2056	24.3653	24.4308	24.8111	24.4097	24.4243	0.0146279	0.931791	0.959819	0.0591663	0	0
Glud1	34.5246	34.5548	35.0278	35.0294	34.8333	34.3518	34.5972	34.428	34.3127	34.4657	34.5833	34.794	34.4565	-0.337514	0.0335207	0.109864	3.18621	0	1
Psmd7	26.4422	26.6835	26.0774	26.2237	26.0464	26.7971	26.7127	26.5656	26.5858	25.8685	26.3804	26.2946	26.485	0.190374	0.321331	0.482773	1.05058	0	0
Sars	27.4992	27.1568	27.1772	26.6007	26.7929	27.2831	26.9468	27.2302	27.3625	27.1006	27.0645	27.0454	27.1646	0.119243	0.512303	0.659524	0.600502	0	0
Marcks	30.0304	30.1047	29.9418	29.7279	29.9682	29.6983	29.8582	29.8514	30.0565	30.2691	30.0924	29.9546	29.971	0.0163851	0.879829	0.928816	0.106536	0	0
Fkbp1a	28.0997	27.1158	27.126	27.1291	27.1519	27.7853	28.0748	27.0393	27.0115	28.0785	28.1124	27.3245	27.6836	0.359085	0.244779	0.401898	1.3151	0	0
S100a8	22.9648	21.9676	21.3925	21.984	21.8931	26.1233	26.0666	26.5708	25.7244	25.6349	26.0576	22.0404	26.0296	3.98924	7.07545e-06	0.000276107	11.8225	1	0
Man2a1	23.3467	22.2781	22.4414	22.6563	23.414	25.3056	25.5953	25.6412	24.403	24.8836	24.5951	22.8273	25.0706	2.24335	7.04635e-05	0.00134361	9.53967	1	0
Cers1	24.1193	23.9427	24.9937	24.2061	24.2033	24.1297	25.0393	24.6122	24.6737	24.4878	25.3651	24.293	24.718	0.424982	0.128244	0.265905	1.91102	0	0
Map4	29.9203	29.9242	29.636	29.8579	29.7109	29.5516	29.5383	29.447	29.4784	29.5	29.3847	29.8099	29.4833	-0.326539	0.00274806	0.0191338	5.70773	0	0
Mpz	31.9869	31.4957	33.0358	33.4633	33.0832	30.6427	30.483	30.8189	28.6948	29.8734	29.2142	32.613	29.9545	-2.65847	0.000608156	0.00658378	7.24687	1	0
Gna12	23.8015	23.5159	23.221	23.0243	23.6188	23.0285	23.1045	23.1228	23.0259	22.8058	23.1435	23.4363	23.0385	-0.397809	0.0433122	0.130014	2.94326	0	0
Gna13	29.9977	29.9951	29.1902	29.4491	29.4646	29.6497	29.6235	29.8061	29.7687	29.754	29.1333	29.6193	29.6225	0.00320779	0.987073	0.991208	0.0127399	0	0
Rpl3	28.9804	28.7247	29.5908	29.9376	29.9221	29.7462	29.7764	29.8843	30.749	30.4486	30.7128	29.4311	30.2195	0.788406	0.0361852	0.115781	3.11053	0	0
Rasgrf1	24.19	24.2945	24.0429	24.2689	23.6843	23.7741	24.0569	23.9374	24.3288	24.2621	24.4772	24.0961	24.1394	0.0433161	0.786491	0.868481	0.203434	0	0
Pdia3	31.8241	31.8536	31.5577	31.4736	31.5453	32.9542	32.9126	33.0861	33.1636	33.1535	33.1689	31.6509	33.0732	1.42229	1.75822e-06	0.000113763	13.1017	1	0
Mt3	26.8921	27.1415	26.7893	27.0376	27.3019	26.995	26.8405	27.3096	27.3001	28.658	27.7345	27.0325	27.4729	0.440446	0.169811	0.32052	1.64151	0	0
Gjb1	25.1523	25.4245	25.6627	25.3588	25.6347	25.2171	24.8511	25.5492	24.9374	24.6	24.8952	25.4466	25.0083	-0.438286	0.027006	0.0949028	3.39741	0	0
Aco1	26.9174	27.0858	26.5809	26.7329	26.6917	26.4674	26.6027	26.6818	26.8636	26.5306	26.2273	26.8017	26.5622	-0.239473	0.0881473	0.208033	2.26512	0	1
Ctsg	25.4076	25.4086	25.5968	25.2995	25.4924	26.7507	27.2154	27.6752	26.5346	26.7964	27.4854	25.441	27.0763	1.6353	0.00018278	0.0026904	8.53797	1	0
Adh5	27.6308	27.654	27.0464	27.1354	27.3615	27.2175	26.7542	26.9539	27.2106	27.1351	26.4048	27.3656	26.946	-0.419584	0.0447713	0.133085	2.90958	0	0
Slc6a9	29.7843	29.895	29.0771	29.2441	29.6199	29.4208	29.356	29.453	29.6775	29.7274	29.1432	29.5241	29.463	-0.0610825	0.745019	0.837616	0.25564	0	0
Adssl1	24.9888	25.1204	24.1935	24.3404	24.2858	24.6078	23.7097	24.0265	24.1559	23.7826	24.2907	24.5858	24.0955	-0.490264	0.0748475	0.186569	2.42222	0	0
Camk2b	29.714	29.0034	29.4133	29.2251	29.7407	29.8121	29.7797	29.9203	29.6394	29.3623	28.8087	29.4193	29.5537	0.134441	0.556384	0.697738	0.519244	0	0
Nap1l1	24.9381	24.7321	24.5637	23.9269	23.9315	25.2406	24.8302	25.2583	25.258	24.7115	24.6642	24.4184	24.9938	0.575359	0.0502173	0.142424	2.81174	0	0
Atxn10	25.9579	26.1861	26.1898	26.0195	25.7706	25.4355	25.721	25.7047	26.3693	26.3518	24.9218	26.0248	25.7507	-0.274108	0.294452	0.45374	1.14006	0	0
Nckap1	29.2337	28.827	28.8698	28.7228	28.9078	29.0685	28.9821	29.0559	29.443	29.1737	29.1012	28.9122	29.1374	0.225192	0.0722394	0.181207	2.46429	0	0
2022-09-04	28.1176	28.2265	27.6218	27.5912	27.6691	27.3228	27.4191	27.2567	27.5051	27.4727	27.3944	27.8452	27.3951	-0.450104	0.0265079	0.0938402	3.41365	0	1
Napb	29.7269	30.0873	29.6893	29.8865	29.6544	29.7279	29.5485	29.6719	30.1266	29.7386	30.0049	29.8089	29.8031	-0.00583113	0.962208	0.977056	0.0334869	0	0
Mug1	21.9177	23.9985	22.4495	21.5057	22.3653	27.3288	27.8492	28.209	28.4624	28.7164	29.0752	22.4474	28.2735	5.82616	9.71054e-06	0.000358116	11.4473	1	0
Marcksl1	26.2669	26.4083	26.3517	26.6667	26.5301	26.5866	26.3752	26.6043	26.5851	26.9301	27.0203	26.4447	26.6836	0.238841	0.0822176	0.197936	2.3369	0	0
Kif5c	26.3829	27.1544	26.0537	26.3052	26.0967	26.1303	26.0991	26.1965	26.7195	26.4189	26.6371	26.3986	26.3669	-0.0316681	0.893272	0.936996	0.0938858	0	0
Kif2a	30.1077	29.2116	30.6206	30.6407	30.4098	30.0148	29.9731	29.5824	29.4768	29.6565	29.0801	30.1981	29.6306	-0.567516	0.105674	0.234553	2.09202	0	0
Grn	27.751	27.7694	28.1179	28.2249	28.8558	31.1247	31.2841	31.6896	31.0877	31.1319	31.1294	28.1438	31.2412	3.09745	1.23795e-05	0.000411983	11.2451	1	0
Pabpc1	26.6081	26.6363	26.1438	26.3794	26.3364	26.4738	26.4606	26.8592	27.9423	28.1597	27.8823	26.4208	27.2963	0.875522	0.0402831	0.124826	3.00201	0	0
Gnb4	27.6393	27.7702	27.4785	27.1334	27.4165	27.1735	27.173	27.2814	27.2697	27.2265	27.5502	27.4876	27.279	-0.208528	0.137699	0.279564	1.83875	0	0
Hexa	26.3129	26.6827	26.9599	27.9773	27.5677	29.7835	29.6236	30.0501	29.5743	29.2074	29.9535	27.1001	29.6987	2.59863	0.000357103	0.00449924	7.7961	1	0
Vcam1	26.5461	26.0465	26.086	25.7956	26.2659	27.4759	27.5147	28.2464	27.3943	27.5299	27.1325	26.148	27.5489	1.40092	5.6541e-05	0.00115702	9.75537	1	0
Ahsg	23.6999	24.1173	24.2174	24.0544	23.527	27.8791	28.4199	29.0117	28.93	28.1865	28.0938	23.9232	28.4202	4.49698	2.16226e-08	6.04712e-06	17.3353	1	0
Oat	30.3049	30.3001	30.7973	30.6237	30.6071	30.8628	31.0048	31.286	30.8563	30.7107	30.8183	30.5266	30.9232	0.396565	0.0136752	0.0590654	4.08154	0	1
Vtn	24.8559	25.6281	24.2133	24.3235	24.3859	24.7916	25.5327	26.3746	25.9349	25.5938	26.7171	24.6813	25.8241	1.14279	0.0150395	0.0629332	3.99003	0	0
Msr1	22.2801	22.3809	23.6244	23.7079	20.8784	24.7752	23.2613	24.3623	24.887	25.531	24.881	22.5743	24.6163	2.04194	0.0126578	0.0553121	4.17626	0	0
Ckmt1	34.859	34.7085	35.3073	34.8536	34.6482	34.8036	34.9215	34.3615	34.3505	34.5274	34.037	34.8753	34.5003	-0.375048	0.0616336	0.163125	2.61595	0	1
Alox5ap	22.1777	22.4471	23.9073	22.4371	22.6302	26.2783	26.2145	26.5253	26.7549	26.6773	26.0385	22.7199	26.4148	3.69494	7.98208e-05	0.00145586	9.42391	1	0
Fkbp4	26.3052	26.4623	25.6035	26.1946	26.1884	26.1803	26.1615	26.2119	26.4268	25.8769	26.0008	26.1508	26.143	-0.00777555	0.963837	0.97754	0.0327722	0	0
Ctnnd1	27.0466	27.2269	27.6855	27.3367	27.3986	27.5324	27.6237	27.8603	27.1716	26.9083	27.2013	27.3389	27.3829	0.0440575	0.809586	0.882133	0.180931	0	0
Aimp1	28.63	27.7332	28.2751	28.2804	28.4157	28.7642	28.7988	28.6812	28.9311	29.4356	28.6537	28.2669	28.8774	0.610507	0.0120889	0.05372	4.2184	0	0
Prkar2b	26.434	26.817	26.34	25.9178	26.4227	26.5718	26.4078	26.7744	27.0526	26.1363	26.4352	26.3863	26.563	0.176742	0.38584	0.547098	0.870129	0	0
Slc6a1	30.1807	30.0972	29.3733	29.5373	29.9119	29.1099	29.3231	29.5345	29.6967	29.4176	29.2396	29.8201	29.3869	-0.433169	0.0501731	0.142424	2.81174	0	0
Slc6a11	32.316	32.1522	32.164	31.634	32.4275	31.6148	31.803	31.7848	32.2038	32.1667	31.6189	32.1387	31.8653	-0.27338	0.15214	0.298529	1.74406	0	0
S100a9	23.6242	22.4312	22.1798	22.4511	22.7888	26.4183	25.8043	25.6597	25.5149	25.9943	25.6119	22.695	25.8339	3.1389	2.61439e-05	0.00066954	10.5445	1	0
Dbi	28.9667	28.1872	28.2145	28.455	29.727	29.1134	28.6144	28.0386	29.0805	28.4207	29.0233	28.71	28.7151	0.00508755	0.988491	0.992039	0.0115318	0	1
Map2k1	27.7079	28.0472	27.5452	28.3764	27.9902	27.4021	27.0035	27.9941	28.1665	27.52	28.2034	27.9334	27.7149	-0.218441	0.394499	0.555699	0.847624	0	0
Cd68	24.4922	24.6999	25.0679	24.6143	24.6306	29.4885	29.1566	29.9427	29.3658	29.035	30.2871	24.701	29.546	4.84498	6.65014e-08	1.23988e-05	16.2994	1	0
Scp2	29.3721	29.5912	29.9557	30.8319	30.9277	30.4834	30.1319	30.5541	30.1295	30.2056	30.3517	30.1357	30.3094	0.173619	0.62062	0.745286	0.424134	0	1
Slc2a3	27.9739	28.0793	28.0279	27.8403	28.0617	27.8816	27.7206	28.0025	28.146	27.3008	27.2936	27.9966	27.7242	-0.272429	0.126176	0.262848	1.9277	0	0
Serpinc1	26.9598	26.9607	25.5888	26.4983	25.9715	27.0137	26.5162	26.3886	26.1426	25.0588	27.1351	26.3958	26.3758	-0.0199812	0.962073	0.977056	0.0334869	0	0
Pvalb	27.8307	28.0272	27.698	27.2602	26.1492	27.8214	26.6862	27.1635	27.0364	26.5628	26.3854	27.3931	26.9426	-0.450449	0.294123	0.453619	1.14045	0	0
Kras	24.9813	25.8416	26.6455	25.7716	25.3665	25.3518	25.0153	25.0889	26.1069	26.1491	25.7325	25.7213	25.5741	-0.147245	0.68055	0.792205	0.336054	0	0
Wars	27.4071	27.0461	26.8741	26.6302	26.604	26.7976	26.7626	27.6741	27.0782	27.1503	27.2906	26.9123	27.1256	0.213256	0.320352	0.482057	1.05272	0	0
Kif1a	26.0445	26.3892	26.0511	25.8887	25.7491	26.1404	26.2059	26.3319	26.0317	26.1402	26.217	26.0245	26.1778	0.15333	0.236132	0.39337	1.34604	0	0
Ranbp1	25.6189	25.4652	25.2629	25.3587	25.5519	25.7915	25.2928	25.4293	26.0133	26.2802	25.4788	25.4515	25.7143	0.262798	0.165782	0.316116	1.66147	0	0
Mif	29.1439	28.6593	29.2607	28.4399	29.0865	29.0297	28.4422	28.4108	29.6062	29.1513	28.1229	28.9181	28.7938	-0.124225	0.665098	0.77881	0.360657	0	0
Ephx2	25.1983	25.5925	25.3723	25.3181	25.1677	25.0202	25.3025	25.4207	24.9746	25.1343	25.2137	25.3298	25.1777	-0.152124	0.173522	0.324775	1.62249	0	1
Ptpn11	26.143	25.2165	25.7212	25.1558	25.9438	26.0558	26.2529	25.7853	26.2852	25.4636	25.6334	25.636	25.9127	0.276655	0.283383	0.442959	1.17475	0	0
Rab3d	29.1974	29.8172	27.5406	29.6755	29.9266	28.8523	28.7076	28.871	29.4538	29.1687	29.8718	29.2315	29.1542	-0.0772747	0.877047	0.926754	0.109742	0	0
Rab5c	27.6389	27.8108	27.8666	27.9691	27.7774	27.8612	28.0805	28.4431	27.7784	27.5227	28.3342	27.8126	28.0034	0.190789	0.255173	0.411271	1.28184	0	0
Rab6a	26.7686	26.865	26.5322	26.4055	26.6591	26.8431	26.6705	26.8162	26.569	26.7015	26.4242	26.6461	26.6707	0.0246515	0.818433	0.889287	0.169279	0	0
Rab21	27.6855	27.7757	28.0336	28.3537	28.3793	27.9515	27.9073	28.1835	28.23	28.2203	28.2684	28.0456	28.1268	0.081269	0.623586	0.746299	0.422173	0	0
Rab12	25.4757	25.382	26.1164	25.4615	25.6613	25.3965	25.4762	25.4258	25.4988	25.7618	25.655	25.6194	25.5357	-0.0836672	0.585763	0.722063	0.469804	0	0
Rab23	26.1228	26.4191	25.744	25.9825	25.599	25.9	25.7321	25.7575	25.8167	25.7676	25.9021	25.9735	25.8127	-0.160839	0.330636	0.492287	1.02243	0	0
Rab24	27.2399	26.9358	27.9612	27.2243	27.7957	27.5967	27.4808	27.2278	27.3151	27.7352	27.5502	27.4314	27.4843	0.052924	0.807676	0.881019	0.182756	0	1
Rab18	28.4403	27.4134	28.5349	28.48	28.4434	28.5035	28.6727	28.7914	28.8192	28.3425	28.3099	28.2624	28.5732	0.310832	0.232488	0.389406	1.36065	0	0
Grin1	26.7552	26.1933	26.3739	25.8817	26.3044	26.4132	26.551	26.3787	25.9281	25.6956	25.601	26.3017	26.0946	-0.207121	0.365926	0.528227	0.920771	0	0
Pdha1	34.1267	33.8306	34.4955	34.2137	34.139	34.1357	34.0251	33.7248	33.6526	33.5403	33.2994	34.1611	33.7296	-0.431504	0.0281588	0.097625	3.35661	0	1
Fah	27.4409	27.252	26.8541	26.5043	26.5401	26.3498	26.3058	26.6356	26.7453	25.7176	25.9257	26.9183	26.28	-0.638297	0.0315208	0.10484	3.25374	0	0
Fbl	24.92	24.9401	25.2502	25.6485	25.6573	24.6715	25.0966	25.5098	24.5864	24.7193	25.9006	25.2832	25.0807	-0.202554	0.472651	0.625727	0.676395	0	0
Canx	31.4983	31.4537	31.5969	31.3487	31.5458	32.1623	32.2295	32.1781	32.2042	32.4427	32.2275	31.4887	32.2407	0.752048	5.73385e-07	6.20735e-05	13.9757	1	0
Ap1m1	26.0499	25.5477	25.7899	25.809	25.7623	25.7169	26.2977	25.9281	26.3963	26.1607	26.6722	25.7918	26.1953	0.403572	0.036717	0.116834	3.09746	0	0
Prdx1	30.3287	30.462	30.2217	30.4864	30.1849	30.3398	30.3861	30.7304	29.906	30.228	30.5934	30.3368	30.364	0.0272044	0.843056	0.903351	0.146642	0	0
H2-DMb1/H2-DMb2	22.3277	22.4938	22.6518	21.4969	22.9083	23.5346	23.733	24.6773	24.1076	24.5498	24.4461	22.3757	24.1747	1.79906	0.000357858	0.00449924	7.7961	1	0
Cd81	30.3819	30.7104	30.9987	30.8461	30.8903	30.6653	30.3836	30.8466	30.6516	30.1059	29.7286	30.7655	30.3969	-0.368568	0.103329	0.231182	2.1129	0	0
Gpm6a	30.1465	30.2539	29.6108	29.7934	30.3691	29.8151	29.9644	29.794	30.3274	30.2578	29.6529	30.0348	29.9686	-0.0661418	0.724174	0.82384	0.279564	0	0
Gpm6b	28.4103	28.6152	27.8165	27.9533	28.2218	28.2907	27.5745	27.7452	27.9111	27.7603	27.881	28.2034	27.8605	-0.342932	0.0909214	0.212784	2.23254	0	0
Ptpn1	24.1913	23.3547	24.6963	24.0832	25.046	26.4522	27.3248	26.6682	27.7418	27.3781	27.2566	24.2743	27.1369	2.86266	6.04731e-05	0.00120087	9.7017	1	0
Ldlr	23.5366	23.5421	22.6203	22.8415	22.1709	23.9684	24.0118	24.0375	23.8431	23.7267	23.3291	22.9423	23.8194	0.877147	0.0263314	0.0935113	3.41872	0	0
Rpl12	28.8072	28.6187	29.8056	29.8307	29.7025	29.5438	29.8852	29.8895	30.5138	30.5797	30.6175	29.3529	30.1716	0.818626	0.0368345	0.11695	3.09603	0	0
Rpl18	28.0603	28.8185	29.4616	29.362	29.0244	29.4813	29.4457	29.4659	30.3894	30.5515	30.4798	28.9454	29.9689	1.02357	0.0148151	0.0623832	4.0027	0	0
Tap2	23.8614	24.6346	23.6936	27.2405	25.8374	29.3466	29.5091	28.5697	30.0326	29.6542	28.0382	25.0535	29.1917	4.13823	0.00160409	0.0132268	6.24039	1	0
Tbxas1	22.6402	22.4756	23.2412	22.9826	22.0029	24.8374	24.924	25.2484	24.8373	24.9875	25.6097	22.6685	25.074	2.40551	3.81904e-05	0.000883911	10.1438	1	0
Sar1a	25.0746	26.8398	24.8035	25.2502	24.7248	25.4555	25.3219	25.4978	24.9464	24.6791	24.9379	25.3386	25.1398	-0.198793	0.648331	0.766937	0.38282	0	0
Cpox	26.8558	26.3191	27.3708	26.6053	27.045	27.7093	27.3621	27.4646	27.2729	27.4338	26.9539	26.8392	27.3661	0.526916	0.0412481	0.126534	2.9824	0	1
Gnl1	25.2821	25.5005	25.1726	25.2648	25.1275	25.3162	25.228	25.2695	24.9373	25.1713	25.2556	25.2695	25.1963	-0.0731937	0.412883	0.571346	0.807563	0	0
Por	29.0536	28.9675	28.975	28.8105	28.9324	29.6379	29.8042	29.8033	29.854	29.5235	29.6733	28.9478	29.716	0.768223	1.04605e-06	9.00139e-05	13.4395	1	0
Hmgcl	28.4489	28.1683	29.0294	28.4939	28.7313	28.7376	28.8309	28.9536	28.6359	28.2815	28.2854	28.5744	28.6208	0.0464641	0.807775	0.881019	0.182756	0	1
Hspa9	33.753	33.5888	33.9768	33.9395	33.6545	33.7643	33.814	33.6286	33.3344	33.3539	33.4875	33.7825	33.5638	-0.218727	0.0856744	0.203198	2.29904	0	1
Dnm1	31.1094	31.0321	31.0068	30.9151	30.894	30.9716	30.7174	31.0849	31.5122	30.8424	30.6747	30.9915	30.9672	-0.0242685	0.860006	0.915957	0.126648	0	0
Dnm2	27.1751	26.9419	26.8288	26.6231	26.8614	27.2143	27.0243	27.2695	27.2454	27.4063	26.5895	26.8861	27.1249	0.238846	0.142416	0.286386	1.80397	0	0
Tjp1	28.3887	28.5244	28.0719	28.1838	28.2105	28.5109	28.5581	28.6256	28.6864	28.5961	28.6698	28.2759	28.6078	0.331942	0.0115734	0.0524709	4.25234	0	0
Fyn	26.0433	25.4965	26.0601	25.8211	24.8194	25.6987	25.9573	26.0205	25.4161	25.3229	25.4009	25.6481	25.636	-0.0120376	0.964759	0.97754	0.0327722	0	0
Cap1	29.3574	29.5819	28.9199	29.0822	29.2114	29.1746	29.0884	29.4721	29.4401	29.2054	29.2263	29.2306	29.2678	0.0372345	0.783404	0.865976	0.207601	0	0
Tkt	30.7824	30.8842	30.5548	30.4298	30.4922	30.2536	30.235	30.5492	30.7561	30.4374	30.3429	30.6287	30.429	-0.199651	0.129416	0.267038	1.90488	0	1
Cd82	27.8637	27.8027	26.752	27.9469	26.7341	26.6316	26.9125	26.6373	26.7967	26.3224	26.8009	27.4199	26.6836	-0.736335	0.0544454	0.150015	2.73682	0	0
Cd9	28.4142	28.4928	28.674	28.3582	28.9642	28.4689	28.3769	28.6884	28.182	28.6412	28.0928	28.5807	28.4084	-0.172292	0.273085	0.431282	1.2133	0	0
Vps26a	24.9385	24.7071	24.2194	24.5628	24.8196	24.8729	24.8189	25.2863	25.1457	25.0506	24.8572	24.6495	25.0053	0.355762	0.0456052	0.134728	2.89188	0	0
Tfam	29.7886	29.0088	30.0251	29.8465	29.6629	29.7405	29.8575	29.5038	29.2012	29.5202	29.1974	29.6664	29.5034	-0.162959	0.456089	0.610032	0.713043	0	1
Rpl28	27.9068	28.2165	28.2155	29.1417	28.7214	28.7834	28.5902	28.6005	29.1483	29.2921	29.8029	28.4404	29.0362	0.595832	0.0732126	0.183496	2.44618	0	0
Acsl1	28.1509	27.7448	29.0648	28.6962	28.6944	28.5632	28.6313	28.5835	28.3439	28.3603	28.3068	28.4702	28.4648	-0.00539258	0.983027	0.988328	0.0169379	0	1
Abca1	21.5804	21.8177	23.5817	23.1398	22.5082	25.6654	25.21	26.0261	25.2324	25.1835	25.2319	22.5256	25.4249	2.89932	0.000761824	0.00756415	7.04661	1	0
Abca2	25.0022	24.9603	25.3482	25.3546	25.4321	24.6338	25.4931	24.8471	25.6745	25.3625	26.1221	25.2195	25.3555	0.136044	0.594265	0.727871	0.458246	0	0
Eci1	30.1303	29.5927	30.314	30.4436	30.3427	29.9309	29.8131	29.8365	29.9952	29.7572	29.7137	30.1646	29.8411	-0.323554	0.0996624	0.22645	2.14273	0	1
2022-09-02	29.5262	29.3704	29.4277	29.3443	29.4445	29.0474	28.8526	29.1274	28.9697	28.5824	28.8638	29.4226	28.9072	-0.515416	0.000615798	0.00663286	7.23615	0	0
Stat1	25.4253	25.5097	26.0601	25.7331	25.7514	27.2684	27.2156	27.8006	27.7166	28.4898	27.8266	25.6959	27.7196	2.02366	1.69389e-05	0.000481753	11.0194	1	0
Stat3	23.8362	24.0367	24.6921	24.0405	24.6739	24.5314	24.2541	24.857	25.6235	24.499	25.2067	24.2559	24.8286	0.572747	0.0663854	0.170982	2.54808	0	0
Eps15	26.1108	26.0689	25.7621	25.7032	25.9185	25.6451	25.5378	25.6415	25.805	26.1254	26.2247	25.9127	25.8299	-0.0827742	0.571649	0.709487	0.495151	0	0
Pura	28.2938	28.3297	28.4683	28.529	28.6291	27.7461	27.7507	27.9991	28.5846	28.6754	28.781	28.45	28.2561	-0.193859	0.380228	0.542	0.883634	0	0
Htt	24.1193	24.662	23.9252	23.8868	24.1585	23.9862	24.0623	24.0428	24.6589	24.1508	24.0659	24.1504	24.1612	0.0108034	0.951472	0.970264	0.0435505	0	0
Pxmp2	23.1948	24.0819	23.9654	23.4748	23.8175	23.1791	22.7748	23.245	23.7553	22.3426	23.1238	23.7069	23.0701	-0.636783	0.0335381	0.109864	3.18621	0	1
Cct8	28.7559	29.1016	28.3918	28.5535	28.7363	28.7621	28.7014	28.7988	29.0201	28.9513	28.8398	28.7078	28.8456	0.137756	0.329257	0.49113	1.02582	0	0
Slc1a2	33.9272	33.8736	33.6132	33.7239	33.5559	33.3101	33.3614	33.3915	33.6043	32.8426	33.2245	33.7388	33.2891	-0.449692	0.00649666	0.0350301	4.83526	0	0
Cox6a1	32.3372	32.713	33.0852	33.2902	32.6601	32.4203	33.0717	32.0339	32.4595	32.5576	32.9937	32.8172	32.5895	-0.227702	0.349672	0.511106	0.968307	0	1
Hist1h1e	26.4698	26.4153	29.1295	29.7919	29.6796	27.1053	28.4801	28.597	25.987	26.9252	28.6952	28.2972	27.6316	-0.665579	0.480745	0.633195	0.659279	0	0
Hist1h1a	26.0363	26.1599	26.8417	27.4713	27.1755	28.1628	28.7726	29.1081	26.0179	24.9221	25.7787	26.737	27.127	0.390081	0.630995	0.75253	0.410179	0	0
Hist1h1b	25.9331	25.4265	28.3405	28.7693	28.6206	27.9418	29.0724	28.8923	27.488	27.3001	27.2637	27.418	27.993	0.575071	0.495243	0.646959	0.628255	0	0
Itgav	28.2589	28.2583	28.1195	28.0615	28.2455	28.0785	27.8468	27.9745	28.2264	27.9867	28.4764	28.1887	28.0982	-0.0905179	0.397262	0.558063	0.841501	0	0
Plin2	23.1316	20.4358	23.1793	22.0117	21.3747	24.9661	24.8171	25.3611	24.3193	24.5582	25.1703	22.0266	24.8654	2.83873	0.00414858	0.0249958	5.32217	1	0
Akr1b1	28.4432	28.2297	27.7321	27.9406	27.9136	27.7603	27.5346	27.6198	27.5005	28.0066	27.1854	28.0519	27.6012	-0.450642	0.0268185	0.0946401	3.4014	0	0
Cfl2	28.1928	28.139	28.0711	27.9029	27.9935	27.9024	28.0997	28.2433	28.0789	28.2517	28.1804	28.0599	28.1261	0.0662133	0.395372	0.556338	0.845966	0	0
Fkbp2	28.9553	29.2827	28.4242	28.5802	28.6054	29.4404	29.2771	29.3826	29.3936	29.3157	29.4187	28.7696	29.3714	0.601778	0.0168153	0.0682372	3.8733	0	0
Acadm	29.5637	29.4292	30.2	30.3982	29.9323	29.9366	29.7578	30.0728	29.3509	29.6233	29.1731	29.9047	29.6524	-0.252225	0.307137	0.46831	1.09446	0	1
Rangap1	23.8263	24.4373	23.9429	23.8734	23.7238	24.0197	23.9083	24.0217	23.7564	23.7977	23.4482	23.9607	23.8253	-0.135399	0.401297	0.561153	0.833533	0	0
Syt1	30.0536	29.5996	29.623	29.2341	29.28	29.7547	29.6735	29.5956	29.7496	29.1987	29.2628	29.558	29.5391	-0.0188969	0.91849	0.951668	0.0714696	0	0
Syt2	31.5028	31.6881	31.0572	30.7332	30.7216	31.1355	30.8702	31.0651	31.2909	30.897	30.6284	31.1406	30.9812	-0.15937	0.495148	0.646959	0.628255	0	0
Nsf	32.6094	32.6335	32.2718	32.5215	32.3835	32.4902	32.3024	32.5497	32.7989	32.2498	32.337	32.4839	32.4547	-0.0292506	0.792594	0.870971	0.199304	0	0
Psmc2	25.7495	25.3588	25.289	25.6766	25.3685	25.7647	26.0143	26.4024	25.9044	26.3776	25.9606	25.4885	26.0707	0.582191	0.00264813	0.018643	5.74522	0	0
Rab11b	26.7821	26.6436	27.097	26.967	26.7944	26.4056	26.4844	26.4498	26.8083	25.7335	26.7264	26.8568	26.4347	-0.422138	0.044095	0.13154	2.92642	0	0
Fdx1	25.3089	25.5171	25.9357	26.2348	26.2229	25.3219	25.9511	25.7487	25.4639	26.1628	26.0441	25.8439	25.7821	-0.0617874	0.796311	0.873473	0.195165	0	1
Ina	33.257	32.9466	30.9758	31.0087	31.394	32.1337	31.9531	32.3418	31.3234	31.2448	30.9473	31.9164	31.6574	-0.259064	0.650723	0.768785	0.379348	0	0
Nedd4	24.5191	25.0073	24.4405	24.4887	24.5318	25.4319	25.2169	25.4178	25.5614	24.5995	24.9061	24.5975	25.1889	0.591467	0.0110005	0.0507811	4.29957	0	0
Stt3a	25.3234	26.8719	25.4353	25.5382	25.3346	27.1266	27.0142	26.8673	27.3661	28.1874	28.1216	25.7007	27.4472	1.74655	0.00164323	0.0133337	6.22877	1	0
Cryz	26.4783	26.2128	25.9693	25.697	26.1104	26.0434	25.5606	25.612	26.0885	25.8483	26.0149	26.0935	25.8613	-0.232264	0.185592	0.339242	1.55962	0	1
Rph3a	29.8081	29.8482	29.741	29.3662	29.7649	29.4952	29.5477	29.3208	29.877	29.9337	29.487	29.7057	29.6102	-0.0954319	0.486196	0.637834	0.648748	0	0
Aldh2	32.0889	31.9626	32.563	32.7331	32.4717	32.2104	32.2973	32.4756	31.9179	31.9624	31.9907	32.3639	32.1424	-0.221484	0.238197	0.395932	1.33667	0	1
Aldh3a2	28.8385	28.4824	29.3199	28.9918	29.1582	29.0133	29.1067	28.9465	29.0214	29.1998	28.7286	28.9582	29.0027	0.0445808	0.787677	0.868673	0.203114	0	1
Cnr1	24.4057	25.0829	23.8551	23.8868	23.5907	24.3047	23.9575	24.0236	23.901	23.9852	23.3291	24.1642	23.9168	-0.247384	0.435026	0.590833	0.759177	0	0
Capza1	26.1614	25.7134	25.6054	25.7131	25.7227	26.4062	26.2761	26.1633	26.4383	26.3981	26.518	25.7832	26.3667	0.583453	0.0016403	0.0133337	6.22877	0	0
Capza2	28.258	28.8334	28.2355	28.2536	28.3258	28.4054	28.6077	28.2939	28.512	29.0625	28.9959	28.3813	28.6462	0.264958	0.157853	0.305686	1.70988	0	0
Capzb	28.6668	28.6746	28.3132	28.3035	28.7621	28.5565	28.429	28.828	29.0276	28.8765	28.6537	28.544	28.7286	0.184545	0.200456	0.356319	1.48876	0	0
Gsr	27.0152	26.4243	27.3315	27.0793	27.3587	27.0127	26.9061	26.8576	27.1545	27.0978	27.0928	27.0418	27.0202	-0.0215649	0.907163	0.946066	0.0799872	0	1
Mtx1	29.2121	29.0621	29.6043	29.5084	29.7802	29.1108	29.4439	29.0154	29.1131	29.0411	29.2757	29.4334	29.1666	-0.266794	0.118788	0.252312	1.98672	0	1
Map2k4	25.7692	26.1275	26.0261	25.9454	26.4069	25.4476	25.477	25.7022	26.0186	25.9798	25.8374	26.055	25.7438	-0.311272	0.0620799	0.163719	2.61071	0	0
Pfkm	31.051	31.1905	30.6799	30.8356	30.9916	30.8167	30.4211	30.938	31.0104	30.7634	30.7614	30.9497	30.7852	-0.164572	0.20927	0.365786	1.45093	0	0
Scg3	25.0087	25.2971	25.2209	25.0695	25.5054	25.4102	25.6879	24.6892	25.8206	25.1095	25.8037	25.2203	25.4202	0.199853	0.358305	0.519876	0.943761	0	0
Rpl6	28.9571	29.0128	29.7373	29.6753	29.7083	29.9279	29.6785	30.0145	30.6258	30.4951	30.1699	29.4182	30.1519	0.733752	0.0122082	0.05398	4.21143	0	0
Crat	28.774	29.0155	29.5529	29.4717	29.4898	29.0446	29.0493	28.8776	29.0541	29.2023	28.6449	29.2608	28.9788	-0.281993	0.155544	0.303271	1.72132	0	1
Rplp1/Gm10073	27.7671	26.9441	29.6834	29.3937	29.4459	29.0216	29.3228	29.5398	29.9147	29.2841	29.149	28.6468	29.372	0.725155	0.258672	0.415102	1.26846	0	0
Rpl5	27.0501	26.9605	27.5587	28.1821	27.71	28.412	28.5308	28.6566	29.9421	29.9582	30.0451	27.4923	29.2575	1.76518	0.00181939	0.0144347	6.11432	1	0
Rpl13	28.4658	29.0244	29.3797	29.684	29.5419	29.4511	29.4303	29.3947	30.4112	30.4903	30.4947	29.2192	29.9454	0.726228	0.0489865	0.140873	2.82753	0	0
Rpl36	25.0097	25.4086	26.1012	26.7375	26.408	26.1317	25.8147	26.0252	27.6043	27.0172	24.7514	25.933	26.2241	0.291106	0.586043	0.722063	0.469804	0	0
Eif1/Eif1b	24.8411	24.7443	24.7618	24.2043	24.3658	25.2782	24.9601	24.7825	25.0742	25.0176	24.1147	24.5835	24.8712	0.287753	0.199312	0.355575	1.49177	0	0
Anxa5	31.0411	30.733	30.0632	29.9293	30.0197	30.4029	29.8645	30.2407	30.323	30.2693	29.7557	30.3573	30.1427	-0.214572	0.420528	0.578873	0.788682	0	0
Glrb	26.9566	27.1592	26.7308	26.3378	26.9208	26.7102	26.8479	26.7138	26.4399	26.2389	26.6584	26.8211	26.6015	-0.219527	0.225931	0.382362	1.38699	0	0
Gad1	27.7409	27.9502	27.1504	26.9998	27.2695	27.7405	27.3196	27.6181	27.9184	27.8295	27.5373	27.4222	27.6606	0.238405	0.282546	0.442145	1.17741	0	0
Gad2	28.6157	28.516	27.9216	27.8672	27.9555	28.358	28.5167	28.6028	28.763	28.4302	28.4	28.1752	28.5118	0.336574	0.106262	0.235349	2.08713	0	0
Abcd1	24.3863	24.3024	24.8035	25.1869	25.1057	25.8279	25.5832	26.6454	25.8244	25.6751	25.9785	24.757	25.9224	1.16544	0.00103736	0.00968324	6.69029	1	1
Tbca	24.5135	24.1225	24.5039	24.0768	24.4332	24.02	23.7663	24.3572	24.5318	23.7878	24.853	24.33	24.2193	-0.110605	0.599582	0.730645	0.452758	0	0
Idua	24.8597	24.5433	24.3836	24.7204	24.2865	25.4914	25.3043	25.6725	24.3518	24.2403	24.8723	24.5587	24.9888	0.430103	0.152378	0.298529	1.74406	0	0
Ppp3cb	25.1602	25.3127	25.5769	25.576	25.4752	25.1419	25.0818	25.4424	25.4065	24.9064	25.7338	25.4202	25.2855	-0.134724	0.383109	0.544673	0.876537	0	0
Lmna	28.4647	28.3775	29.9341	30.0558	29.8637	27.9139	28.2362	28.3514	27.2921	26.0131	26.3808	29.3392	27.3646	-1.97461	0.00587234	0.0324672	4.94487	1	0
Hspa4l	28.9202	28.8563	28.3588	28.5076	28.5578	28.383	28.2578	28.4586	28.7783	28.679	28.5805	28.6401	28.5229	-0.117275	0.4042	0.562861	0.82915	0	0
Cbr1	28.7637	28.8449	28.6283	28.286	28.6607	28.5701	28.2124	28.3452	28.4281	28.2993	28.0436	28.6367	28.3165	-0.320254	0.0294584	0.100674	3.31223	0	0
Ptx3	21.2984	21.8248	22.9937	21.7571	22.9305	23.9907	24.3743	24.4112	24.2029	25.0328	24.9867	22.1609	24.4998	2.33886	0.000848086	0.00825841	6.91992	1	0
Cox7a2	32.0629	31.6996	31.4371	30.8742	31.804	31.0351	30.6389	29.9566	30.1439	31.1995	29.446	31.5756	30.4033	-1.17225	0.00786531	0.040195	4.63684	1	1
Gstm5	28.5067	28.6174	28.0057	27.9188	27.8869	28.1068	27.8544	27.5327	28.1646	28.1329	28.0086	28.1871	27.9667	-0.22041	0.269555	0.426913	1.22799	0	0
Slc25a4	34.5708	34.2957	35.131	35.2216	35.0175	34.5791	34.6197	34.5115	34.4199	34.1522	33.8661	34.8473	34.3581	-0.489212	0.0548684	0.150933	2.72802	0	1
Cit	26.8684	26.4895	27.1273	27.0688	27.3915	28.043	27.6644	27.8012	26.7772	26.7558	25.4908	26.9891	27.0888	0.099642	0.818088	0.889287	0.169279	0	0
Slc11a2	22.3274	23.6147	22.3684	21.943	21.8993	24.3101	23.857	24.3155	24.3417	24.4175	24.0104	22.4305	24.2087	1.77818	0.00336626	0.0216257	5.53111	1	0
Ptpre	27.9072	27.7521	27.6985	27.3223	26.657	27.1014	26.8968	27.2376	27.3865	27.4018	27.5502	27.4674	27.2624	-0.205023	0.436025	0.591232	0.758203	0	0
Cdk5	26.1737	26.9999	25.9768	25.7693	25.9028	26.0507	25.9246	25.79	25.8061	26.2282	25.4788	26.1645	25.8798	-0.284728	0.286337	0.446952	1.16181	0	0
Psma2	27.3051	27.069	26.8329	26.46	26.3841	26.4222	26.5899	26.9171	26.6262	26.3019	27.0772	26.8102	26.6558	-0.154462	0.490054	0.641678	0.640077	0	0
Ctsh	24.5445	23.7481	24.1711	26.355	25.7454	30.1091	29.7532	30.6548	29.4364	29.1467	29.9624	24.9128	29.8438	4.93096	0.000146874	0.00221035	8.82151	1	0
S100b	31.1015	30.5002	31.0723	29.7828	29.7383	30.3176	29.9033	29.8929	30.4462	29.8767	28.8297	30.439	29.8777	-0.561302	0.174881	0.326237	1.61601	0	0
Bckdha	27.9911	27.5662	28.6565	28.384	28.42	28.1209	28.1769	28.3093	28.0577	28.0327	27.9833	28.2036	28.1135	-0.0901141	0.66969	0.782821	0.353245	0	1
Gng4	27.0963	26.6834	26.9555	26.4158	27.436	27.4126	26.9706	26.5513	27.1045	27.0435	26.4535	26.9174	26.9227	0.00529502	0.982028	0.98762	0.0179727	0	0
Hsd17b8	27.602	27.9156	27.8434	28.0836	28.1217	27.5644	27.6495	27.6104	27.6376	27.5759	27.5475	27.9133	27.5976	-0.315705	0.0264883	0.0938402	3.41365	0	0
Ahcy	28.2583	28.0977	27.6287	27.5237	27.835	27.9947	27.7684	27.6257	27.939	27.851	27.7504	27.8687	27.8215	-0.0471511	0.763448	0.851168	0.232484	0	0
Gdi1	30.7712	30.5596	30.0665	29.8229	29.9436	30.3743	30.0402	30.3412	30.4065	30.26	29.6236	30.2328	30.1743	-0.0584838	0.798644	0.874755	0.193049	0	0
Sts	24.2154	25.0829	24.2037	24.0735	24.5021	24.1812	24.5203	24.6569	24.2876	24.2552	24.0692	24.4155	24.3284	-0.087082	0.681501	0.792762	0.335041	0	0
Arsa	26.5061	26.1485	26.4144	27.3742	27.376	26.969	26.7236	27.099	26.8081	26.6579	27.1033	26.7639	26.8935	0.129612	0.650161	0.76856	0.379771	0	0
Arsb	26.4006	26.9383	27.3326	27.4396	27.6415	27.2952	27.4464	27.6029	27.5598	27.3089	28.2796	27.1505	27.5821	0.4316	0.146069	0.290579	1.783	0	0
Atp6v1a	32.4489	32.5155	31.7647	31.6692	31.6562	32.3423	32.2588	32.4132	32.4346	32.1507	32.2581	32.0109	32.3096	0.298718	0.20031	0.356248	1.48905	0	0
Atp6v1e1	30.2881	30.1881	29.6007	29.7007	29.4444	30.3199	29.9446	30.4311	30.5153	29.7922	30.4343	29.8444	30.2396	0.395174	0.0933644	0.216538	2.20731	0	0
S100a11	22.7293	21.6775	21.9491	23.8299	21.8061	24.8925	24.3988	26.0187	23.7902	24.5299	24.97	22.3984	24.7667	2.36834	0.00163163	0.0133337	6.22877	1	0
Acadvl	31.201	30.8176	31.9509	31.8631	32.0107	31.559	31.5718	31.4957	31.485	31.1832	31.4374	31.5686	31.4553	-0.113312	0.664585	0.778481	0.361266	0	1
Gabrb1	24.2403	24.1728	24.0507	23.9092	24.2149	24.2287	24.2072	23.8925	24.4582	24.079	23.9886	24.1176	24.1424	0.0247921	0.814309	0.885841	0.17488	0	0
Pa2g4	24.809	25.1108	24.7117	25.1034	25.1203	24.9551	24.8726	25.0003	25.6765	25.8461	25.146	24.971	25.2494	0.278403	0.181403	0.333582	1.58388	0	0
Tspo	26.6853	26.2157	26.761	25.8463	25.0612	28.339	28.1813	29.0828	28.0655	28.0967	27.7357	26.1139	28.2502	2.13628	0.000717551	0.00728718	7.10042	1	1
Rab7a	30.2693	30.0724	30.6946	30.1147	30.4076	30.9088	31.0714	31.1478	30.7133	30.5695	31.0541	30.3117	30.9108	0.599107	0.00320316	0.0209957	5.57376	1	0
Acadl	31.9508	31.6446	32.6379	33.16	32.9701	32.1219	32.3709	32.3231	32.0105	31.867	32.1906	32.4727	32.1473	-0.325361	0.335102	0.495857	1.012	0	1
Ppox	26.9251	27.0315	27.8474	27.7046	27.4613	27.5436	27.331	27.5159	27.0639	27.2193	27.1966	27.394	27.3117	-0.0822807	0.692368	0.800898	0.320309	0	1
Rpl9	27.8327	27.7251	28.4483	28.2413	28.7225	28.8176	28.6637	28.748	29.7947	29.2441	29.0409	28.194	29.0515	0.85753	0.00857786	0.0421223	4.56927	1	0
Plcb3	23.6449	23.35	23.728	23.1648	23.493	24.4167	24.121	24.2343	24.1322	24.3454	24.2032	23.4762	24.2421	0.76595	0.000567511	0.00624449	7.3232	1	0
Gla	24.1139	25.8809	25.8458	25.0527	25.1049	27.3164	26.9737	27.791	26.9404	26.2983	27.2991	25.1997	27.1032	1.9035	0.00164487	0.0133337	6.22877	1	0
Cntf	24.5319	24.612	23.6819	24.0728	23.8892	23.5274	22.9696	23.2408	24.0775	25.1599	24.7057	24.1575	23.9468	-0.21072	0.609127	0.73596	0.442301	0	0
Hsd17b4	30.436	30.5856	31.1672	31.2531	31.3436	31.2492	31.2193	31.4565	31.2523	31.2117	31.156	30.9571	31.2575	0.300401	0.183427	0.336928	1.56949	0	1
Clcn3	25.893	25.8182	25.8423	25.7716	25.7948	26.6366	25.9665	26.1707	26.8777	26.0944	25.6207	25.824	26.2278	0.403809	0.083144	0.199449	2.32591	0	0
Dynlt1	24.0773	24.5115	23.5343	23.0724	23.7125	23.9237	23.5735	24.156	24.261	23.1891	23.4522	23.7816	23.7592	-0.0223745	0.942218	0.964933	0.0514997	0	0
Adcy9	26.3884	26.5246	26.0224	26.0327	26.1964	26.0885	25.8832	26.1988	26.1422	25.9543	26.6716	26.2329	26.1564	-0.0764887	0.623641	0.746299	0.422173	0	0
Gss	25.6695	25.1055	25.1382	24.8437	24.6836	24.7085	25.1493	24.7521	24.6257	24.823	24.9908	25.0881	24.8416	-0.246539	0.234729	0.392013	1.35103	0	0
Atp6v0d1	30.6632	30.388	30.109	30.1796	30.611	31.1988	30.9008	31.2002	31.2932	30.6269	31.3749	30.3902	31.0991	0.708953	0.00165761	0.0134047	6.22112	1	0
Fabp7	26.4964	26.2287	25.9751	26.0897	26.1311	26.0517	26.1141	26.1784	26.2034	26.4134	25.8829	26.1842	26.1407	-0.0435501	0.71122	0.814626	0.29579	0	0
Slc25a5	33.593	33.4178	34.4747	34.13	33.9947	33.6324	33.7019	33.5524	33.3224	33.8045	33.0552	33.922	33.5115	-0.410551	0.106806	0.235807	2.08432	0	1
Apod	24.3851	23.2308	24.4812	23.8677	24.1984	26.3346	26.3521	26.0771	26.9313	26.5799	26.4241	24.0326	26.4499	2.41724	7.19457e-05	0.00135646	9.52594	1	0
Clgn	26.6367	26.1237	26.4672	26.7882	26.9703	26.7171	26.5759	26.6883	27.1461	26.6119	26.1197	26.5972	26.6432	0.0459612	0.821169	0.889966	0.168178	0	0
Tst	30.6142	30.0202	30.5107	31.0994	30.7764	30.7466	30.4096	30.7338	30.7753	30.5403	30.8163	30.6042	30.6703	0.0661084	0.73967	0.83524	0.259738	0	1
Jak1	24.8258	25.7788	24.6593	25.1034	25.8671	24.8682	24.8551	25.0953	25.0275	24.6904	24.6037	25.2469	24.8567	-0.390164	0.193171	0.348761	1.51969	0	0
Pkm	33.0716	33.0088	32.6341	32.4762	32.5256	32.975	32.5549	32.8366	33.1438	32.848	32.6603	32.7433	32.8364	0.0931884	0.556568	0.697738	0.519244	0	0
Ndufs6	31.7681	31.5933	32.1499	32.1374	31.9725	32.0029	31.7576	31.5765	31.4683	31.5325	31.6296	31.9242	31.6612	-0.263021	0.0863131	0.204423	2.29037	0	1
Hrsp12	28.9674	28.6785	28.7401	27.837	28.1421	27.6376	27.3562	27.5218	28.4334	28.0335	27.8076	28.473	27.7983	-0.674686	0.0335065	0.109864	3.18621	0	1
Cpt2	30.3536	29.8447	30.5871	31.0478	31.0887	30.5088	30.4986	30.4148	30.2293	30.1546	30.2082	30.5844	30.3357	-0.248705	0.351206	0.512232	0.96513	0	1
Tmem165	24.9312	25.9651	24.4425	26.5901	26.5819	24.5076	25.2343	24.7889	24.1108	24.2036	24.3744	25.7021	24.5366	-1.16555	0.0533804	0.147931	2.757	0	0
Rpl10a	27.6792	27.8922	28.8925	29.0794	28.822	28.4621	28.8417	28.941	29.5196	29.9056	29.565	28.4731	29.2058	0.732744	0.0774745	0.19048	2.39229	0	1
Dbt	29.0567	28.9	29.733	29.8301	29.7498	29.4224	29.3748	29.4565	29.3743	28.9558	29.5511	29.4539	29.3558	-0.09812	0.663901	0.778314	0.361575	0	1
Hccs	27.8405	27.2704	28.9347	28.7265	28.7521	28.4382	28.612	28.2625	28.3941	28.1462	28.5426	28.3048	28.3993	0.0944108	0.786964	0.868481	0.203434	0	1
Pitpna	27.858	27.7212	28.0636	27.8234	27.8047	27.6747	27.3903	27.8765	28.2322	28.1006	27.985	27.8542	27.8766	0.0223996	0.874781	0.925234	0.112111	0	0
Pitpnb	24.6973	24.7904	25.0452	25.1216	24.5729	24.2981	24.7764	24.5516	24.6878	24.6472	24.7886	24.8455	24.6249	-0.220528	0.124686	0.260227	1.94216	0	0
Slc16a1	28.7164	28.489	28.0595	27.3943	28.2546	28.4473	28.4539	28.4637	28.7337	28.5598	28.5853	28.1828	28.5406	0.357848	0.190085	0.345758	1.53216	0	1
Rab2a	29.6983	30.0487	29.9791	29.5457	29.5625	29.8039	29.8234	29.792	29.8804	29.775	30.093	29.7669	29.8613	0.0943954	0.446894	0.601354	0.733714	0	0
Idh2	30.6138	30.1383	31.0596	31.376	31.0163	30.9841	30.7553	30.881	30.8015	30.9203	31.0108	30.8408	30.8921	0.0513453	0.82399	0.891173	0.166223	0	1
Stom	24.633	24.5091	25.1697	25.8252	25.4718	27.2686	27.822	28.0399	27.5108	26.9311	26.7722	25.1218	27.3908	2.26897	9.27256e-05	0.00161651	9.27291	1	1
Stmn1	28.2625	28.2084	27.2924	27.8066	27.3547	27.1038	27.0963	27.0413	27.1249	26.6611	26.4731	27.7849	26.9168	-0.868156	0.00892785	0.0436101	4.51919	1	0
Lipe	22.8574	22.8568	23.701	22.8576	20.9322	22.9248	22.9676	23.2416	23.1934	23.7159	23.27	22.641	23.2189	0.577881	0.28066	0.440744	1.18199	0	0
Psmc4	26.5163	26.2463	26.1698	25.9273	26.3519	26.2834	26.2997	26.4128	26.5216	26.1243	26.0176	26.2423	26.2766	0.0342313	0.788583	0.868839	0.202839	0	0
Tango2	25.1486	24.8155	26.3041	24.9809	25.103	24.9314	25.7796	25.1488	24.9791	24.8326	24.3662	25.2704	25.0063	-0.264158	0.441184	0.595341	0.748213	0	0
Galc	26.6377	26.8406	27.5851	27.9556	27.8732	27.1587	26.8905	27.434	27.4442	26.8304	27.3209	27.3784	27.1798	-0.198682	0.524031	0.670728	0.5762	0	0
Adsl	25.3899	25.7442	25.1658	25.27	25.5201	25.4363	25.3622	25.535	25.6324	25.2893	25.3291	25.418	25.4307	0.0126971	0.914991	0.950978	0.0725157	0	0
Ddx6	23.5838	23.5558	24.3125	23.6385	23.8417	23.9071	23.4324	23.6464	23.9107	23.6335	23.1861	23.7865	23.6193	-0.167136	0.382801	0.544587	0.876765	0	0
Ptpn5	24.0734	24.2578	23.833	23.7294	23.7971	23.8878	24.3983	23.3983	24.1099	23.8841	24.4963	23.9381	24.0291	0.0909643	0.646348	0.7654	0.385715	0	0
Adprh	24.7817	24.7774	24.5456	25.0375	24.3493	24.3591	24.1268	24.4711	24.4508	23.909	24.178	24.6983	24.2491	-0.449154	0.0159852	0.0662657	3.91559	0	0
Irg1	21.9558	22.9089	22.2245	22.5663	23.3046	28.9769	29.3038	29.9505	28.8191	28.9853	28.5936	22.592	29.1049	6.51285	2.06953e-08	6.04712e-06	17.3353	1	0
Slc12a2	29.6684	29.6161	29.3763	29.455	29.4547	29.0473	28.8338	28.8125	28.6502	28.6141	28.5539	29.5141	28.752	-0.762145	2.13783e-05	0.000557494	10.8088	1	0
Aqp4	30.8164	31.3876	29.9129	29.6979	30.2016	30.7646	30.7422	30.4709	30.1216	30.5603	30.1146	30.4033	30.4624	0.0590876	0.865267	0.920391	0.11968	0	0
Abcd3	29.4451	29.1243	30.2382	29.996	30.1667	29.9342	29.7348	30.0508	30.0461	29.7426	29.7045	29.7941	29.8688	0.0747565	0.756342	0.845742	0.241711	0	1
Ctsk	22.2764	22.7368	22.4065	22.9949	22.8739	24.6296	24.9256	25.6044	24.417	23.8585	24.0312	22.6577	24.5777	1.92001	0.00024497	0.00336934	8.21332	1	0
Rab8a	26.6088	27.4914	26.6421	26.6016	26.6786	26.4333	26.3231	26.4779	26.7572	26.0434	26.642	26.8045	26.4461	-0.358346	0.118991	0.252583	1.98517	0	0
Adk	26.1216	25.8093	26.0253	25.1414	25.3519	25.4758	25.3022	25.3143	25.5419	26.0652	25.5546	25.6899	25.5423	-0.147568	0.528708	0.673887	0.569422	0	0
Cdh11	24.7992	24.5412	24.479	24.4725	24.4172	24.6577	24.4052	24.2204	23.9709	24.027	23.7142	24.5418	24.1659	-0.375931	0.0424819	0.129022	2.95431	0	0
Lrpap1	28.1803	27.8011	27.4862	27.8799	27.4741	29.1701	28.8832	29.2945	29.0733	29.3055	29.297	27.7643	29.1706	1.40627	7.29693e-05	0.00136807	9.51364	1	0
Atp5j2	31.9362	31.6417	32.5311	32.4861	31.8879	31.6385	31.8563	31.6546	31.5347	31.0855	30.9894	32.0966	31.4598	-0.63676	0.0218587	0.0816901	3.6137	0	1
Gfer	27.0589	27.0844	27.4596	27.0243	27.2	27.3129	27.1785	26.99	26.7876	27.4221	27.1813	27.1654	27.1454	-0.0200445	0.87328	0.924812	0.112768	0	1
Rab4a	25.162	25.1391	25.5109	25.5703	24.9312	25.0578	25.1488	24.9206	25.4277	24.6555	24.7891	25.2627	24.9999	-0.262765	0.146557	0.291281	1.77952	0	0
Acyp2	26.5719	27.0007	26.3918	26.4626	26.1291	26.414	26.1839	26.2088	25.8198	26.1665	25.8791	26.5112	26.112	-0.399169	0.0502472	0.142424	2.81174	0	1
Acyp1	25.6694	24.6763	24.6486	24.6254	24.9199	24.9485	24.7089	24.4774	24.1958	24.4526	24.6949	24.9079	24.5797	-0.328255	0.192041	0.347621	1.52441	0	0
Mp68	28.2346	28.5245	30.2474	29.2611	29.5893	28.9939	28.9225	29.3036	29.0834	29.6175	28.8063	29.1714	29.1212	-0.0501895	0.900856	0.941244	0.0873601	0	0
Nudt2	27.0826	26.4051	27.3579	26.9292	26.8431	26.7415	26.8016	26.3176	26.5748	26.5732	27.1399	26.9236	26.6914	-0.232201	0.264937	0.421788	1.24541	0	1
Dynlt3	24.3357	24.3878	24.6963	24.6684	24.517	24.6468	24.9419	24.7126	24.6786	24.5381	24.4445	24.521	24.6604	0.139398	0.198176	0.354331	1.49683	0	0
Cox6b1	33.1674	33.0135	33.9251	33.5316	33.365	33.174	33.53	33.1059	32.9828	33.0148	32.5666	33.4005	33.0623	-0.338182	0.133315	0.271979	1.87843	0	1
Cox7a1	24.7588	25.7703	26.5335	25.7915	25.6662	24.8852	25.041	24.8149	24.9405	25.5763	24.7853	25.7041	25.0072	-0.696853	0.0681168	0.174371	2.51977	0	1
Cox7b	30.7567	30.3959	31.1215	30.5529	30.4648	29.8784	30.7338	29.8199	29.9604	30.3396	31.1211	30.6583	30.3089	-0.349473	0.202266	0.358097	1.48158	0	1
Cox17	27.2407	27.431	27.1923	27.3402	26.5431	27.7473	28.3109	27.8502	27.5066	27.4941	27.5056	27.1494	27.7358	0.586335	0.0200115	0.0772828	3.69371	0	1
Cyb5a	28.2979	28.3658	28.1907	28.7923	28.7328	28.7472	29.0052	29.1444	29.3849	29.6022	28.7481	28.4759	29.1053	0.629414	0.0079171	0.0402572	4.63461	1	0
Usp5	28.4649	28.6731	27.9659	27.9614	27.822	28.0806	27.9813	28.1908	28.217	28.099	27.9934	28.1774	28.0937	-0.0837617	0.645412	0.765102	0.386277	0	0
Atp5b	36.5358	36.7922	36.8631	36.8281	36.5057	36.4208	36.6253	36.3045	36.1307	35.975	35.9689	36.705	36.2375	-0.467427	0.00650291	0.0350301	4.83526	0	1
Ucp3	25.5377	25.8156	25.0894	24.9625	25.1718	23.7264	23.5499	23.8564	24.1997	23.4529	24.4963	25.3154	23.8803	-1.43513	0.00013927	0.00214874	8.86229	1	1
Cd38	29.0858	29.1294	28.7532	28.5582	28.5408	29.0876	28.795	28.9923	28.9254	28.7581	28.3879	28.8135	28.8244	0.0109407	0.947518	0.967703	0.0473643	0	0
Dnase2	22.1796	22.3462	22.8299	23.1854	23.1739	25.9574	25.6524	26.1064	25.1383	24.7984	25.5928	22.743	25.541	2.79796	5.50774e-06	0.00022372	12.126	1	0
Slc1a3	30.3238	30.1591	30.0594	29.8223	30.1998	30.1432	29.9392	29.8689	29.9478	29.6674	29.4405	30.1129	29.8345	-0.278385	0.0628117	0.164684	2.60222	0	0
S100a1	27.1831	26.8721	26.4932	26.1027	26.4115	26.2121	25.7495	26.3094	26.2595	24.6452	26.2423	26.6125	25.903	-0.709532	0.0583478	0.156527	2.67552	0	0
Wfs1	26.6722	26.1329	26.2517	26.0936	26.4252	27.2124	26.7641	27.1816	27.1192	26.7867	27.1223	26.3151	27.031	0.715947	0.000720901	0.00728718	7.10042	1	0
Pdcd5	24.4899	24.6933	24.3493	24.5779	24.9415	24.7308	24.5982	24.7735	24.8829	25.0339	24.6072	24.6104	24.7711	0.160707	0.224525	0.381523	1.39016	0	0
Ncstn	25.426	25.1813	26.2232	25.3172	25.9371	27.114	26.7288	27.0938	27.1831	26.7948	27.092	25.6169	27.0011	1.38413	0.00109421	0.0100867	6.63141	1	0
Atp6v1d	28.4762	28.8959	27.8578	28.3474	28.1539	28.6112	28.3422	28.7035	28.7593	28.7088	28.9233	28.3463	28.6747	0.328436	0.136917	0.278143	1.8461	0	0
Erp29	27.933	27.6442	27.9917	27.6827	27.5651	29.1833	29.1263	29.3202	29.4851	29.5343	28.8519	27.7634	29.2502	1.48683	1.50944e-06	0.000113763	13.1017	1	0
Eef1d	26.0175	26.6594	26.0392	26.1208	26.2807	26.3588	26.2044	26.3793	26.2749	26.5377	25.7949	26.2235	26.2583	0.0348162	0.829916	0.89585	0.158671	0	0
Actn4	27.937	27.9266	27.7843	27.5111	28.012	28.0962	28.5211	28.6112	28.7848	28.6729	28.8589	27.8342	28.5909	0.756649	0.000486585	0.00558624	7.48391	1	0
Tm9sf2	26.351	26.189	26.541	25.6376	26.8791	27.5598	27.8486	27.9063	27.1475	27.3151	27.1892	26.3195	27.4944	1.17489	0.00191807	0.0148319	6.07516	1	0
Idi1	25.2765	25.1019	26.15	25.3975	25.7189	25.4384	25.4277	24.9872	25.4611	25.6284	26.0503	25.529	25.4989	-0.0300937	0.90023	0.940882	0.0879137	0	0
Mrps21	25.9315	25.9916	25.5489	25.8011	25.7109	26.4243	25.955	25.6731	26.0318	26.162	25.8566	25.7968	26.0172	0.220375	0.130255	0.268018	1.8996	0	1
Mrps6	27.0201	26.9721	27.2158	27.0684	27.3004	27.6118	27.194	26.9984	27.2239	26.8153	26.5953	27.1154	27.0731	-0.0422184	0.796432	0.873473	0.195165	0	1
Acot8	25.8382	25.2325	25.7422	25.5805	25.8361	26.4081	26.1666	26.2603	25.9126	26.1291	26.1344	25.6459	26.1685	0.522639	0.00605114	0.0331283	4.91579	0	0
B3gat3	24.4038	23.736	22.3312	23.476	23.6188	24.725	24.7342	24.8605	24.1223	23.9297	23.7214	23.5132	24.3489	0.835693	0.0713008	0.179914	2.47462	0	0
Smpdl3b	24.0596	24.1728	23.9814	24.5461	24.6739	25.1347	25.7504	25.723	24.687	24.7754	25.9006	24.2868	25.3285	1.04177	0.00350847	0.0222884	5.48756	1	0
Eef2	29.8588	29.8833	29.3857	29.4804	29.5631	30.1177	29.8043	30.0669	30.2415	30.3214	29.8989	29.6343	30.0751	0.440847	0.00894033	0.0436101	4.51919	0	0
Opa1	33.0542	32.5801	33.5933	33.1646	33.1713	33.008	33.0452	32.665	32.6126	32.6663	32.2404	33.1127	32.7062	-0.406485	0.0798501	0.194046	2.36553	0	1
Ppp2r4	27.2218	26.939	26.5322	26.1069	26.6189	26.5441	26.3445	26.5126	26.8591	26.1942	25.9139	26.6837	26.3947	-0.289004	0.24832	0.403922	1.30785	0	0
Tlr7	21.7111	23.1233	22.7018	22.7568	21.865	26.1701	25.5315	26.5555	26.4264	25.2617	26.7223	22.4316	26.1112	3.67963	5.02679e-06	0.000216281	12.1748	1	0
Tpm1/Tpm2	26.0227	25.9452	26.7712	25.8597	25.8274	25.6886	25.4478	25.9896	26.6389	26.9654	26.3267	26.0852	26.1762	0.0909504	0.76373	0.851168	0.232484	0	0
Bcl2l13	29.0005	28.6162	29.7241	28.9572	29.6325	28.9506	28.8162	28.4203	28.7458	28.5631	28.5059	29.1861	28.667	-0.5191	0.0694481	0.176729	2.50039	0	1
Dnajc30	24.5765	24.1786	24.6539	24.6573	25.2637	24.8778	24.6234	24.5125	24.2805	24.5664	24.5996	24.666	24.5767	-0.0892882	0.657085	0.774019	0.36956	0	1
Cpne2	23.6148	23.3825	21.8106	23.2096	22.2006	23.5502	23.6165	24.0038	23.9518	23.5714	23.5015	22.8436	23.6992	0.85558	0.0714336	0.180114	2.47302	0	0
Rab2b	25.1217	24.7127	24.671	24.711	25.2086	25.4719	24.513	24.5887	24.4333	25.3917	25.1072	24.885	24.9176	0.0326272	0.886612	0.933178	0.0997761	0	0
Arhgap39	22.3837	24.0196	23.0262	21.6784	22.6	22.4275	22.3625	22.5036	22.0943	22.7194	22.8208	22.7416	22.488	-0.253582	0.557355	0.698463	0.517745	0	0
Eif5	24.9792	24.8912	24.5558	24.1999	24.6377	24.7216	24.2353	25.3002	24.9195	24.9718	25.1025	24.6527	24.8751	0.222419	0.3031	0.463841	1.1083	0	0
Lman2l	23.9331	23.9236	24.7618	25.9049	24.9313	23.839	24.313	24.0246	24.4063	24.2471	24.3084	24.691	24.1898	-0.501202	0.248419	0.403922	1.30785	0	0
Arpc4	28.9418	29.0103	28.2465	28.2474	28.2209	28.7079	28.9214	28.7956	28.8027	28.9057	29.2592	28.5334	28.8987	0.365324	0.118303	0.251707	1.99018	0	0
Sst	26.1277	25.8182	27.0121	25.9835	25	25.5933	25.0015	24.7184	24.563	24.4426	24.8024	25.9883	24.8535	-1.13475	0.0199708	0.0772828	3.69371	0	0
Sec61g	24.2726	25.5422	24.8338	24.144	24.4449	25.223	25.7083	25.6797	25.5186	25.4815	25.3012	24.6475	25.4854	0.837897	0.0262378	0.0934755	3.41927	0	0
Ruvbl1	25.0012	24.9103	25.3169	24.783	25.1742	25.1758	25.0344	25.25	25.2645	24.8647	26.1846	25.0371	25.2957	0.25854	0.257796	0.414549	1.27039	0	0
Plp1	33.6437	33.8551	33.9173	34.0387	33.8372	33.2313	33.0605	33.288	32.6641	32.526	32.0811	33.8584	32.8085	-1.04989	0.00193676	0.0149077	6.06779	1	0
Eif3e	23.5883	22.5207	22.8411	22.4392	23.1183	23.2084	23.3275	23.2758	23.9796	23.8802	24.251	22.9015	23.6537	0.752219	0.0248808	0.0895921	3.48048	0	0
Pcbp1	26.6976	27.1127	27.0691	26.9076	27.1034	27.1683	26.8644	27.2991	27.3388	27.0472	26.4844	26.9781	27.0337	0.0556182	0.725348	0.824896	0.277716	0	0
Pdxp	26.2003	25.3549	25.0818	24.8448	25.213	25.7036	25.6433	25.6678	25.0967	25.3333	24.2199	25.339	25.2774	-0.0615376	0.855316	0.91183	0.133164	0	0
Gabarapl2	25.2447	25.3142	25.4597	25.184	24.6658	25.3344	25.1662	25.0644	25.5898	25.1489	25.2137	25.1737	25.2529	0.079183	0.626871	0.74841	0.418099	0	0
Romo1	28.0431	27.2311	28.5029	27.5817	28.0184	28.0531	27.9552	27.5521	27.9435	27.8979	27.2201	27.8754	27.7703	-0.105096	0.69127	0.800641	0.320773	0	1
Nploc4	24.1376	24.2364	24.2352	24.3869	24.2622	24.1972	24.3246	24.9244	24.5726	24.5621	24.2485	24.2517	24.4716	0.219925	0.109774	0.240628	2.05512	0	0
Actb	28.8125	27.7044	28.764	28.7093	28.584	28.5697	28.518	29.4107	28.6757	28.5961	28.7494	28.5148	28.7533	0.23845	0.365506	0.528152	0.920974	0	0
Rac3	25.0366	25.1042	24.5797	24.9312	24.8914	24.54	24.5355	24.4876	24.4612	24.8249	24.0312	24.9086	24.48	-0.42858	0.0127062	0.0553791	4.17452	0	0
Cdc42	29.9234	29.6295	28.9547	29.4859	28.7831	29.3334	29.6024	29.6738	29.4562	29.2832	29.2289	29.3553	29.4297	0.0743658	0.754277	0.843794	0.245038	0	0
Eif4a1	25.7637	24.6604	26.2788	25.6187	25.6552	26.6234	25.9001	26.5845	26.1552	26.578	26.0701	25.5954	26.3185	0.723186	0.0487525	0.140441	2.83197	0	0
Rps20	25.6809	25.1441	26.6943	26.3917	25.8379	26.3594	26.5254	26.6679	29.3494	29.348	29.2116	25.9498	27.9103	1.96049	0.0245824	0.0890913	3.48857	0	0
Snap25	31.4801	30.8093	31.2048	30.9776	30.6284	31.2875	31.1757	31.2864	31.4663	31.2024	30.6534	31.0201	31.1786	0.158571	0.421929	0.579073	0.788183	0	0
Dnajc5	29.2706	28.9302	28.7253	28.6114	29.2286	29.2328	28.8622	28.5284	29.1833	29.5236	28.8655	28.9532	29.0326	0.0793923	0.692553	0.800898	0.320309	0	0
Rab5b	27.7584	27.5302	27.3624	27.6752	27.7129	27.3353	27.1025	27.381	27.3704	26.9708	27.2814	27.6078	27.2402	-0.367606	0.00515822	0.0294906	5.0836	0	0
Chp1	27.4788	27.1885	26.8272	26.9156	26.5717	27.2867	27.2047	27.1212	26.9795	26.7197	26.0747	26.9964	26.8978	-0.0986063	0.691737	0.800641	0.320773	0	0
Rab10	29.6093	29.689	29.6392	29.8449	29.625	29.2781	29.3278	29.4899	29.2286	29.2365	29.5695	29.6815	29.3551	-0.326435	0.00156424	0.0130134	6.26386	0	0
Rab8b	26.5218	26.6687	26.8329	26.5134	27.0928	26.4096	26.3433	26.6995	26.72	26.0849	26.5215	26.7259	26.4631	-0.262796	0.107069	0.235932	2.08356	0	0
Ube2d3/Ube2d2	25.4526	26.209	25.84	27.2724	26.15	25.9714	25.7366	25.7548	26.4559	25.5506	25.7325	26.1848	25.867	-0.317815	0.376122	0.537821	0.894802	0	0
Ube2m	25.5581	25.574	25.3396	25.5851	25.5412	25.2928	25.442	25.3587	24.7444	24.7427	25.1055	25.5196	25.1143	-0.405261	0.0218534	0.0816901	3.6137	0	0
Ube2n	28.1061	28.4361	28.4171	28.397	27.8089	27.6634	27.6205	28.0026	27.5341	27.388	27.0549	28.2331	27.5439	-0.689145	0.00369537	0.0229329	5.44644	1	0
Fgf1	25.9612	25.3515	25.3164	25.4005	25.7843	24.9949	25.1791	24.8119	25.0592	25.0084	24.6037	25.5628	24.9429	-0.619928	0.0051269	0.0294117	5.08746	1	0
Actr2	28.0191	28.1049	27.2223	27.3886	27.5498	28.1827	28.1172	28.125	28.7181	28.0641	27.9196	27.657	28.1878	0.530839	0.037003	0.117164	3.0934	0	0
Actr1a	27.6506	27.8327	27.61	27.4539	27.223	27.1544	27.2707	27.3289	27.4437	27.0784	27.6367	27.554	27.3188	-0.235242	0.110759	0.242055	2.04659	0	0
Cops2	26.7345	26.7321	26.1615	26.5324	26.0368	26.194	26.4775	26.5514	26.6768	26.6133	26.3342	26.4395	26.4745	0.0350628	0.836622	0.900719	0.150851	0	0
Arl1	24.5487	23.0512	23.9285	23.4242	23.4929	24.0772	23.4247	23.5963	24.5149	22.7581	23.9138	23.6891	23.7142	0.0250546	0.945395	0.966416	0.049283	0	0
Abce1	24.449	24.3878	24.1365	24.4871	24.0563	24.3727	24.7045	24.1852	23.6577	24.1845	24.2633	24.3033	24.228	-0.075351	0.657509	0.774144	0.369327	0	0
Rap2b	25.3581	24.6639	24.5826	25.2748	24.0398	25.3751	25.5084	25.8832	25.5601	25.3227	26.1022	24.7838	25.6253	0.84145	0.0213543	0.080945	3.62691	0	0
Rpl26	26.3055	26.7638	27.8804	27.9886	27.9583	28.1083	27.8274	28.2585	29.3477	29.6496	29.7943	27.3793	28.831	1.45165	0.01749	0.0702953	3.83043	0	0
Stx1b	32.3461	32.3627	31.9429	31.8404	31.5769	32.1941	31.9918	31.9532	32.1653	31.7266	31.8995	32.0138	31.9884	-0.0253986	0.884461	0.931947	0.10168	0	0
Rab6b	25.7724	26.1896	27.0469	27.1661	26.5709	25.4806	25.7172	25.8971	25.9363	25.9447	25.8995	26.5492	25.8126	-0.73659	0.045328	0.134189	2.89766	0	0
Fgf12/Fgf14	24.1285	24.2945	24.071	23.5561	23.4748	24.0987	24.0994	24.2305	24.4634	24.7415	25.5506	23.905	24.5307	0.625696	0.0536982	0.148322	2.7532	0	0
Rpl27	26.9418	27.2723	28.0478	28.2791	27.8286	28.0039	28.1123	27.955	29.1366	29.9939	29.5691	27.6739	28.7951	1.12121	0.0326392	0.107918	3.21199	0	0
Rpl37a	25.9053	24.9488	26.3921	27.1598	26.9537	27.0982	26.6174	27.1725	28.5718	28.1588	28.8835	26.2719	27.7503	1.47839	0.0244571	0.0887332	3.49438	0	0
Sec61a1	26.5343	26.3944	26.9621	26.8987	26.582	28.1685	28.6155	28.5415	28.2457	28.0192	28.7107	26.6743	28.3835	1.7092	1.88861e-06	0.000113763	13.1017	1	0
Arf4	26.1033	25.709	25.9456	25.8787	25.9144	25.8906	25.5731	25.6686	26.1642	25.836	25.2782	25.9102	25.7351	-0.175074	0.24582	0.403188	1.31047	0	0
Vbp1	24.2154	24.2436	23.7084	23.6385	23.7624	23.9959	21.4235	23.6504	24.372	24.1864	23.9709	23.9137	23.5999	-0.31382	0.525494	0.671486	0.574571	0	0
Abat	34.7506	34.1481	34.9807	34.3987	34.2554	34.4718	34.5931	34.2659	34.1495	34.2418	33.7724	34.5067	34.2491	-0.257608	0.223359	0.380796	1.39291	0	1
Gng11	24.9853	25.1232	24.384	23.6251	24.8746	25.0859	24.8828	25.1429	24.5953	25.5535	24.6064	24.5984	24.9778	0.379339	0.266689	0.423573	1.23932	0	0
Ufm1	25.4708	24.6723	24.5191	25.2013	24.7555	24.8715	24.6356	25.2955	24.9498	24.4363	24.7735	24.9238	24.827	-0.0968043	0.664489	0.778481	0.361266	0	0
Nutf2	26.3812	26.4693	25.889	25.8578	25.9757	26.0675	25.9523	25.8311	25.7867	25.9217	25.7577	26.1146	25.8862	-0.228414	0.156653	0.304176	1.71702	0	0
Hnrnpk	26.355	26.5494	26.968	27.0938	26.9254	26.5553	26.827	27.3253	27.0691	26.462	26.4854	26.7783	26.7873	0.00903808	0.96501	0.97754	0.0327722	0	0
Ywhag	31.1594	31.0684	30.8785	30.6115	30.7925	30.9153	30.9914	31.1041	31.2507	31.0973	31.251	30.9021	31.1016	0.19957	0.122292	0.256582	1.96251	0	0
Usp46/Usp12	23.0701	22.5356	22.8633	23.0847	22.4184	23.0996	22.8231	22.7791	22.8561	22.9808	23.4464	22.7944	22.9975	0.203131	0.268263	0.425267	1.23356	0	0
Rras2	25.488	23.0414	24.7245	25.2218	25.7287	25.3513	24.7977	25.0101	24.3634	24.1638	24.5873	24.8409	24.7123	-0.12861	0.811305	0.88286	0.179743	0	0
Timm10	29.9204	30.4248	30.4625	29.9484	29.7988	29.8126	30.1568	29.7016	29.1456	29.4387	29.5195	30.111	29.6292	-0.481818	0.0377587	0.118873	3.07251	0	1
Timm13	30.2071	30.5613	30.7092	30.4469	30.1775	30.5458	30.7287	30.3773	30.119	30.4434	29.9485	30.4204	30.3605	-0.0599224	0.707483	0.811868	0.300683	0	1
Timm8b	27.4854	27.0443	27.1646	26.9642	26.8942	27.0958	27.1561	26.8762	26.9406	26.3728	27.3451	27.1105	26.9644	-0.14613	0.416515	0.575236	0.797774	0	1
Rps7/Gm9493	26.3747	26.6539	27.1614	26.5516	26.9249	27.2277	27.3494	27.4755	29.6824	28.9242	29.2238	26.7333	28.3138	1.58049	0.0145613	0.0618579	4.0149	0	0
Ppp1ca	26.4728	27.0344	25.6874	25.951	25.5603	26.3458	26.3103	26.4639	26.1642	26.0632	27.2154	26.1412	26.4271	0.285937	0.402271	0.561573	0.832455	0	0
Ppp1cb	25.9809	25.7282	26.0885	26.1412	26.0709	25.9309	25.5089	26.1069	26.5182	25.4698	25.9088	26.0019	25.9073	-0.0946957	0.606423	0.734448	0.445267	0	0
Psmc1	26.3234	26.1688	25.9321	26.2073	26.4389	26.5297	25.878	26.4841	26.4727	26.4523	26.8551	26.2141	26.4453	0.231235	0.171218	0.321856	1.63551	0	0
Psmc5	26.2874	26.2799	26.2568	25.7841	26.3055	26.6395	26.3465	26.8164	26.9001	26.649	26.4284	26.1827	26.63	0.447234	0.00900693	0.0438076	4.51267	0	0
Rps8	27.6998	27.4391	28.4086	28.3761	28.4683	28.1282	28.0726	28.2338	30.0963	30.1276	29.8264	28.0784	29.0808	1.00244	0.069724	0.177134	2.49709	0	0
Rps15a	26.5737	25.7903	27.3411	27.9985	27.2473	27.4576	26.9402	27.7877	29.2624	29.074	28.934	26.9902	28.2427	1.25248	0.047692	0.138934	2.84753	0	1
Ywhae	32.0487	31.6938	31.1618	30.9824	31.1414	31.7608	31.519	31.7873	31.8365	31.4594	31.3052	31.4056	31.6114	0.205732	0.386559	0.547778	0.868336	0	0
Rps14	26.1517	26.7566	27.142	27.2628	27.0523	26.8603	26.9143	26.5317	29.0968	29.1977	29.4433	26.8731	28.0074	1.13429	0.102429	0.230551	2.11684	0	1
Rps23	25.8508	25.5405	27.1002	27.1935	27.6493	26.8038	27.092	27.2289	28.9591	28.5764	28.8527	26.6669	27.9188	1.25196	0.0571441	0.154409	2.69517	0	0
Rps29	24.3422	24.5556	23.7582	25.7842	24.889	24.7413	24.8886	25.1553	28.3627	27.0341	29.4294	24.6658	26.6019	1.93607	0.0655524	0.169617	2.55964	0	0
Rps11	27.2264	27.2265	27.8132	28.5346	28.099	27.9165	27.7307	27.9573	29.6403	30.1408	29.6312	27.7799	28.8361	1.05618	0.0722452	0.181207	2.46429	0	0
Rps13	27.4742	27.2914	27.4737	27.8316	27.6486	27.903	27.866	27.9725	29.4414	29.7056	29.2733	27.5439	28.6936	1.14973	0.021475	0.0811601	3.62309	0	0
Arf6	26.9545	26.8526	26.5175	26.4969	26.3772	26.5558	26.646	26.368	26.928	26.324	27.0958	26.6397	26.6529	0.0132049	0.938957	0.963232	0.0540451	0	0
Psmc6	26.2005	25.9588	26.1113	25.6831	25.7441	26.3361	25.6225	26.3349	26.3828	25.9243	25.4851	25.9395	26.0143	0.0747465	0.704653	0.809708	0.304526	0	0
Selt	25.1147	24.9419	25.242	25.5774	25.1588	25.9344	26.2612	26.2728	26.371	25.7967	26.8777	25.207	26.2523	1.04535	0.000420367	0.00509297	7.61728	1	0
Kcnab2	30.6778	30.1541	29.9877	29.5628	29.8218	29.9796	29.7667	29.798	29.7863	29.2106	28.9504	30.0408	29.5819	-0.458893	0.100626	0.228175	2.13179	0	0
Abi2	24.9236	24.797	24.6963	24.684	24.8429	25.2086	24.5359	24.783	24.7876	24.6726	24.2387	24.7888	24.7044	-0.0843651	0.563961	0.70282	0.508773	0	0
Rab11a	24.8835	24.0369	23.9016	22.7844	23.6414	24.3476	23.9055	23.8931	23.6574	23.6975	23.576	23.8496	23.8462	-0.00338809	0.992794	0.995166	0.00699103	0	0
Dynlrb1	27.5803	27.877	26.7117	27.284	26.3941	27.1482	26.8714	27.4947	27.0909	26.0474	26.5067	27.1694	26.8599	-0.309543	0.395665	0.556355	0.845923	0	0
Eef1a2	29.6057	29.4128	29.0522	28.8373	29.302	29.5032	29.1129	29.4492	29.821	29.2919	28.7526	29.242	29.3218	0.0797981	0.700854	0.807226	0.308956	0	0
Rps4x/Gm15013	28.3021	28.5161	28.9437	29.1272	29.0256	28.8888	28.5801	28.9188	30.63	30.6128	30.73	28.7829	29.7268	0.943824	0.0772805	0.190428	2.39268	0	0
Ppp2cb	24.9372	25.3654	24.6983	24.553	24.3316	24.6482	24.534	24.7539	24.6843	24.4997	24.4206	24.7771	24.5901	-0.186979	0.359939	0.522021	0.937821	0	0
Rpl18a	27.3896	27.953	28.6984	29.1898	28.6966	28.5439	28.4533	28.6301	29.5504	29.4575	29.686	28.3855	29.0535	0.668036	0.12954	0.267038	1.90488	0	0
Ap2s1	27.9884	27.9472	28.758	27.8515	27.8415	28.2525	28.1883	27.8556	28.5626	28.2083	28.1444	28.0773	28.202	0.124638	0.546802	0.688839	0.537761	0	0
Rhob	29.2831	29.1007	28.9561	29.4014	29.268	28.8408	28.9532	29.2403	28.7058	28.9967	28.586	29.2019	28.8871	-0.314748	0.0301857	0.10171	3.29747	0	0
Hpcal1	26.5022	26.094	25.8882	25.7462	26.437	26.5882	25.9281	26.0692	26.6164	26.6858	25.8733	26.1335	26.2935	0.159973	0.472534	0.625727	0.676395	0	0
Rpl23a	25.5687	25.9009	26.7459	27.8027	26.9793	26.8087	27.2814	26.9267	29.0254	29.3228	29.2289	26.5995	28.099	1.49949	0.0427189	0.129274	2.9515	0	0
Rps6	26.7336	26.321	27.1232	27.7682	27.819	27.1611	27.307	27.5165	29.4089	28.8845	29.4209	27.153	28.2831	1.13015	0.0619385	0.163586	2.61188	0	0
Vsnl1	30.2216	30.5127	30.0401	30.0081	30.2157	29.9701	29.9238	29.9517	30.5209	29.7296	30.2116	30.1996	30.0513	-0.148333	0.33084	0.492373	1.02218	0	0
Mtpn	24.8079	26.1982	25.1502	25.6517	25.6919	25.343	25.4003	25.0618	25.2461	25.4159	25.3574	25.5	25.3041	-0.195896	0.466026	0.61899	0.692011	0	0
Hist1h4a	33.3348	32.7175	34.042	34.1226	34.051	33.5517	34.0195	33.9908	32.1891	30.1857	32.2163	33.6536	32.6922	-0.961393	0.191198	0.346742	1.52807	0	0
Atp6v1b2	31.5226	31.4346	30.9393	30.8171	30.842	31.5368	31.2285	31.6336	31.812	31.1438	31.5521	31.1111	31.4845	0.373323	0.0800071	0.194146	2.36479	0	0
Rab1A	29.1755	29.2485	28.9573	29.5674	28.6841	29.1926	29.2669	29.4882	28.8628	28.7886	29.1172	29.1266	29.1194	-0.00717496	0.969551	0.981121	0.0274968	0	0
Rab3c	27.8027	27.7093	27.7191	27.2698	27.5978	27.2043	27.9263	27.0827	27.4879	27.6106	27.4304	27.6197	27.4571	-0.162689	0.318744	0.479904	1.05918	0	0
Ran/1700009N14Rik	27.869	27.3962	27.2161	27.4207	27.2255	27.3459	27.0913	27.644	27.3799	27.4803	27.3731	27.4255	27.3858	-0.039725	0.78463	0.866761	0.206295	0	0
Rpl23	25.6806	25.4156	27.5353	26.0452	26.107	26.7684	26.1344	26.9654	28.5877	29.3588	28.5437	26.1567	27.7264	1.56965	0.0370065	0.117164	3.0934	0	0
Rap1a	26.5242	26.5637	27.0628	26.9266	26.7975	26.4903	26.3411	26.8868	26.5211	26.6189	24.8221	26.775	26.28	-0.494922	0.169583	0.320336	1.64234	0	0
Rps15	27.1141	27.0114	28.1265	28.3092	28.1847	27.7958	27.6814	28.0236	29.8382	29.6119	30.0979	27.7492	28.8415	1.09228	0.076243	0.188835	2.4048	0	0
Rps24	24.462	24.3447	27.0121	25.9374	25.3583	25.6944	25.3367	26.3563	28.1328	28.3005	28.0204	25.4229	26.9735	1.55061	0.0641846	0.1674	2.57863	0	0
Rps25	28.5483	28.1857	28.3843	28.45	28.1444	29.6095	29.0064	28.7024	28.8999	28.8657	28.9789	28.3425	29.0105	0.667913	0.00205945	0.0155315	6.00866	1	0
Rps26	26.3028	26.3448	26.7326	27.1319	27.0626	26.6364	26.6221	26.6898	27.8169	28.3018	28.5328	26.7149	27.4333	0.718362	0.116948	0.249826	2.001	0	0
Rps28	24.4786	24.78	26.0143	25.4251	25.6347	25.417	25.8832	25.678	27.9642	27.9528	28.1571	25.2665	26.842	1.57551	0.0328711	0.108471	3.20461	0	0
Tceb2	26.0723	25.4707	25.4079	25.175	25.504	25.6506	25.4712	25.7163	25.6072	25.4807	24.9745	25.526	25.4834	-0.0425746	0.823018	0.890697	0.166994	0	0
Gnb1	31.7064	31.1407	31.2217	30.9509	30.7968	31.3102	31.223	31.5082	31.4169	31.0317	30.5943	31.1633	31.1807	0.017422	0.934356	0.960672	0.0578835	0	0
Gnb2	31.0324	30.4204	30.4386	30.1046	30.236	30.9352	30.712	30.7828	30.8177	29.7725	29.9873	30.4464	30.5013	0.0548564	0.835135	0.899576	0.152684	0	0
Gnb5	27.2208	26.7465	26.511	26.7669	27.1864	26.9474	26.6105	26.9909	27.1889	27.3923	27.0908	26.8863	27.0368	0.150475	0.412573	0.571203	0.807925	0	0
Rpl30	26.7831	26.6172	27.6339	28.1646	28.1033	28.1167	27.7537	27.9204	29.4373	28.9914	28.4878	27.4604	28.4512	0.990808	0.0454319	0.134334	2.8961	0	0
Cycs	33.0622	32.8232	33.4295	33.077	32.6337	32.9322	32.8998	32.7645	32.2891	32.4946	31.9705	33.0051	32.5585	-0.446636	0.0573046	0.154718	2.69229	0	1
Rpl31	26.8014	27.1569	27.8249	28.0743	27.9335	27.9536	27.6413	27.9149	29.1583	29.2857	28.9174	27.5582	28.4785	0.920309	0.040139	0.124728	3.00314	0	0
Rps3	27.3686	27.2905	27.8137	28.1415	28.2488	27.9464	27.7259	28.1059	30.3505	30.706	30.2224	27.7726	29.1762	1.40356	0.0561324	0.153404	2.7046	0	0
Rpl32	27.8072	27.8019	28.9218	29.1092	29.0355	29.3031	29.1823	29.0262	29.6701	29.5474	30.1753	28.5351	29.4841	0.948927	0.0306789	0.102651	3.28419	0	0
Rpl8	28.0344	28.1206	28.7971	28.516	28.4153	28.7394	28.6094	28.8689	30.0865	29.7597	29.3023	28.3767	29.2277	0.851029	0.0166446	0.0679553	3.87927	0	0
Ybx1	24.4217	24.9136	24.8969	24.831	25.1002	24.7295	25.2189	25.4739	25.5657	26.5289	26.0473	24.8327	25.594	0.76136	0.030954	0.103468	3.27274	0	0
Pfn1	28.9186	28.7091	28.4654	28.08	28.3632	28.8525	28.7461	28.7256	29.0563	28.4026	28.3789	28.5073	28.6937	0.186374	0.330457	0.492239	1.02257	0	0
Rps27a	23.8817	24.1204	25.6396	25.1339	25.9559	26.3955	24.8249	25.2816	27.563	28.2872	27.3489	24.9463	26.6169	1.67056	0.0394753	0.123351	3.01916	0	0
Uba52/Gm8797/Ubb/Ubc	24.7786	25.4901	24.8512	24.9632	24.7	23.3355	23.1786	23.1335	24.0855	24.8697	24.3233	24.9566	23.821	-1.13563	0.009559	0.0457632	4.44967	1	0
Rac1/Rac2	29.3766	29.7344	29.7646	29.9166	29.6558	29.3639	29.2763	29.5951	29.6441	28.4696	29.066	29.6896	29.2358	-0.453792	0.0535102	0.148168	2.75469	0	0
Pafah1b1	28.6397	28.6783	28.402	28.4515	28.5653	28.7556	28.3037	28.5346	28.9731	28.9176	28.6107	28.5474	28.6826	0.135196	0.278107	0.438181	1.1904	0	0
Rab3a	30.3926	30.0589	29.5825	29.8781	29.6481	29.9841	30.051	30.0394	30.1393	29.939	29.2811	29.912	29.9057	-0.00636413	0.9747	0.9829	0.0248829	0	0
Hspa8	32.7673	33.0621	32.2314	32.6084	32.1316	32.3775	32.5511	32.8021	32.8496	32.3012	32.2857	32.5602	32.5279	-0.032302	0.876239	0.926484	0.110162	0	0
Vamp3	25.0056	25.4774	26.0047	25.7513	26.3478	24.9993	25.26	25.3013	25.7894	25.7235	25.8997	25.7173	25.4955	-0.221815	0.440619	0.595273	0.748378	0	0
Tpt1	27.236	27.979	26.5541	26.4961	26.7986	27.6605	27.2797	27.4461	27.64	27.6515	27.6858	27.0127	27.5606	0.54786	0.116864	0.249826	2.001	0	0
Mpc1	31.3507	31.5528	31.8123	31.6622	31.3898	31.4612	31.4897	31.4273	31.2184	30.595	30.7081	31.5536	31.1499	-0.403638	0.06225	0.163852	2.60954	0	1
Dnaja1	26.8043	26.9526	26.8175	27.3928	27.1783	27.0023	27.1038	27.0691	27.5774	27.8159	26.7304	27.0291	27.2165	0.187385	0.372723	0.535012	0.902356	0	0
Hspd1	34.9449	35.0695	35.4661	35.375	35.1607	34.7957	34.9182	34.7933	34.4689	34.3387	34.4308	35.2032	34.6243	-0.578975	0.00228808	0.0167659	5.89832	0	1
Cplx1	27.9141	28.1243	27.8404	27.7463	27.1938	27.7214	27.79	27.6012	27.8654	28.0846	27.6889	27.7638	27.7919	0.0281627	0.874388	0.92514	0.112256	0	0
Vamp2	27.6629	27.8009	27.9686	27.0619	27.3059	27.4581	27.0987	26.9556	27.4715	27.9297	26.5169	27.56	27.2384	-0.321638	0.246995	0.403758	1.30844	0	0
Sult4a1	25.1489	24.8423	24.9304	24.4388	24.7876	24.9231	24.8113	24.6043	25.4272	25.1152	25.0485	24.8296	24.9883	0.158636	0.355796	0.517129	0.951403	0	0
Pcp4	26.4798	26.2575	26.1434	26.3586	26.0558	26.3378	26.1773	26.3395	26.5435	26.2449	26.3133	26.259	26.326	0.0670121	0.482957	0.635111	0.65492	0	0
Eif4e	24.7232	24.6238	24.8272	25.204	24.8287	24.877	24.6666	24.8043	25.4052	24.9732	25.7438	24.8414	25.0783	0.236983	0.258519	0.415102	1.26846	0	0
Gabrb3	25.2786	26.0627	26.6606	26.7623	26.4797	25.1897	25.2796	25.2058	25.383	25.2533	25.1779	26.2488	25.2482	-1.00059	0.0203198	0.0781339	3.67791	0	0
Atp6v0c	29.0641	29.3421	28.8151	27.9542	28.3048	29.2572	29.2587	29.5802	28.8263	28.5679	28.7142	28.6961	29.0341	0.338008	0.294532	0.45374	1.14006	0	0
Mapk1	28.2736	28.3882	27.7455	27.7705	27.8604	28.0947	27.8854	28.0312	28.0399	28.2141	27.6805	28.0076	27.991	-0.016675	0.917306	0.951029	0.0724389	0	0
Ppp1cc	24.6239	24.4722	24.2243	25.7338	25.2571	24.9622	24.32	24.5311	24.2013	24.4098	23.1797	24.8623	24.2673	-0.594937	0.142295	0.286386	1.80397	0	0
Ywhaz	31.2902	30.9154	30.7392	30.0841	30.7734	31.1171	30.6893	30.9744	31.0587	30.7201	30.5681	30.7605	30.8546	0.0941342	0.678555	0.790705	0.338789	0	0
Slc7a10	28.2827	28.891	27.7408	28.5876	27.7601	27.8422	28.5435	27.9694	27.558	27.8024	27.8966	28.2524	27.9354	-0.317053	0.269532	0.426913	1.22799	0	0
Kcna2	27.7332	28.0763	27.5721	26.9932	27.223	27.2462	27.2658	27.1017	27.1086	27.046	27.0729	27.5196	27.1402	-0.379361	0.116818	0.249826	2.001	0	0
Kcnab1	24.3412	24.487	24.8604	25.4783	24.907	23.8634	23.4752	23.7949	23.5846	23.7833	23.3164	24.8148	23.6363	-1.17845	0.00204439	0.0154527	6.016	1	0
Hmgb1	26.1378	26.0737	26.0183	27.0397	26.4599	25.4829	25.7786	26.2827	25.5543	25.934	26.1105	26.3459	25.8572	-0.488686	0.0684909	0.175061	2.51407	0	0
Dynll1/BC048507	26.2114	26.3888	27.266	27.1357	26.7757	26.41	27.2575	26.8103	26.2643	26.5302	26.3376	26.7555	26.6017	-0.153842	0.563717	0.70282	0.508773	0	0
Gng2	29.9425	29.8376	29.4662	29.6155	29.5141	29.796	29.7715	29.6903	29.6499	29.8592	29.5483	29.6752	29.7192	0.0440145	0.684875	0.795254	0.330512	0	0
Gng3	28.4594	28.3745	28.1939	28.5251	27.9637	27.6398	28.867	28.3951	27.9878	28.8021	27.8711	28.3033	28.2605	-0.042836	0.857972	0.914081	0.129606	0	0
Pcsk1	23.1814	23.5942	23.1937	23.4468	22.9086	23.4423	23.3512	23.1335	23.2024	23.6341	23.612	23.265	23.3959	0.130971	0.395715	0.556355	0.845923	0	0
Eif5a	27.4466	27.2021	27.2922	27.2332	26.8588	27.1887	27.3621	27.1389	27.572	27.4937	27.0228	27.2066	27.2964	0.0897945	0.50928	0.657363	0.605237	0	0
Crip1	22.4371	22.966	22.8098	22.4641	22.989	24.6556	24.4094	24.9255	24.6132	24.1451	24.2858	22.7332	24.5058	1.7726	2.45813e-06	0.000139822	12.8041	1	0
Actg1	30.088	29.7698	29.0361	29.3826	29.3781	29.6812	29.5265	29.8258	30.0157	29.373	29.9044	29.5309	29.7211	0.190176	0.390939	0.552184	0.856778	0	0
Rps17	25.4843	25.6365	25.6996	25.7567	26.0858	25.7204	25.8224	26.0421	28.0108	28.1938	28.3026	25.7326	27.0154	1.28275	0.0562236	0.153404	2.7046	0	0
Sepw1	26.1848	26.1861	25.1694	25.2542	25.3071	25.3051	26.3199	25.6765	25.6946	25.4969	25.426	25.6203	25.6532	0.0328753	0.907955	0.946303	0.079626	0	0
Rala	28.6678	28.3496	28.8238	28.0416	28.6188	28.2255	27.7058	28.2071	28.3278	27.2785	27.7923	28.5003	27.9228	-0.57748	0.0250076	0.08976	3.47778	0	0
Rps12	24.9439	25.6745	25.5586	25.2544	24.7387	25.5681	25.5789	25.7821	28.4859	29.2936	28.4322	25.234	27.1901	1.95611	0.0381535	0.119891	3.06021	0	0
Rps10	22.3819	22.6142	22.8297	21.8344	22.7389	24.1972	24.4421	24.6014	25.147	25.7045	26.2086	22.4798	25.0501	2.57032	0.000137449	0.00214548	8.86448	1	0
Ppp3ca	30.2422	29.9978	29.8759	29.7403	29.8013	30.0206	29.813	30.0133	30.1261	29.5742	29.5548	29.9315	29.8503	-0.0811351	0.557714	0.698652	0.517354	0	0
Ppp2ca	25.7474	26.1096	25.5628	25.4035	25.8891	25.6874	26.192	26.0117	26.1201	25.8705	26.4752	25.7425	26.0595	0.316998	0.0898592	0.21133	2.24243	0	0
Phb	32.3882	32.0562	33.2283	32.4012	32.7654	32.4842	32.5129	32.2379	32.2961	32.0452	32.0729	32.5679	32.2749	-0.293021	0.228624	0.385171	1.37643	0	1
Csnk2b	26.6341	26.7222	26.3349	26.279	26.1705	26.2434	26.2855	26.8056	26.7332	26.6623	26.2976	26.4281	26.5046	0.0764614	0.62044	0.745286	0.424134	0	0
Rpl22	24.4868	24.1225	24.5524	24.2259	24.1957	25.052	24.434	24.435	28.4169	28.708	27.5894	24.3167	26.4392	2.12258	0.0494237	0.14148	2.82133	0	0
Ube2l3	27.3253	27.6542	27.0685	27.1947	27.2479	27.0962	26.8959	27.2755	27.165	26.9498	26.8577	27.2981	27.04	-0.258103	0.0653762	0.169292	2.56241	0	0
Gnb2l1	25.5377	24.9979	25.031	24.536	25.8693	25.3112	25.9149	26.7534	30.08	30.0562	30.089	25.1944	28.0341	2.83975	0.0274755	0.0962503	3.37707	0	0
Prkacb	26.2578	25.4844	25.613	24.9594	25.4834	26.0885	25.8513	25.8023	26.0369	25.7097	25.2071	25.5596	25.7826	0.223029	0.392507	0.5537	0.852823	0	0
Ywhaq	29.9474	29.0265	29.7501	28.6344	29.987	29.7009	29.3583	29.6631	30.1204	29.8461	28.3072	29.4691	29.4993	0.0302515	0.937501	0.962694	0.054851	0	0
Tuba4a	29.8976	30.2769	29.4199	29.6378	29.483	29.662	29.5216	29.9532	30.2943	29.8014	29.4552	29.743	29.7813	0.0382532	0.85414	0.911445	0.133773	0	0
Tuba1a/Tuba3a	28.1415	28.4949	30.857	29.6507	30.1891	28.4082	28.2737	26.9577	30.1495	28.0407	27.0319	29.4666	28.1436	-1.323	0.0909887	0.212793	2.23248	0	0
Prkcb	26.4894	25.3977	25.6415	26.3094	25.9116	26.6449	26.3307	26.3881	25.895	26.3261	26.5815	25.9499	26.361	0.411135	0.122067	0.256437	1.96333	0	0
Hist1h3a	27.4614	27.2374	29.4431	27.3175	27.1127	27.6485	28.048	28.8967	27.4029	23.6283	25.9927	27.7144	26.9362	-0.778249	0.404126	0.562861	0.82915	0	0
Ywhah	29.5902	29.5121	28.573	28.8317	28.7575	29.3033	29.2513	29.379	29.606	29.5237	29.144	29.0529	29.3679	0.314984	0.212048	0.369312	1.43709	0	0
Smpdl3a	25.4726	26.3549	25.3383	25.6379	25.2439	27.3772	26.9439	27.5828	26.9743	26.6869	27.3371	25.6095	27.1504	1.54084	0.000290674	0.0038255	8.03014	1	0
Calca	26.4598	25.8006	26.7985	26.46	26.8529	26.4212	26.8699	26.1209	26.5377	26.5175	26.937	26.4744	26.5674	0.0929985	0.690347	0.800001	0.321926	0	0
Kpnb1	28.9243	28.9239	28.5772	28.5264	28.6498	28.7764	28.6486	28.6955	28.8459	28.585	28.4571	28.7203	28.6681	-0.0522475	0.625496	0.747033	0.420755	0	0
Psmb7	25.7643	25.7582	25.4966	25.7822	25.6078	25.5791	25.5644	25.9108	25.7825	25.5703	25.4556	25.6818	25.6438	-0.0380177	0.678064	0.790407	0.339332	0	0
Lxn	27.6442	27.7616	27.4834	27.3707	27.3997	27.1056	27.4397	27.394	28.0336	28.2885	27.8527	27.5319	27.6857	0.153765	0.461629	0.615261	0.70073	0	0
Adcyap1r1	24.6404	24.0914	24.8778	24.6555	24.3756	24.7003	24.79	25.0901	24.3634	24.5167	24.6622	24.5281	24.6871	0.158969	0.374722	0.536487	0.898385	0	0
Plxna1	26.2988	26.8418	25.75	25.8274	25.8011	25.9434	26.3681	26.25	26.293	25.8947	25.8062	26.1038	26.0926	-0.0112588	0.962757	0.977318	0.0331001	0	0
Itpr3	23.708	23.7878	24.9804	25.7289	24.9461	24.4359	24.5118	24.5604	24.4183	24.3945	25.1832	24.6302	24.5841	-0.0461681	0.913973	0.950641	0.0730268	0	0
Chl1	29.0643	28.899	28.4619	28.2812	28.6297	29.5788	29.4816	29.9448	29.9261	29.908	29.8132	28.6672	29.7754	1.10818	0.000367102	0.00456881	7.77396	1	0
Ebp	25.5791	25.5079	25.1041	26.0319	26.328	26.5904	26.3337	26.2016	26.7913	26.8118	26.646	25.7102	26.5624	0.852239	0.0120492	0.05372	4.2184	0	0
Myo1f	23.1456	22.0108	23.9176	22.4873	22.362	24.7406	25.0433	24.8358	24.4087	23.7953	24.5532	22.7847	24.5628	1.77812	0.00325339	0.021242	5.55694	1	0
Vamp7	24.709	25.2783	25.5301	24.733	25.3795	26.1418	26.1502	27.0914	27.0302	26.4619	27.6411	25.126	26.7528	1.62678	0.000490766	0.00560208	7.47982	1	0
Mpp1	26.4439	26.2466	25.8462	26.3355	26.3231	26.5726	26.1803	26.5731	26.5894	25.9687	26.2288	26.2391	26.3521	0.113071	0.466938	0.61914	0.691663	0	0
Aup1	23.2251	22.1333	21.5755	22.7239	22.2766	24.8219	25.8735	25.0911	25.287	25.3958	25.18	22.3869	25.2749	2.888	8.58829e-05	0.00154959	9.3339	1	0
Pebp1	30.307	29.9502	29.6701	29.4164	29.251	29.7339	29.6339	29.9948	29.8369	29.7517	29.2385	29.7189	29.6983	-0.0206521	0.926661	0.958359	0.0613617	0	0
Stam	25.6843	25.9498	25.3615	25.443	25.4943	25.4523	25.0872	25.1345	25.361	25.4813	25.6843	25.5866	25.3668	-0.219825	0.152045	0.298529	1.74406	0	0
Stim1	25.8472	25.3768	25.861	25.8384	25.9922	25.9726	26.1217	26.4964	26.4726	26.3163	26.3347	25.7831	26.2857	0.50259	0.00562303	0.0314515	4.99073	0	0
Rock2	24.1193	24.9534	24.3086	24.144	24.2492	24.792	24.184	24.619	23.9839	24.0277	24.1228	24.3549	24.2882	-0.0666542	0.753678	0.843677	0.245237	0	0
Hint1	28.5234	29.22	28.7285	28.4555	27.7416	27.8691	28.1777	28.3859	28.1078	29.0376	28.7042	28.5338	28.3804	-0.153403	0.618861	0.744808	0.425059	0	1
Rasgrf2	23.9517	22.0947	23.7995	24.1475	24.0535	23.9671	24.3366	24.1669	24.2595	24.2316	24.3191	23.6094	24.2135	0.6041	0.190736	0.346193	1.53035	0	0
Usp9x	26.5611	26.1291	26.4991	26.1594	26.7353	26.6806	26.44	26.5479	27.3818	26.8116	26.6391	26.4168	26.7502	0.333364	0.0973877	0.223358	2.16257	0	0
Idh3g	33.1668	32.8062	33.5462	33.1701	33.1666	33.1151	33.3211	32.9654	32.7522	32.9451	32.3253	33.1712	32.904	-0.267148	0.176138	0.328034	1.60808	0	1
Slc8a1	27.8573	27.5396	27.2962	26.9033	27.9231	27.6581	27.819	27.6982	27.9413	27.6424	27.8038	27.5039	27.7605	0.256572	0.248416	0.403922	1.30785	0	0
Slc9a3r1	28.4586	28.5245	28.1627	28.5005	28.6286	28.5266	28.4635	28.4521	28.8145	28.8871	29.0951	28.455	28.7065	0.251485	0.0937302	0.217087	2.20366	0	0
Stx4	26.6433	27.3824	26.7927	26.8048	27.1866	27.1513	27.1023	26.6436	26.8627	26.7596	26.7557	26.9619	26.8792	-0.0827403	0.624754	0.746678	0.421441	0	0
Sparcl1	27.951	28.2126	27.5933	27.5403	27.7364	26.9319	26.8974	26.9559	27.1566	27.5313	28.0255	27.8067	27.2498	-0.556962	0.0342422	0.111462	3.16538	0	0
Naca	23.3873	23.5278	23.8846	23.7829	24.0848	24.7222	24.3021	24.1747	25.2028	24.7527	23.9122	23.7335	24.5111	0.777656	0.00879841	0.043043	4.53808	1	0
Gjb6	26.5871	26.0577	25.7248	26.3614	25.7121	26.6199	26.4054	27.3073	26.3725	26.7831	25.6683	26.0886	26.5261	0.437483	0.153491	0.300535	1.7344	0	0
Ctps1	22.5778	22.9125	22.6904	22.4678	23.3927	23.9432	23.2	24.1947	24.2125	23.2812	24.251	22.8083	23.8471	1.03885	0.00289405	0.0197407	5.66268	1	0
Gaa	27.3587	27.3988	27.8328	28.0884	28.1127	28.2199	28.3566	28.9248	28.6456	28.1483	28.78	27.7583	28.5125	0.754229	0.00658334	0.0353499	4.82215	1	0
Atp8a1	29.3599	29.0726	28.6346	29.2094	28.9938	29.2761	29.1829	29.3578	29.568	29.4593	29.365	29.0541	29.3682	0.314104	0.0602626	0.160764	2.63698	0	0
Cct7	28.2124	28.459	28.0591	28.3443	28.1522	28.216	27.9158	28.2842	28.4325	28.2103	28.0652	28.2454	28.1873	-0.058091	0.581376	0.717579	0.478791	0	1
Cct2	29.0198	29.2194	28.4851	28.6139	28.6691	28.8357	28.6109	29.0952	28.9522	28.5002	28.7478	28.8015	28.7903	-0.0111553	0.947491	0.967703	0.0473643	0	0
Cct4	28.9928	28.8514	28.3914	28.5245	28.6851	28.9843	28.6672	29.1771	29.008	28.6305	28.4548	28.689	28.8203	0.131262	0.423163	0.580121	0.785575	0	0
Cct5	28.8729	28.8821	28.4544	28.6373	28.4608	28.9326	28.4324	28.9667	28.9935	28.6354	28.7875	28.6615	28.7913	0.129859	0.346026	0.507546	0.97839	0	0
Cct6a	28.1979	28.2764	28.0366	27.4976	27.6569	27.8156	27.8249	28.1696	28.2273	27.2832	27.787	27.9331	27.8513	-0.081826	0.700366	0.807152	0.309087	0	0
Cct3	30.5074	30.2383	29.9248	30.1255	30.2784	30.4818	30.2359	30.4826	30.5942	30.6726	29.9697	30.2149	30.4061	0.191271	0.212976	0.369953	1.43459	0	0
Ptprn2	26.3298	26.5986	26.3141	25.8748	26.317	26.0454	26.0425	26.1711	26.264	25.6404	25.5506	26.2869	25.9523	-0.334537	0.0748835	0.186569	2.42222	0	0
Nucb2	25.4217	25.1019	25.1939	25.0006	25.0441	25.4257	25.7935	25.561	25.9887	25.9586	25.3692	25.1525	25.6828	0.53031	0.0035649	0.0224884	5.47468	0	1
Tgfbi	22.2704	22.8882	22.2727	22.517	22.92	24.5365	24.7343	25.6337	24.6487	24.4024	24.459	22.5737	24.7358	2.16211	8.191e-06	0.000312375	11.6444	1	0
Stim2	24.1124	21.8805	24.3125	23.9646	23.5289	23.9586	23.9341	23.966	23.7402	23.7343	24.0975	23.5598	23.9051	0.345309	0.47781	0.630102	0.666342	0	0
Tnik	24.5153	23.2308	23.7874	24.0501	23.5509	23.3534	23.2168	23.6504	23.7747	23.6699	22.8058	23.8269	23.4118	-0.41503	0.158858	0.306924	1.70405	0	0
Wnk1	24.2826	24.82	24.1193	23.6416	23.9264	24.29	23.8944	23.9006	23.7564	23.9498	23.4522	24.158	23.8739	-0.284069	0.252825	0.40889	1.29021	0	0
Tubg2/Tubg1	24.8597	24.0308	23.9244	24.6117	24.2324	24.4984	24.4743	24.8546	25.2781	24.7155	24.0087	24.3318	24.6383	0.306478	0.247728	0.403922	1.30785	0	0
Tceb1	26.3246	26.5529	26.3277	25.7868	26.1099	26.0198	25.9365	26.3562	26.4937	26.3742	26.2508	26.2204	26.2386	0.0181909	0.910665	0.948539	0.0762211	0	0
Hpca	25.2653	25.0414	24.9228	23.9849	25.4347	25.3163	25.1453	24.3926	25.8432	25.3441	24.4888	24.9298	25.0884	0.158599	0.651351	0.768883	0.379165	0	0
Arf5	26.6396	26.5358	26.9935	26.7255	26.2546	26.3202	26.6946	26.657	26.4877	26.3483	26.1735	26.6298	26.4469	-0.182896	0.250215	0.405932	1.30069	0	1
Cplx2	27.1737	26.5979	27.118	26.4443	26.7212	27.1516	27.007	27.2065	27.2353	26.4206	25.8891	26.811	26.8184	0.00733069	0.978624	0.985969	0.0203864	0	0
Erh	24.615	25.3295	24.6495	25.5569	25.6458	25.0027	25.2379	25.5963	24.8256	25.1836	24.8872	25.1594	25.1222	-0.0371342	0.886524	0.933178	0.0997761	0	0
Ap2m1	30.5443	30.3269	30.3831	30.5433	30.5814	30.5563	30.5136	30.5705	30.9925	30.3985	30.5558	30.4758	30.5979	0.122071	0.244662	0.401898	1.3151	0	0
Rhog	29.3443	29.1922	28.996	28.9991	29.0771	29.0036	28.7842	29.0101	28.6483	28.3556	28.3814	29.1217	28.6972	-0.424542	0.0145863	0.0618859	4.01424	0	0
Rpl19	27.2776	27.202	28.6008	28.396	28.8536	28.4569	28.8473	28.6037	29.4001	29.1425	29.2031	28.066	28.9423	0.876235	0.0627235	0.164684	2.60222	0	0
Srsf3/Gm12355	23.0575	23.1126	23.6777	23.5266	24.004	23.494	24.075	24.1359	23.2421	23.4256	24.2907	23.4757	23.7772	0.301551	0.263455	0.420226	1.25076	0	0
Hist1h3b	30.7493	30.9935	31.2186	30.5529	30.1849	30.5186	31.6091	31.8311	30.2169	26.2359	28.3015	30.7399	29.7855	-0.954358	0.331154	0.49262	1.02145	0	0
Adcy5	24.4159	24.5911	23.5846	24.1059	23.5907	23.726	23.8273	24.2187	23.571	23.144	23.576	24.0576	23.6772	-0.380467	0.172848	0.323704	1.62725	0	0
Isoc2a	30.9596	30.3449	31.3828	30.947	31.0711	30.5208	30.3633	30.5486	30.5889	30.0865	30.1641	30.9411	30.3787	-0.562374	0.0247397	0.0892757	3.48559	0	1
Serping1	21.4231	23.0918	22.5938	22.2857	23.3849	24.2301	24.2959	24.5836	24.1742	24.6649	24.6987	22.5559	24.4412	1.88536	0.00395883	0.0242001	5.36885	1	0
Nptn	30.4665	30.8504	29.8047	29.8864	29.9644	29.889	30.2008	30.1089	29.6095	29.479	30.0435	30.1945	29.8884	-0.306047	0.231866	0.388835	1.36277	0	0
Csrp1	30.031	29.7253	29.6977	29.6194	29.9611	29.8188	29.4656	29.5081	29.8499	29.555	28.9524	29.8069	29.525	-0.281962	0.105501	0.234322	2.09344	0	0
Nrp1	23.6055	24.4373	24.1872	24.0199	23.9864	24.1726	24.0118	23.9925	24.1128	24.466	24.6949	24.0473	24.2418	0.194509	0.304792	0.465742	1.1024	0	0
Rps3a	27.1746	27.4959	27.9752	28.1464	28.0303	27.5552	27.7372	27.9551	29.9137	30.2829	30.0475	27.7645	28.9153	1.15079	0.083222	0.199449	2.32591	0	0
S100a13	27.2447	27.5255	26.4445	26.6109	26.7179	27.0351	26.649	27.509	27.4207	27.6094	27.8466	26.9087	27.3449	0.436231	0.142736	0.28684	1.80168	0	0
Sptlc2	24.8497	25.1108	24.3115	25.0972	24.7828	25.161	25.2208	25.7441	25.1116	26.0172	25.1949	24.8304	25.4083	0.577856	0.0233498	0.085961	3.54017	0	1
Atp1b3	30.1135	30.0566	30.0512	29.6534	29.8159	29.7064	29.5476	29.7688	29.7072	29.5074	29.3385	29.9381	29.596	-0.342124	0.0146956	0.0621923	4.00712	0	0
Psme1	24.7205	24.0308	24.0253	25.9049	24.8771	25.7185	25.0368	25.7388	25.7439	25.8955	26.0187	24.7117	25.692	0.980314	0.0438824	0.131022	2.93211	0	0
Psme2	24.0101	23.548	23.5291	23.0243	23.6082	25.0061	25.1744	25.4543	25.4319	24.879	25.102	23.5439	25.1746	1.63067	5.85761e-05	0.00118965	9.71525	1	0
G3bp2	25.274	25.4543	25.5146	25.335	24.3857	25.3868	26.0342	24.9694	27.6218	28.4809	27.914	25.1927	26.7345	1.5418	0.0490686	0.140988	2.82635	0	0
Vps45	26.2603	26.5439	26.2596	25.4516	26.1804	25.6638	25.7514	26.1891	26.5575	25.9417	25.5613	26.1392	25.9441	-0.195043	0.43546	0.590863	0.759104	0	0
Arhgap5	24.1882	23.862	23.9429	23.7557	23.7826	24.1425	23.615	23.6258	23.2973	23.4591	22.8752	23.9063	23.5025	-0.403789	0.0688803	0.175923	2.50699	0	0
Crmp1	29.5699	29.3862	29.0827	28.8545	29.1187	29.5274	29.3154	29.6541	29.7582	29.313	28.9158	29.2024	29.414	0.211606	0.259084	0.41516	1.26826	0	0
Anxa4	23.2331	23.4435	22.1284	21.783	21.4592	23.6734	24.1392	24.4107	24.3111	25.1599	24.2731	22.4094	24.3279	1.91847	0.00495504	0.0288362	5.11598	1	0
Mprip	21.9898	22.7703	21.9033	22.1742	23.2089	24.7068	24.5574	23.8902	24.4078	25.0345	24.5185	22.4093	24.5192	2.1099	0.000207231	0.00297209	8.39431	1	0
Slc30a3	26.8305	27.0755	26.1271	26.8491	26.3879	26.4689	26.8008	26.5272	27.1282	27.611	27.2697	26.654	26.9676	0.313609	0.243622	0.401372	1.31699	0	0
Cacna1a	24.4916	24.0025	24.8604	24.7071	24.3969	24.2266	23.9941	24.1129	24.0688	24.0058	24.2392	24.4917	24.1079	-0.383766	0.0570424	0.154409	2.69517	0	0
Fhl1	25.2644	24.8984	24.9284	25.416	25.1745	25.2176	25.2349	25.1936	25.2487	25.4763	25.4873	25.1363	25.3097	0.17339	0.17371	0.324775	1.62249	0	0
Anpep	26.2445	26.0204	25.3387	25.5071	25.3268	27.1399	26.7259	27.1544	26.0483	26.4076	26.8382	25.6875	26.719	1.03155	0.00326663	0.021287	5.55388	1	0
Atp5j	31.874	31.9724	32.3108	32.1302	31.8753	31.8298	32.1151	31.6537	31.5417	31.9982	31.1585	32.0325	31.7162	-0.316363	0.0903387	0.212012	2.23778	0	1
Mylpf	27.6874	26.8385	29.3623	26.2393	27.0261	21.7373	22.1292	21.4414	22.848	23.1949	21.7537	27.4307	22.1841	-5.24661	0.000112486	0.0018505	9.07787	1	0
Rps5	26.2833	26.8661	26.8777	27.149	26.7766	27.3828	26.8221	27.0816	29.0344	29.0793	29.1243	26.7905	28.0874	1.29688	0.033424	0.109864	3.18621	0	0
Pam	25.588	25.8424	25.69	25.4796	26	25.8048	25.5577	25.7269	26.117	25.3389	25.5304	25.72	25.6793	-0.0407196	0.782862	0.865662	0.208124	0	0
Coq7	27.254	27.0801	27.7293	27.6632	27.3086	27.6087	27.6359	27.3255	26.7457	27.4654	27.571	27.4071	27.392	-0.0150229	0.93716	0.96269	0.0548571	0	1
Adcy8	25.4318	25.3594	25.0207	24.8483	24.907	24.8778	24.8818	24.9932	25.1618	24.99	25.3098	25.1134	25.0357	-0.0777105	0.591217	0.726519	0.460928	0	0
Txn2	28.3761	27.9222	28.9235	28.6815	28.581	28.277	28.3991	28.3654	27.863	27.8185	28.1605	28.4969	28.1473	-0.349606	0.121244	0.255908	1.9663	0	1
Cpt1a	29.9506	29.874	30.7305	31.094	31.1277	30.3691	30.2756	30.3057	30.2885	30.0779	30.3934	30.5554	30.285	-0.270327	0.379525	0.541533	0.884879	0	1
Wbp2	24.481	24.0476	23.78	24.1717	23.2123	24.5368	23.6845	24.5602	23.8789	23.8503	24.385	23.9385	24.1493	0.210773	0.45174	0.605206	0.724502	0	0
Gfra1	22.3938	22.2697	22.7994	22.0482	23.9819	23.776	24.261	23.5761	23.5948	23.8993	24.2907	22.6986	23.8996	1.20105	0.0212815	0.0808842	3.628	0	0
Sirpa	27.8865	27.2935	27.6253	26.7087	27.3475	27.7717	27.3682	27.287	27.4943	27.114	26.9016	27.3723	27.3228	-0.0495077	0.83738	0.900719	0.150851	0	0
Neo1	24.6878	24.3038	25.5066	24.831	25.3533	24.1608	23.5289	24.0724	24.4145	23.8845	24.2392	24.9365	24.05	-0.886445	0.0114324	0.0522303	4.25897	0	0
Fh	33.9074	33.6924	34.26	33.9301	33.5206	33.8173	33.6941	33.549	33.2836	32.8851	32.9542	33.8621	33.3639	-0.498227	0.0358026	0.115311	3.1164	0	0
Pld2	25.2982	25.6013	24.9132	24.9282	24.837	24.8774	25.0133	24.9803	25.0444	24.6104	24.915	25.1156	24.9068	-0.208762	0.240962	0.398948	1.32573	0	0
Ctsc	24.5931	24.8626	25.5046	25.3124	25.0619	28.267	28.3948	29.187	29.7539	29.2507	30.1163	25.0669	29.1616	4.09471	3.29022e-06	0.000163159	12.5814	1	0
Lypla1	28.2013	28.6088	28.3204	28.527	27.5397	27.9452	28.0259	27.9372	27.4725	27.6558	27.8643	28.2394	27.8168	-0.422623	0.0914429	0.213421	2.22822	0	1
Dtymk	27.4363	27.0287	27.4888	27.5784	28.0046	27.6126	27.6763	26.9425	27.0026	27.4605	27.2077	27.5073	27.317	-0.190334	0.37191	0.534532	0.903653	0	0
Scn1b	25.9263	25.3744	25.5328	24.8986	25.2691	25.4775	25.3436	25.6235	25.8232	25.1351	25.4344	25.4002	25.4729	0.0726659	0.719248	0.820097	0.286134	0	0
C1qa	24.7653	24.9553	24.5944	24.9232	24.9812	27.0972	26.652	27.5281	27.3776	27.4252	27.5458	24.8439	27.271	2.42709	7.12789e-07	7.30851e-05	13.7401	1	0
Cds1	23.7335	23.5558	23.4873	22.5496	23.0444	23.4744	23.4131	23.2758	23.654	23.7189	23.27	23.2741	23.4677	0.193634	0.432535	0.58888	0.763954	0	0
Gnpat	26.4919	26.4843	27.56	27.4432	27.7054	27.0573	27.0486	27.1874	26.9076	26.6422	26.6299	27.137	26.9122	-0.224774	0.465062	0.618608	0.692903	0	0
Arvcf	26.4805	26.4333	25.7367	25.3274	25.9033	26.239	26.2221	26.3552	25.5882	25.6129	25.9503	25.9762	25.9946	0.0183866	0.944903	0.966234	0.0495556	0	0
Tubb5	29.5732	29.0038	30.1323	29.662	29.3083	29.7673	29.7271	30.3155	30.7624	29.9218	28.3519	29.5359	29.8077	0.271744	0.497484	0.649127	0.623427	0	0
Psmb4	26.3459	25.9614	25.5008	25.6136	25.8294	26.3754	25.8315	26.1435	26.263	26.1374	26.1353	25.8502	26.1477	0.297505	0.122328	0.256582	1.96251	0	0
Rplp2	27.1616	27.6303	28.9631	29.5131	29.2528	28.3885	28.7038	28.9145	29.6354	29.9568	29.1504	28.5042	29.1249	0.620698	0.281011	0.440894	1.1815	0	0
Uqcrh	31.6744	31.9353	32.9462	32.3831	32.5291	31.897	32.3857	31.7974	31.6014	31.7419	31.3699	32.2936	31.7989	-0.49473	0.103264	0.231182	2.1129	0	1
Prdx5	33.3287	33.0971	33.606	33.1616	33.1682	33.0352	33.1494	32.84	32.6822	32.8266	31.9645	33.2723	32.7496	-0.522667	0.0289027	0.0991795	3.33381	0	1
Cpe	28.6955	28.159	28.0946	27.8118	28.1744	28.4932	28.5763	28.6191	28.7622	28.1468	28.6968	28.1871	28.5491	0.361991	0.0693904	0.176729	2.50039	0	0
Il6st	24.1536	23.3363	23.5624	23.4077	23.2881	23.5518	23.4848	23.9904	23.3002	23.172	23.4783	23.5496	23.4963	-0.0533863	0.791448	0.870853	0.1995	0	0
G6pdx	27.909	27.9106	27.3836	27.5385	27.361	27.9129	27.6271	28.1847	28.0842	27.9072	27.8697	27.6205	27.9309	0.310401	0.0694592	0.176729	2.50039	0	0
Apoa1	23.2582	22.7457	22.3289	22.1922	22.1938	26.8757	27.9977	28.5013	27.6175	27.8898	28.4094	22.5438	27.8819	5.33813	4.29854e-08	8.83154e-06	16.7889	1	0
Serpina1d	22.228	21.8261	22.6238	22.7295	21.1339	24.842	25.6241	26.094	25.8032	26.3574	27.2019	22.1083	25.9871	3.87882	9.00375e-06	0.00033574	11.5404	1	0
Serpina1e	24.1529	23.8309	24.6271	24.8846	24.5147	25.9605	26.7621	25.6293	26.7108	27.3935	27.1586	24.402	26.6025	2.20043	0.000143317	0.00217635	8.84388	1	0
Pde1b	25.2114	25.4774	24.7411	25.1945	25.2766	24.9681	25.0169	25.3339	25.3605	24.9904	25.325	25.1802	25.1658	-0.0144166	0.922963	0.955123	0.066241	0	0
Egfr	23.9543	24.8353	24.6243	24.2343	23.9247	24.5295	24.2403	24.1545	24.5576	24.2598	24.178	24.3146	24.3199	0.00536018	0.97908	0.986129	0.0201524	0	0
Adra2a	23.9774	24.5556	25.5572	24.536	25.3366	24.8361	24.4725	24.2455	24.1052	24.912	24.5842	24.7926	24.5259	-0.266666	0.434154	0.590126	0.760904	0	0
Apoh	21.8347	22.3832	22.205	23.4241	23.0977	26.2051	26.9196	27.4521	27.0026	26.6573	27.5961	22.5889	26.9721	4.38317	3.11655e-06	0.000163159	12.5814	1	0
Sec23a	24.7555	24.2137	24.3469	24.1341	24.3406	24.1224	24.2403	24.4631	24.747	24.0498	24.7838	24.3581	24.4011	0.0429234	0.803448	0.878162	0.187442	0	0
Vcp	32.0798	32.0085	32.1744	32.2511	32.0883	31.6491	31.6163	32.1546	33.1299	32.5814	33.3696	32.1204	32.4168	0.296393	0.374579	0.536487	0.898385	0	0
Aqp1	25.2593	25.49	24.7275	25.0012	25.2571	25.1284	25.0711	25.85	25.0378	25.1811	25.0772	25.147	25.2243	0.0772485	0.681126	0.792601	0.335334	0	0
Uba1	30.1925	30.0565	29.4295	29.3809	29.4685	29.8125	29.5524	29.9344	29.9438	29.6798	29.5479	29.7056	29.7451	0.039563	0.840784	0.902026	0.148759	0	0
C1qc	22.7306	22.3732	23.216	21.6172	21.4414	26.3526	26.7115	26.5016	26.8654	27.6415	26.597	22.2757	26.7783	4.50256	1.43364e-05	0.000443172	11.1398	1	0
Ctnnb1	31.3014	30.9937	30.7764	30.4776	30.6819	31.1728	31.0895	30.9564	30.8379	30.773	30.6881	30.8462	30.9196	0.0734019	0.662483	0.777375	0.363317	0	0
Jup	27.5221	27.8006	27.6745	27.1784	27.6797	27.3325	27.2932	27.543	27.3664	26.9807	27.4086	27.571	27.3207	-0.250333	0.0969782	0.222612	2.1674	0	0
Ank1	30.8873	30.3423	30.1067	29.8957	30.0435	30.399	30.3632	30.5565	30.2996	30.0351	29.9727	30.2551	30.271	0.0159017	0.938024	0.962694	0.054851	0	0
Nucb1	28.1777	28.292	27.0971	26.808	27.329	28.8305	28.8429	28.6876	28.6379	28.9823	29.4071	27.5408	28.898	1.35728	0.00724269	0.0376845	4.72989	1	0
Ddr1	23.5236	23.3805	24.109	23.9913	23.36	24.666	24.637	25.0102	24.5591	24.8463	24.9811	23.6729	24.7833	1.11043	0.000787797	0.00779896	7.0025	1	0
Aplp1	24.1538	24.1828	24.9367	24.6042	24.5147	24.3047	23.5411	24.1338	24.9774	24.0784	24.5873	24.4784	24.2705	-0.207989	0.420999	0.578917	0.78857	0	0
Enah	26.5222	25.6588	25.8085	26.1472	26.4647	26.1688	25.8664	26.3512	25.811	25.5339	25.806	26.1203	25.9229	-0.197402	0.374869	0.536487	0.898385	0	0
Atp5a1	36.2015	36.3953	36.7302	36.6522	36.398	36.0458	36.1823	35.9806	35.8686	35.5951	35.7458	36.4755	35.903	-0.57243	0.00183237	0.0144353	6.11426	0	1
Scg2	30.1794	29.9147	29.6355	29.5482	29.853	29.8553	30.0899	29.8641	30.0177	29.6706	29.7954	29.8262	29.8822	0.0560322	0.67409	0.787142	0.345305	0	0
Serpina3m	23.2257	22.9057	22.5399	24.1415	21.7001	24.5394	23.6728	25.0604	23.7941	23.9147	24.4679	22.9026	24.2416	1.33895	0.0248662	0.0895921	3.48048	0	0
Pfdn6	25.0089	25.415	24.9852	25.2527	25.5054	24.7711	25.109	24.948	25.2218	24.5644	25.2828	25.2334	24.9829	-0.250576	0.138602	0.281057	1.83106	0	0
Ckb	34.5789	34.4299	34.0548	33.9202	33.7375	33.6985	33.6329	33.7365	34.0218	34.0308	33.6583	34.1443	33.7965	-0.347797	0.0943273	0.218018	2.19748	0	0
Smpd1	25.7423	25.5714	25.5183	26.2862	25.8234	26.225	25.4431	26.2763	26.2082	25.8634	26.5829	25.7883	26.0998	0.311484	0.174138	0.325394	1.61974	0	0
Fxyd2	22.4648	21.6775	23.9267	23.0618	21.5489	24.2484	24.4035	24.7197	23.9939	23.7494	24.1167	22.5359	24.2053	1.66934	0.0168769	0.0684044	3.86977	0	0
Nf1	25.8727	25.4247	25.4932	25.7439	25.5171	25.7119	25.5111	25.8716	25.809	25.7835	25.4609	25.6103	25.6913	0.080986	0.478209	0.630102	0.666342	0	0
Yes1	25.6635	25.3193	26.068	25.8461	25.5114	25.1275	25.2513	25.6558	25.3621	24.8874	24.6801	25.6817	25.1607	-0.520974	0.0238851	0.0872233	3.51914	0	0
Acp5	26.1614	25.6868	25.5572	26.3027	25.5629	28.3583	27.4922	28.5199	26.3294	26.8406	26.1567	25.8542	27.2829	1.42866	0.0162572	0.0666167	3.90797	0	0
Rcn1	24.9869	24.5067	25.6733	25.3148	25.6081	25.5203	26.0035	25.8264	24.9685	26.3982	25.9131	25.2179	25.7716	0.553699	0.0923186	0.215004	2.21756	0	0
Hspg2	27.1139	26.9358	27.5873	28.5625	24.766	23.7323	22.8196	24.1044	22.7408	22.0377	22.6661	26.9931	23.0168	-3.97628	0.00130592	0.0114132	6.45316	1	0
Fabp5	29.8515	29.7911	29.6868	29.2286	29.7755	29.7116	29.6902	29.6005	29.6235	29.9885	29.2654	29.6667	29.6466	-0.020083	0.894844	0.937882	0.0925222	0	0
Pc	32.7993	32.4923	33.2184	32.8935	32.4232	32.7219	32.6211	32.459	32.4017	32.3435	32.2445	32.7653	32.4653	-0.300052	0.11216	0.243631	2.03723	0	0
Drp2	26.4719	26.3075	26.6337	25.9195	25.2434	22.3269	21.879	23.5986	22.3655	21.4363	21.9687	26.1152	22.2625	-3.85269	4.15124e-06	0.000190843	12.3553	1	0
Eml1	27.5477	27.115	27.3532	27.5907	27.5228	27.324	26.956	27.1245	27.2801	27.3229	26.9936	27.4259	27.1668	-0.259043	0.0477328	0.138934	2.84753	0	0
Cab39	26.8413	25.9707	26.3165	26.2853	26.4268	26.108	25.9898	26.1537	26.4052	26.3717	25.6403	26.3681	26.1114	-0.256677	0.193507	0.348958	1.51887	0	0
Atp5i	32.1314	31.3503	32.7757	32.113	32.1744	32.3729	32.0783	31.774	31.4822	31.8746	31.4845	32.109	31.8444	-0.264538	0.355227	0.516526	0.953088	0	0
Aplp2	25.3377	25.1832	24.7361	25.048	24.6595	25.4475	25.5142	25.0457	24.9962	25.2044	25.0293	24.9929	25.2062	0.213306	0.218442	0.376136	1.41067	0	0
Clu	26.8591	27.0037	26.5823	25.3869	26.6469	27.5368	27.7853	27.944	27.9157	28.0001	28.0706	26.4958	27.8754	1.37962	0.00698602	0.0367438	4.76635	1	0
Anxa7	26.1082	26.2893	26.0265	26.1657	26.1085	26.6409	25.8257	26.7019	26.5115	26.6367	26.4342	26.1396	26.4585	0.318821	0.0621875	0.163816	2.60985	0	0
Igf2r	23.4853	22.6537	22.0925	21.651	22.2323	24.7696	24.3451	24.8754	24.5682	24.7897	26.4629	22.4229	24.9685	2.54556	0.000267671	0.00360765	8.11473	1	0
Serpine2	25.3377	25.3127	24.4729	24.4725	24.5147	24.6871	24.6384	24.7923	24.8752	24.4785	24.6892	24.8221	24.6935	-0.128651	0.574321	0.711475	0.491114	0	0
Acads	28.3895	28.1264	29.4762	29.6713	29.6	28.9646	29.0064	29.231	29.1686	29.2632	29.047	29.0527	29.1134	0.0607483	0.863526	0.919122	0.121672	0	1
Lgals3bp	26.4782	25.3257	26.0949	26.3992	25.9911	30.2516	30.0765	30.7452	30.2734	29.8131	30.5247	26.0578	30.2807	4.22291	4.48655e-07	5.19202e-05	14.2333	1	0
Calb2	28.632	28.7279	27.9849	28.0573	27.6421	28.1209	27.8854	27.6448	28.2477	28.465	28.2073	28.2088	28.0952	-0.113633	0.647186	0.766122	0.384353	0	0
Kcnma1	23.7923	22.4776	23.3947	22.4008	23.5974	23.9071	23.3275	23.5355	23.9079	22.9725	23.612	23.1326	23.5437	0.411187	0.252879	0.40889	1.29021	0	0
Eps8	22.7362	23.4461	23.3717	22.243	21.235	24.9505	24.9539	25.4294	24.7767	24.9136	25.2173	22.6064	25.0402	2.43383	0.00310467	0.0205915	5.60181	1	0
Padi2	28.4239	28.2549	28.1898	28.0664	28.1178	27.5903	27.3103	27.4408	27.329	27.271	26.4952	28.2106	27.2394	-0.97112	0.000883124	0.0085658	6.8672	1	0
Inf2	26.0676	25.234	26.2694	25.8217	26.2607	26.3689	26.3515	26.3544	26.3771	26.0361	25.4123	25.9307	26.15	0.219357	0.402061	0.561513	0.832608	0	0
Itgb8	28.0563	28.146	27.5877	27.9219	27.9041	27.6169	27.4139	27.146	27.3571	27.3896	27.2257	27.9232	27.3582	-0.564999	0.00151033	0.0126087	6.30944	0	0
Atp2b3	30.2816	29.9682	29.8335	29.7601	29.7627	30.0659	29.903	30.0928	30.1868	29.8555	29.5955	29.9212	29.9499	0.0286969	0.831445	0.896923	0.156944	0	0
Vgf	27.1188	27.7469	26.894	26.7416	26.6449	28.2278	28.0212	27.9475	27.98	27.7356	28.0269	27.0292	27.9898	0.9606	0.00599635	0.0328819	4.92656	1	0
Npepps	30.0913	29.932	29.6268	29.3913	29.3587	29.8835	29.8225	29.8568	29.8028	29.7323	29.3172	29.68	29.7359	0.0558583	0.751159	0.84198	0.248142	0	0
Kiaa1468	24.9853	25.0532	24.4581	24.6353	24.7333	24.5756	24.6503	24.7453	24.7148	24.712	24.9831	24.773	24.7302	-0.0428617	0.740996	0.835826	0.258726	0	0
Map6d1	26.1644	25.9106	25.9428	26.1862	25.6317	25.3768	25.1919	25.5344	25.7421	25.3642	24.9745	25.9671	25.364	-0.603181	0.00279932	0.0194101	5.68705	1	0
Slc24a2	26.4009	26.81	26.1537	26.3667	26.2492	26.5273	26.1878	26.2811	26.518	26.3661	26.1713	26.3961	26.3419	-0.0541725	0.688766	0.798721	0.324236	0	0
Ptcd3	28.4229	28.2287	29.1033	28.6503	28.696	28.9293	28.8418	28.7186	28.5475	28.8294	28.303	28.6202	28.6949	0.0746914	0.682263	0.793304	0.334054	0	1
Aars2	26.8508	26.4107	27.3489	27.0989	26.9044	27.0812	26.9123	26.581	26.6996	26.699	25.8938	26.9227	26.6445	-0.278256	0.252937	0.40889	1.29021	0	1
Gsk3a	24.385	24.2723	24.4995	24.3235	24.444	24.3228	23.8549	24.1293	24.5178	24.175	24.0701	24.3849	24.1783	-0.206582	0.0805544	0.19477	2.36016	0	0
Psd3	25.007	25.0615	24.7315	25.0085	24.7	24.7136	24.7956	24.8457	24.5304	24.7436	26.4384	24.9017	25.0112	0.109511	0.727237	0.825872	0.27601	0	0
Pi4k2a	26.5889	26.3286	26.6941	26.9619	26.7369	27.6723	27.5209	27.9395	27.8862	27.4287	28.3294	26.6621	27.7962	1.13411	9.73099e-05	0.00165773	9.23658	1	0
Hsdl2	29.5726	29.5742	30.0501	30.1634	30.3229	29.8597	29.8068	29.7293	29.6578	29.6279	29.3269	29.9367	29.6681	-0.268598	0.171198	0.321856	1.63551	0	1
Slc39a7	24.3797	24.4244	24.4581	24.4629	24.7505	24.8206	25.117	24.6934	24.7952	25.2967	26.1277	24.4951	25.1418	0.646634	0.0299972	0.101526	3.30007	0	0
Cnnm3	23.6452	24.2661	22.4395	23.0148	23.187	22.756	22.9805	23.207	23.0205	22.51	23.2558	23.3105	22.955	-0.355546	0.326677	0.488778	1.03275	0	0
Osbp	25.5832	25.574	24.9033	25.4943	25.6229	25.6106	25.5994	25.3045	25.6123	25.182	24.9416	25.4355	25.3751	-0.0604583	0.740642	0.835826	0.258726	0	0
2022-03-05	28.2286	27.7627	29.1571	28.0978	28.5813	28.6375	28.6904	28.2946	28.2227	28.3698	28.3023	28.3655	28.4196	0.0540717	0.837762	0.900719	0.150851	0	1
Hddc2	25.3924	26.1597	25.3858	25.5182	25.6735	25.0578	25.2319	25.3032	25.0037	25.3142	24.7059	25.626	25.1028	-0.523158	0.0182268	0.0724754	3.78636	0	0
Tgtp1	22.2302	22.9291	22.276	23.8689	22.8508	26.6883	26.8087	27.8679	26.7493	26.012	26.976	22.831	26.8504	4.01938	4.83407e-06	0.000213462	12.1937	1	0
Stk11ip	23.632	21.7807	23.5663	23.62	23.7905	23.7705	23.5686	24.712	24.1956	23.2233	24.371	23.2779	23.9735	0.6956	0.158563	0.306641	1.70538	0	0
Emc10	24.4799	25.1281	25.0878	25.0717	25.1853	25.0395	25.1251	25.7329	25.4521	24.8443	25.2356	24.9905	25.2383	0.247716	0.207982	0.364558	1.45578	0	0
Tmem104	23.2867	21.7045	22.9458	21.9786	22.5998	24.9053	24.0884	24.842	24.6876	24.3917	25.1832	22.5031	24.683	2.17995	0.000524823	0.00585152	7.41697	1	0
Tmem173	21.9784	22.2697	22.642	21.8779	22.002	26.2741	26.9797	26.7085	26.8547	27.1005	27.0344	22.154	26.8253	4.67129	2.41222e-09	3.32906e-06	18.1965	1	0
Mrpl10	27.6772	27.4209	28.2687	27.7396	27.8488	27.895	27.9924	27.5857	27.9269	27.4192	27.8185	27.791	27.773	-0.0180783	0.9162	0.951029	0.0724389	0	1
Ccdc127	27.8175	27.4276	28.5582	27.5584	28.1248	27.5142	27.5955	27.3046	27.5057	27.1135	26.8381	27.8973	27.3119	-0.585394	0.0442388	0.131852	2.92301	0	1
Fahd2	30.5136	30.1647	31.1515	30.5419	30.7142	30.2432	30.3892	30.0621	30.0812	30.1515	29.9044	30.6172	30.1386	-0.478615	0.037273	0.117785	3.08577	0	0
Plbd2	26.5871	26.3672	26.8906	27.4078	27.3634	27.6249	27.4419	28.1026	27.9944	27.4421	27.9728	26.9232	27.7631	0.839886	0.0108374	0.0502354	4.31515	0	0
Rogdi	26.4442	26.1196	25.8973	25.9436	26.0546	26.3206	26.3192	26.3358	26.1883	25.3364	25.7325	26.0919	26.0388	-0.0530556	0.79215	0.870971	0.199304	0	0
Faf2	29.1545	28.6933	29.6875	29.4861	29.5893	29.403	29.5954	29.4096	29.3336	29.2564	29.4188	29.3221	29.4028	0.0806622	0.685651	0.795659	0.329778	0	0
Stt3b	25.489	24.6362	25.3019	25.7584	25.5875	26.5891	26.6468	26.6984	26.9114	27.3762	26.8761	25.3546	26.8496	1.49505	0.000362023	0.0045334	7.78519	1	0
2410002F23Rik	23.0006	22.6558	23.0959	21.5065	23.4186	22.0107	23.1031	22.7503	22.7233	23.7159	23.258	22.7355	22.9269	0.191409	0.65081	0.768785	0.379348	0	0
Hp1bp3	27.2025	25.94	28.7094	28.7974	29.0771	27.2338	28.2154	28.2459	26.1674	24.6885	26.3535	27.9453	26.8174	-1.12785	0.202439	0.358137	1.48141	0	0
Iqsec3	26.8593	25.8504	26.5295	26.4252	26.6682	26.3722	26.1983	26.0865	26.3258	26.1078	25.9147	26.4665	26.1676	-0.298939	0.161309	0.310409	1.68776	0	0
Lpcat1	24.9409	26.3356	25.3393	25.1676	24.7765	25.5861	25.2367	25.9518	26.2601	25.5558	25.3428	25.312	25.6556	0.34358	0.314463	0.47495	1.07415	0	0
Spryd7	23.5348	22.2112	23.833	23.9129	24.1434	23.4488	23.8373	23.7288	23.8243	24.5696	24.7125	23.527	24.0202	0.493156	0.258959	0.41516	1.26826	0	0
Eepd1	24.0025	24.0792	24.6921	24.0199	24.0635	23.9476	24.2832	24.4189	24.1422	24.2045	23.8905	24.1714	24.1478	-0.0235985	0.882919	0.931089	0.10301	0	0
Myl12b/Myl9	26.9352	27.2268	26.5285	26.3922	26.8702	27.5935	27.6296	27.3593	27.7765	27.6992	27.3087	26.7906	27.5611	0.77055	0.00363296	0.0226415	5.46489	1	0
Mat2a	25.1954	25.5169	25.0542	25.2025	25.1006	25.4907	25.4002	25.2138	25.4462	25.76	25.3979	25.2139	25.4515	0.237543	0.058134	0.156203	2.67851	0	0
Pde12	24.4321	26.0743	24.8509	24.5706	24.3756	24.3658	24.4725	24.3117	24.5261	24.6946	23.7729	24.8607	24.3573	-0.503465	0.194857	0.350262	1.51349	0	1
Nlrx1	27.7784	27.3979	28.6709	28.6873	28.665	28.1788	28.4185	28.2386	28.1485	28.1111	27.9737	28.2399	28.1782	-0.0616858	0.835147	0.899576	0.152684	0	1
Echdc2	23.7765	23.9642	24.4578	24.5811	24.1342	24.0038	24.0177	24.2067	23.7228	23.5434	24.6729	24.1828	24.0279	-0.154869	0.499137	0.649882	0.62175	0	1
Scrn3	24.4664	24.8501	24.4995	24.0123	24.1082	23.9033	23.6677	23.7853	24.291	23.5352	24.6729	24.3873	23.9759	-0.41141	0.107936	0.237318	2.0751	0	0
Foxred1	26.0047	25.9873	26.2172	26.304	26.2123	26.1865	26.0668	25.5869	25.8344	25.7934	25.8637	26.1451	25.8886	-0.256482	0.0410951	0.126412	2.9838	0	1
Pnpla6	25.0094	25.7788	24.9982	25.7777	24.5709	25.0178	24.8083	24.7015	24.8611	25.2319	25.4214	25.227	25.007	-0.220007	0.437171	0.592308	0.755582	0	0
Tamm41	28.7373	28.4913	29.1459	29.1863	29.2376	28.7616	28.8374	28.6594	28.5786	28.4531	28.0006	28.9597	28.5485	-0.411225	0.0627816	0.164684	2.60222	0	1
Ccdc136	24.9862	24.615	24.7482	24.4005	24.5147	25.1808	25.1054	25.0552	25.1488	25.2817	25.8037	24.6529	25.2626	0.609693	0.00297834	0.0201113	5.63585	1	0
Pbxip1	25.7138	25.3322	25.0978	25.111	25.2518	27.0269	26.3747	26.9235	27.568	26.6736	26.7074	25.3013	26.879	1.5777	3.64707e-05	0.000868055	10.1699	1	0
Fam105a	23.398	22.8666	21.6142	22.6573	23.4646	23.5083	23.6163	23.551	23.3287	23.4256	23.4225	22.8001	23.4754	0.675251	0.113107	0.245053	2.02884	0	0
Tmem63b	22.5234	22.1526	21.0992	22.7105	22.7346	23.7508	23.529	23.9892	24.0924	23.7826	23.9099	22.2441	23.8423	1.59825	0.00496201	0.0288362	5.11598	1	0
Tmem55b	24.0758	24.7521	25.2384	25.9971	25.4994	25.3997	25.9979	26.2401	25.9845	26.0013	26.7171	25.1126	26.0568	0.944224	0.0428638	0.129479	2.94921	0	0
Psmd1	26.097	26.0958	25.84	25.9827	26.108	26.1929	26.1616	26.3764	26.5197	26.5673	26.0421	26.0247	26.31	0.285293	0.0217936	0.0816901	3.6137	0	0
Fam131b	25.2386	24.5626	24.5562	24.8852	24.9394	24.8816	24.8821	24.6608	25.2169	24.7897	25.4214	24.8364	24.9754	0.139035	0.44377	0.59787	0.742097	0	0
Aifm3	25.5956	25.3964	25.1055	24.6593	25.5816	25.148	25.1273	25.5211	25.1156	25.5053	25.2273	25.2677	25.2741	0.00642897	0.974487	0.9829	0.0248829	0	1
Arsg	25.1464	24.2302	24.971	25.6236	24.9972	24.8479	25.0649	24.9066	24.8465	25.0339	24.5951	24.9937	24.8825	-0.111217	0.656037	0.773598	0.370343	0	0
Tmem88b	23.8125	24.5115	23.2392	23.4077	23.7125	24.3713	23.6322	24.0084	24.0289	23.8554	24.0975	23.7367	23.9989	0.262242	0.321369	0.482773	1.05058	0	0
Alg11	24.4109	26.0743	24.3827	26.934	26.328	25.0687	24.6998	23.9934	25.1656	25.2162	24.4445	25.626	24.7647	-0.86128	0.18101	0.333242	1.58536	0	0
Slc25a33	26.761	26.2011	26.9908	26.6914	26.5058	26.4859	26.5169	25.789	26.1467	26.8251	26.3695	26.63	26.3555	-0.274507	0.195133	0.350554	1.51229	0	1
Esyt2	25.2177	25.3142	25.1675	24.9761	25.4258	25.2328	25.785	25.7037	25.1141	24.6641	25.1217	25.2203	25.2702	0.0499765	0.796154	0.873473	0.195165	0	0
Rars2	27.2327	27.1354	27.5231	27.3712	27.4311	27.3778	27.8289	27.0843	26.8888	27.1046	27.3372	27.3387	27.2703	-0.0684349	0.662478	0.777375	0.363317	0	1
Ddb1	25.5695	25.6348	24.8602	25.7132	25.3938	25.4263	25.5581	25.3813	25.7429	25.4644	25.7149	25.4343	25.548	0.113697	0.519733	0.666752	0.584778	0	0
Itgam	22.2469	22.473	23.6169	23.0148	23.0882	28.4214	28.5751	28.9125	28.5502	28.7125	29.0586	22.888	28.7051	5.81709	1.88393e-06	0.000113763	13.1017	1	0
Vars2	27.3331	27.2674	27.8011	27.7862	27.7344	27.2283	27.4655	27.1363	27.0244	26.9199	26.901	27.5845	27.1126	-0.471875	0.0124926	0.0547325	4.19146	0	1
Lmf1	23.684	24.3345	23.7575	24.0885	23.8885	24.1253	23.7908	23.7765	24.2126	23.7668	24.6729	23.9506	24.0575	0.106907	0.583572	0.719761	0.474411	0	0
Hectd3	24.1881	24.7063	24.7353	25.1939	25.2712	24.2031	24.2096	24.3829	25.1279	24.9668	24.3523	24.819	24.5404	-0.278511	0.30576	0.466847	1.09898	0	0
Xxylt1	22.9706	22.8949	21.8632	22.6416	22.9284	22.8897	22.1568	22.6291	22.8725	22.0377	22.6661	22.6597	22.542	-0.117737	0.656778	0.773928	0.369729	0	0
Cmpk2	29.4977	28.8544	29.7727	29.6176	29.7647	29.5689	29.6419	29.2497	29.0054	29.1215	28.8669	29.5014	29.2424	-0.259062	0.256294	0.412529	1.27743	0	1
Esyt1	30.3381	30.2371	30.5637	30.1006	30.2629	30.9174	30.9739	31.0679	30.7378	30.5975	30.8713	30.3005	30.861	0.560476	0.000471995	0.00548103	7.51134	0	0
Lbr	24.633	25.1209	24.5724	24.9936	24.8493	25.292	25.8896	25.1441	24.2669	24.2066	24.9057	24.8338	24.9508	0.11699	0.691499	0.800641	0.320773	0	0
Tmem109	25.8484	26.0635	26.1118	25.8334	26.2154	26.362	26.5839	27.0963	26.2449	26.7676	26.963	26.0145	26.6696	0.655133	0.00334095	0.021562	5.53537	1	0
Ttll12	23.9555	24.1281	23.7942	23.6655	23.5379	23.392	23.7443	23.3941	23.2679	23.7707	23.6144	23.8162	23.5306	-0.285674	0.0657045	0.16988	2.55741	0	0
Slc2a6	23.4051	22.4253	23.0953	22.0745	22.4501	25.2048	25.2912	25.7984	25.6465	25.6356	25.7811	22.6901	25.5596	2.86952	6.94331e-05	0.00134294	9.54039	1	0
Hgsnat	25.6218	25.3202	24.1054	24.2893	24.4449	25.0483	25.375	25.1963	25.2372	25.7417	27.1351	24.7563	25.6223	0.865959	0.079018	0.192813	2.37473	0	0
Lyplal1	26.7929	26.4518	27.1849	27.4039	27.1058	26.5972	26.9987	26.2733	26.1323	26.8522	26.4968	26.9879	26.5584	-0.429439	0.078994	0.192813	2.37473	0	1
Trmt10c	25.8557	25.3882	26.5853	26.3172	26.2727	25.7037	25.7881	25.8242	25.7773	25.736	25.8113	26.0838	25.7734	-0.310379	0.212954	0.369953	1.43459	0	1
Eif3j1/Eif3j2	24.8771	24.5091	24.1726	24.2061	24.4964	24.5833	24.356	24.4275	24.7017	25.0345	24.1236	24.4523	24.5377	0.0854761	0.647501	0.766224	0.384161	0	0
Hdhd2	29.4587	29.1918	29.1382	29.042	29.0425	28.8864	28.7834	28.798	28.6705	28.3228	28.5022	29.1746	28.6605	-0.514098	0.00159949	0.0132214	6.24098	0	0
Nat8l	25.6472	25.6113	25.9276	26.1363	25.9025	25.9424	25.5868	25.0097	25.8409	25.6771	25.4094	25.845	25.5777	-0.267261	0.147666	0.292889	1.77157	0	0
Dip2b	25.748	25.401	24.909	24.4455	25.2282	24.8057	24.9115	24.5275	24.7728	24.3917	24.2858	25.1463	24.6158	-0.530513	0.0751607	0.187121	2.41796	0	0
Limch1	25.5046	24.3824	24.8954	24.4804	24.8152	25.6919	25.3476	25.694	25.3332	25.603	25.1332	24.8156	25.4671	0.651527	0.02588	0.092594	3.43294	0	0
Nt5dc3	30.1027	29.7144	30.6618	29.9798	29.8376	30.1436	30.2353	29.7184	29.7739	29.9361	29.5614	30.0593	29.8948	-0.164486	0.427554	0.583281	0.777737	0	1
Snx27	26.0711	25.4924	25.0962	24.8494	25.4972	25.4793	25.1344	25.37	25.5017	25.2547	25.1779	25.4013	25.3197	-0.0816088	0.723356	0.823468	0.280215	0	0
Slc22a23	24.7855	24.0308	24.1728	24.0107	24.078	25.3334	24.7618	24.7547	25.1908	24.6312	25.1849	24.2156	24.9761	0.760571	0.00351328	0.0222884	5.48756	1	0
Aak1	28.358	28.1064	28.051	28.0054	28.2071	27.9012	27.8803	28.0055	28.2471	28.1125	27.9639	28.1456	28.0184	-0.127159	0.169416	0.320315	1.64244	0	0
Tenm4	24.974	24.9553	24.3438	24.5424	24.8203	24.806	25.2252	24.8624	24.8666	25.7536	25.4873	24.7271	25.1668	0.43969	0.057544	0.15499	2.68975	0	0
Camkv	26.6373	26.2359	26.2168	25.929	26.2273	26.1713	26.4652	26.3458	26.6217	26.6007	25.9622	26.2493	26.3612	0.111913	0.487181	0.638415	0.647434	0	0
Pdap1	23.4947	22.8631	23.3467	23.0461	21.0598	23.4759	21.4235	22.5431	23.3438	23.8334	23.1238	22.7621	22.9572	0.195158	0.738061	0.834554	0.260923	0	0
Ndufb6	30.6993	30.4523	31.4142	31.5476	31.4951	31.0495	31.2481	30.9828	30.8096	30.8382	30.8433	31.1217	30.9619	-0.159773	0.532495	0.67751	0.561686	0	1
Rmdn3	29.2212	29.102	29.7458	29.1731	29.3147	29.346	29.1586	28.9607	28.917	28.8319	28.8661	29.3114	29.0134	-0.297983	0.0680534	0.174371	2.51977	0	1
Mccc2	29.706	29.5152	30.0041	30.2953	30.1782	29.8618	29.7764	29.5952	29.4919	29.5316	29.772	29.9398	29.6715	-0.268263	0.145402	0.290285	1.78446	0	1
Spg7	28.3286	27.9553	28.9705	28.7569	28.7528	28.254	28.4702	27.9802	27.8953	28.1428	27.9607	28.5528	28.1172	-0.435632	0.076176	0.188808	2.405	0	1
Gpd1l	28.0049	27.63	27.8962	27.5739	27.4162	27.6281	27.5806	27.4758	27.6251	27.2984	27.2266	27.7042	27.4724	-0.231797	0.114604	0.247021	2.01729	0	0
Ppp1r7	25.8695	25.2545	25.071	25.7702	25.4695	25.8242	25.1318	25.6916	25.5528	25.865	25.5277	25.4869	25.5988	0.111885	0.564712	0.702958	0.50849	0	0
Faxc	24.2769	24.6518	24.5826	24.3418	24.3109	24.7752	24.5729	24.7481	24.2466	23.7952	23.7364	24.4328	24.3124	-0.120392	0.575396	0.712294	0.489456	0	0
Mcu	30.5437	29.9297	31.4563	30.8893	31.1275	30.4071	30.7195	29.9991	30.3232	30.3639	29.9204	30.7893	30.2889	-0.500438	0.135492	0.27575	1.85857	0	1
Cln5	20.7098	20.8157	23.4816	23.3775	23.1199	25.1048	24.9704	25.4924	24.723	25.4588	24.5942	22.3009	25.0573	2.75637	0.0104109	0.0487294	4.35906	1	0
Lclat1	22.922	21.529	22.7119	22.8514	21.9342	23.4233	24.2758	24.156	23.5195	23.3897	24.9099	22.3897	23.9457	1.55601	0.0026767	0.0187537	5.73668	1	0
Usp30	25.7533	25.6176	26.4126	26.8244	26.4785	26.5157	26.0409	25.8689	26.253	26.2709	25.616	26.2173	26.0942	-0.123045	0.656414	0.77377	0.370022	0	0
Lyrm9	25.309	25.4743	25.7347	26.2331	25.7036	25.4587	25.6906	25.2909	25.426	24.6182	25.4008	25.6909	25.3142	-0.376751	0.116061	0.249201	2.00462	0	0
Gprin1	26.3082	26.1784	25.8718	26.1213	26.0119	25.7366	25.8784	25.8101	25.9896	25.6906	25.9629	26.0983	25.8447	-0.25364	0.023951	0.0872743	3.5183	0	0
Elane	24.7861	25.9041	24.921	26.5505	24.949	27.3806	27.4804	28.0161	28.5316	27.2163	28.7275	25.4221	27.8921	2.46996	0.000487714	0.00558624	7.48391	1	0
Sec31a	26.7821	26.3944	25.9374	25.9912	26.5036	25.4023	25.9354	25.2406	25.385	25.8351	24.8828	26.3218	25.4469	-0.874891	0.00376255	0.0232544	5.42635	1	0
Sbspon	25.9862	25.7883	26.8657	27.2724	25.5814	21.6804	21.2981	22.7685	23.4327	23.4459	23.065	26.2988	22.6151	-3.68368	4.05336e-05	0.000912957	10.0972	1	0
Tars2	27.481	27.1239	28.1268	28.1068	28.3073	27.99	27.7459	27.686	27.8451	27.8481	27.6651	27.8292	27.7967	-0.0324766	0.894184	0.937483	0.0931362	0	1
Slmap	23.8647	23.6828	23.9852	23.3294	23.8175	24.1107	24.2855	23.9819	24.0855	23.7858	23.6902	23.7359	23.9899	0.254014	0.115499	0.248313	2.00977	0	0
Acsf3	29.092	28.9261	29.5547	29.4257	29.3781	28.9656	29.2327	28.7019	28.6442	28.8575	28.6337	29.2753	28.8393	-0.436007	0.0188246	0.0743238	3.75003	0	1
Ccdc51	28.8827	28.7714	29.389	28.9777	29.1276	29.0213	28.9225	28.5825	28.6615	28.6565	28.8701	29.0297	28.7857	-0.243953	0.0991844	0.226099	2.14498	0	1
Ahnak2	27.799	26.4593	26.638	26.4824	26.9033	26.1269	25.6928	25.3969	25.9516	26.0877	26.2113	26.8564	25.9112	-0.945217	0.014631	0.0619969	4.01166	0	0
Plcl1	26.621	27.0677	26.4906	26.6447	26.3931	26.2216	26.2783	26.2755	26.2232	26.2266	25.7826	26.6434	26.168	-0.475453	0.010603	0.049422	4.3387	0	0
Sorbs2	24.1043	24.2364	24.1434	23.9308	23.527	24.5795	24.3259	24.2799	24.3926	24.2032	24.0701	23.9884	24.3085	0.320152	0.0650741	0.168731	2.5672	0	0
Them4	29.07	28.6137	29.4507	29.2599	29.6349	29.3275	28.9228	28.6411	28.6135	28.8701	28.6926	29.2058	28.8446	-0.361247	0.124825	0.260356	1.94145	0	1
Pgap1	25.2548	25.3588	24.9603	25.2527	24.9962	25.1082	25.4484	25.7343	25.7766	25.9128	25.5915	25.1646	25.5953	0.430755	0.0148978	0.0625743	3.99829	0	0
Pdp1	29.4185	29.2805	29.9528	29.582	29.8096	29.1647	29.2938	28.8448	28.7237	29.035	28.7201	29.6087	28.9637	-0.644997	0.003362	0.0216257	5.53111	1	1
Ermp1	26.9566	27.0751	27.3588	27.0315	27.451	27.1842	27.0596	27.2387	27.4973	27.3061	27.4466	27.1746	27.2888	0.114139	0.363655	0.5265	0.925496	0	0
Grm5	25.0014	24.8352	25.0719	24.8881	24.8771	25.047	25.1616	25.0268	24.9321	24.8226	24.8726	24.9347	24.9771	0.0423695	0.545155	0.687281	0.541028	0	0
Ppm1h	24.5086	24.9584	24.0407	24.506	23.9247	24.3101	24.3176	24.4876	24.925	24.4914	24.7284	24.3877	24.5434	0.155687	0.485952	0.6378	0.648825	0	0
Svip	26.0368	25.6721	26.2044	25.8029	25.831	25.995	25.8574	26.0436	26.1762	26.4346	26.3535	25.9094	26.1434	0.233954	0.106964	0.235854	2.08403	0	0
Pls1	25.1717	25.0359	24.502	24.7236	24.4288	24.0195	23.886	24.1993	24.3616	24.0693	24.3611	24.7724	24.1495	-0.622945	0.00859766	0.0421223	4.56927	1	0
Nt5c2	23.9134	24.0367	23.6819	23.8283	23.9901	23.8355	23.6498	23.9527	24.3707	23.7101	24.2392	23.8901	23.9597	0.0695699	0.618972	0.744808	0.425059	0	0
Elmod1	25.8242	25.6629	26.3502	25.7788	25.9307	25.7237	25.7905	25.2525	25.5264	26.1472	25.3336	25.9093	25.629	-0.280363	0.152052	0.298529	1.74406	0	0
Lace1	27.7792	27.7183	28.6501	27.8424	27.9971	27.8108	27.7734	27.7803	27.4974	27.7037	27.2236	27.9974	27.6315	-0.365882	0.105385	0.234221	2.09406	0	1
Pacs2	25.1288	25.0298	24.8058	25.4972	24.9319	24.9564	24.6448	24.9745	24.5123	24.4521	24.6769	25.0787	24.7028	-0.375871	0.0349727	0.113181	3.1433	0	0
Mthfd1l	30.9331	30.647	31.473	31.4226	31.388	31.0254	31.0477	30.9114	30.6675	30.5811	30.434	31.1727	30.7779	-0.394887	0.0805032	0.19477	2.36016	0	1
Rltpr	22.8656	22.0108	22.177	22.619	21.7711	22.4614	22.7398	22.6923	22.7148	23.1091	24.6333	22.2887	23.0584	0.769743	0.0788753	0.192793	2.37487	0	0
Gm561	25.6027	25.3004	26.6072	25.3875	26.3162	25.8366	25.9518	25.3228	25.7639	26.066	25.5336	25.8428	25.7458	-0.0970193	0.745866	0.838288	0.254483	0	1
Mars2	25.5364	24.7113	25.7862	25.6374	25.6021	25.5703	25.4039	25.4801	25.1072	25.0618	25.2173	25.4547	25.3068	-0.14791	0.506484	0.655518	0.609292	0	1
Oxr1	26.2767	26.3292	25.613	24.9714	25.5233	25.8734	25.1575	25.6936	25.7971	25.798	25.253	25.7427	25.5954	-0.147295	0.622191	0.745474	0.42377	0	1
Odr4	27.1705	26.314	27.0918	27.0596	27.1194	27.6448	27.6553	27.6678	27.6662	27.9599	27.867	26.9511	27.7435	0.792413	0.00560675	0.0314275	4.99183	1	0
Fam73a	26.9537	26.1324	27.7806	26.9012	27.0368	27.078	27.2594	26.4413	26.6263	26.4465	26.3684	26.961	26.7033	-0.257624	0.424969	0.581432	0.782317	0	0
Sez6l2	26.4644	26.6682	26.3531	26.5868	26.9361	25.8943	26.0235	26.3428	26.4663	25.9772	26.5123	26.6017	26.2027	-0.398965	0.0246895	0.0892757	3.48559	0	0
Cdv3	24.1255	25.3436	23.9634	24.0458	24.0313	23.9652	23.857	24.284	24.4283	24.4375	24.1632	24.3019	24.1892	-0.112727	0.702993	0.809069	0.305665	0	0
Tmem65	29.3554	29.1874	30.5272	30.3851	30.1688	29.3059	29.3861	29.3025	29.2205	29.2413	29.1066	29.9248	29.2605	-0.664323	0.0718754	0.18082	2.46737	0	1
Tapt1	25.7291	25.9916	26.063	25.7443	25.8512	25.6458	25.9866	25.9979	26.2616	26.6179	26.5344	25.8758	26.174	0.298192	0.113908	0.245836	2.02423	0	0
Fam173a	25.6217	25.8675	26.2132	25.7538	25.7869	26.3252	26.0095	25.5828	25.6449	25.8614	25.0463	25.8486	25.745	-0.103626	0.624707	0.746678	0.421441	0	0
Opa3	29.0357	28.8342	29.4414	29.3042	28.855	28.9858	29.0372	28.6694	28.4837	28.2501	28.2978	29.0941	28.6207	-0.47346	0.0296131	0.1011	3.30614	0	1
Lrrc47	23.5827	23.2293	21.5403	22.7844	23.5252	23.5194	23.3777	23.2758	23.4297	23.4733	23.9138	22.9324	23.4983	0.56593	0.209596	0.365976	1.45018	0	0
Kctd8	25.3082	24.9113	24.8521	25.0617	25.2284	25.0582	25.428	25.2816	25.5622	24.8013	25.6843	25.0723	25.3026	0.230275	0.187796	0.342493	1.54585	0	0
Spire1	23.2541	22.4466	23.3141	23.2031	22.0943	23.6811	23.4522	23.6699	23.554	24.1017	24.0131	22.8624	23.7453	0.882921	0.019726	0.0766209	3.70612	0	0
Prune2	25.1072	24.4199	24.967	24.4961	24.8329	25.1616	25.3335	25.7955	25.8528	25.1286	25.8509	24.7646	25.5205	0.755892	0.00378978	0.0233796	5.41861	1	0
Adck4	25.8053	25.6167	27.0411	26.3902	26.5252	26.8339	26.9117	26.9526	26.6058	26.6089	26.7667	26.2757	26.7799	0.504257	0.121174	0.255908	1.9663	0	1
Scn2b	25.6811	26.101	25.4779	25.485	26.5819	25.6295	25.3267	25.7241	25.4612	26.0813	26.6389	25.8654	25.8103	-0.0550665	0.853169	0.910988	0.134496	0	0
Galns	24.1231	24.497	24.5712	24.2854	24.7624	25.5627	25.5751	26.482	24.796	24.9058	25.0794	24.4478	25.4002	0.952347	0.0115074	0.0523292	4.25624	0	0
Gls2	27.2032	26.6349	27.533	26.7106	26.8013	26.8412	27.0172	26.3401	26.3942	26.4141	26.3771	26.9766	26.564	-0.412619	0.0844121	0.200983	2.31485	0	1
Ndufaf2	30.2905	30.3099	31.2048	30.3562	30.7383	30.4604	30.4722	30.0379	30.1598	29.9805	30.2284	30.5799	30.2232	-0.356757	0.119732	0.253515	1.97986	0	1
Stxbp5l	26.8412	26.4393	26.8044	26.1695	26.7307	26.6853	26.7313	26.7187	26.8753	26.4844	26.2919	26.597	26.6311	0.0341082	0.830598	0.896298	0.15795	0	0
Slc4a10	26.7633	26.8746	26.3715	25.8436	26.2935	26.4495	26.4984	26.2537	26.4325	26.2375	25.6922	26.4293	26.2606	-0.16866	0.468535	0.621012	0.687307	0	0
Kctd16	25.1299	24.5088	25.3768	24.6593	25.7287	25.1467	25.3002	25.06	25.1961	25.1719	25.624	25.0807	25.2498	0.169099	0.51139	0.659325	0.600938	0	0
Ermn	29.086	29.0497	28.7922	29.0402	28.8598	28.2509	28.207	28.2695	28.0715	28.2291	28.1458	28.9656	28.1956	-0.769949	2.12657e-05	0.000557494	10.8088	1	0
Prkaa1	24.7117	24.9136	25.3064	23.9607	25.4347	24.3286	25.0614	24.8358	25.3359	24.6433	25.4194	24.8654	24.9374	0.0719977	0.823944	0.891173	0.166223	0	0
Tmem256	26.6686	26.3987	27.6867	28.3275	27.8707	27.4865	27.237	27.5693	27.218	27.55	27.1428	27.3904	27.3673	-0.0231778	0.953512	0.971164	0.0422128	0	0
Taok1	22.9729	22.5356	22.1321	21.5057	22.5677	22.8443	22.7748	23.2549	23.7522	22.3278	22.8683	22.3428	22.9704	0.627564	0.0827148	0.198705	2.3313	0	0
Trpm3	26.674	26.2117	25.9503	26.3036	26.4838	26.1735	26.3234	26.5653	26.3305	25.9675	25.9299	26.3247	26.215	-0.109628	0.505523	0.655286	0.609803	0	0
Slc39a12	27.8946	27.7776	27.098	27.2068	27.6303	26.0454	25.2904	26.1827	26.3122	25.8458	26.262	27.5215	25.9897	-1.53171	7.44633e-05	0.00138066	9.50043	1	0
Arhgap1	27.9847	27.9473	27.3081	27.775	27.5347	27.5884	27.8979	28.1189	28.2136	27.9525	28.2284	27.7099	28	0.290007	0.111332	0.242459	2.04419	0	0
Vps13a	23.3511	23.1126	24.1074	22.2842	21.0184	23.5676	23.2473	23.5094	23.5199	23.7674	23.5694	22.7748	23.5302	0.755408	0.225757	0.382261	1.38737	0	0
Slc25a51	28.843	28.4673	29.4422	28.8371	28.9691	28.8819	28.716	28.4657	28.3825	28.2563	28.1688	28.9118	28.4786	-0.433201	0.0566243	0.153996	2.69904	0	1
Slc30a9	28.7382	28.6004	29.5784	29.0897	29.2694	28.8434	28.7025	28.2141	28.3642	28.8366	28.3698	29.0552	28.5551	-0.50014	0.0485796	0.140441	2.83197	0	1
Vps41	25.4114	25.3911	25.1959	25.7516	25.9112	26.0228	25.7736	26.5356	26.3229	25.993	27.1402	25.5322	26.298	0.765766	0.0121132	0.05372	4.2184	0	0
Cnrip1	27.0517	26.9674	26.7791	26.7483	26.8526	26.7737	26.6679	26.851	26.7893	26.2369	26.1985	26.8798	26.5862	-0.293583	0.0611478	0.162609	2.62052	0	0
Sdr39u1	29.4506	29.4377	30.1982	29.8204	29.7372	29.3214	29.43	29.1094	29.1163	29.024	28.5516	29.7288	29.0921	-0.636706	0.00845719	0.0417501	4.58208	1	1
Fa2h	25.7643	25.3434	25.919	25.8556	25.5961	24.5652	24.4035	24.5044	24.5817	24.4763	25.0811	25.6957	24.602	-1.09365	3.68582e-05	0.000871099	10.1649	1	0
Mrs2	28.1471	27.7313	28.7942	28.2444	28.3557	28.1327	28.0844	27.4405	27.9233	27.6566	27.4665	28.2545	27.784	-0.470535	0.0586296	0.157032	2.67087	0	1
Wdr81	22.3436	21.1738	22.4733	23.7791	22.1863	22.2815	22.3918	22.8442	23.5989	21.755	23.4464	22.3912	22.7196	0.328423	0.537189	0.68159	0.553024	0	0
Rnmtl1	23.517	23.9111	24.2531	24.0327	23.9212	24.0383	24.0809	23.9921	23.2697	22.7864	22.8752	23.927	23.5071	-0.419916	0.168294	0.319092	1.64795	0	1
Cyfip2	26.8333	26.2132	26.1322	26.1621	26.6407	26.44	26.5918	26.8457	26.8076	26.7352	26.4874	26.3963	26.6513	0.254971	0.161019	0.310029	1.68953	0	0
Tom1l2	28.0397	28.0387	27.9111	28.1296	27.9602	27.8624	27.608	28.0699	28.2536	27.5622	27.9198	28.0159	27.8793	-0.136539	0.277754	0.437831	1.19155	0	0
Dhrs13	24.7404	24.78	24.3348	24.6923	24.4219	25.0907	24.6897	24.992	24.4525	25.3787	24.3569	24.5939	24.8267	0.232853	0.244706	0.401898	1.3151	0	0
Zzef1	24.3797	24.487	24.879	24.2426	24.1201	24.4745	24.3866	24.3976	24.3357	23.3983	23.6902	24.4217	24.1138	-0.307843	0.208024	0.364558	1.45578	0	0
Abr	26.4758	26.1914	25.6117	25.3826	25.886	25.997	26.0063	26.1059	26.3531	26.0459	26.0514	25.9095	26.0933	0.183751	0.410601	0.569177	0.81305	0	0
Arhgap44	24.2417	23.8172	23.8687	24.0999	24.6541	23.7727	23.6163	23.639	24.1071	23.1421	23.5379	24.1363	23.6359	-0.500475	0.0340942	0.111088	3.17023	0	0
Tns3	23.9005	24.1173	23.6618	23.7557	23.9193	23.2554	24.2495	23.9312	23.7932	23.2828	23.64	23.8709	23.692	-0.178891	0.340158	0.50179	0.994845	0	0
Myo1g	22.9877	22.6889	22.8971	22.2929	21.7503	23.2919	23.0452	23.5991	24.0644	23.0848	23.576	22.5234	23.4436	0.920196	0.0116324	0.0524709	4.25234	0	0
Sco1	28.0221	28.161	27.9198	28.4166	28.118	27.8513	28.2364	27.4972	27.3385	27.5404	28.0117	28.1275	27.7459	-0.381572	0.0481122	0.139796	2.8386	0	1
Nacad	28.1517	28.6787	28.0493	28.1576	28.4566	28.5733	28.7204	28.2723	28.8437	29.6949	29.0475	28.2988	28.8587	0.55994	0.0414439	0.127016	2.97691	0	0
Slc25a35	24.5454	27.9606	24.6197	24.4807	24.5622	23.6127	24.2555	24.7003	24.0988	24.1845	24.6923	25.2337	24.2573	-0.976379	0.229464	0.3862	1.37258	0	1
Acaca	27.414	27.0903	27.4525	27.4102	27.5197	27.6869	27.4139	27.7475	27.6963	27.3638	27.1818	27.3773	27.515	0.137699	0.278338	0.43834	1.18988	0	1
Myh4	23.3838	23.4401	31.964	25.4199	28.7623	22.0716	22.2956	22.3862	23.6494	23.2627	23.966	26.594	22.9386	-3.65544	0.0920125	0.21444	2.22135	0	0
Specc1	24.1529	25.0829	24.5499	24.743	24.4517	24.6125	24.3031	24.7478	24.7958	24.5675	24.4548	24.5961	24.5802	-0.0158687	0.929483	0.959394	0.0598047	0	0
Myo1d	29.6788	29.4727	29.6408	29.4999	29.5239	29.0536	29.0201	29.0641	28.7487	28.7129	28.6093	29.5632	28.8681	-0.695082	0.000107655	0.00179746	9.11982	1	0
Dnajc11	29.9011	29.7231	30.6944	30.1809	30.496	30.1747	30.0854	29.8294	29.7508	30.0744	29.6268	30.1991	29.9236	-0.275515	0.220252	0.377703	1.40468	0	1
Acbd5	26.8442	26.4333	27.8997	28.0878	27.7656	27.1808	27.3664	27.0745	27.4032	27.4372	26.9053	27.4061	27.2279	-0.178223	0.619866	0.745286	0.424134	0	0
Parl	26.3848	26.1082	26.8862	26.6694	27.1879	26.3342	26.5059	26.3739	26.2819	26.8011	25.9945	26.6473	26.3819	-0.265411	0.264383	0.421305	1.24706	0	1
Arcn1	24.2732	24.7171	23.8926	24.1391	24.1472	24.8124	24.5901	24.6423	25.2442	24.4426	24.2864	24.2338	24.6696	0.435804	0.049872	0.142201	2.814	0	0
Jagn1	24.7736	24.7832	23.8011	24.3869	24.1269	24.0161	24.0569	23.8811	24.3588	24.3932	24.178	24.3743	24.1473	-0.227008	0.317103	0.478346	1.06387	0	0
Orm1	23.9967	21.8805	22.6144	23.7678	23.8371	24.3065	24.4284	24.4624	24.1168	24.323	24.7057	23.2193	24.3905	1.17116	0.046424	0.136188	2.87633	0	0
Ogdh	34.0065	33.6105	34.5004	34.2688	34.1532	34.0555	34.1814	33.8889	33.6844	33.5789	33.255	34.1079	33.774	-0.333859	0.13516	0.27524	1.86124	0	1
Cttn	27.4564	27.4149	27.192	27.0565	27.1973	27.5396	27.5003	27.6357	27.9322	27.5964	27.8249	27.2634	27.6715	0.408091	0.00338435	0.0216389	5.53023	0	0
Myl6	28.3208	28.3067	27.9285	28.0907	28.1444	29.0329	28.6454	28.9968	28.5509	28.9916	29.1665	28.1582	28.8974	0.739132	0.000226632	0.00316907	8.30172	1	0
Grb2	26.0251	25.2112	25.8253	25.4251	25.7451	25.817	25.612	25.6562	25.8578	26.4838	25.939	25.6463	25.8943	0.247992	0.234787	0.392013	1.35103	0	0
Flot2	29.8322	29.5758	29.5625	29.1244	29.5398	29.7214	29.7546	29.9538	29.8831	29.436	30.1439	29.5269	29.8155	0.288551	0.0890997	0.209838	2.25265	0	0
Gm2a	25.7227	25.3381	26.321	26.6934	27.1033	28.8494	28.6072	29.3929	27.7206	27.848	29.5249	26.2357	28.6572	2.42149	0.000435921	0.00522483	7.5804	1	0
Clpb	27.9286	27.4743	28.3885	27.7893	28.2367	28.0941	27.9468	27.5424	27.8277	28.1159	27.5604	27.9635	27.8479	-0.115591	0.56653	0.704176	0.505992	0	1
Ptprn	25.9975	26.1897	26.0999	25.2085	26.1502	25.9883	26.0397	25.6024	26.7621	25.9797	26.4455	25.9292	26.1363	0.207118	0.424672	0.581432	0.782317	0	0
Lama2	25.9199	26.5761	25.9139	27.5673	25.2957	22.6272	21.6201	23.7161	23.4092	22.4925	22.6211	26.2546	22.7477	-3.50687	9.59861e-05	0.00165773	9.23658	1	0
Ppp5c	24.7218	24.78	25.0005	24.8721	25.2282	24.6876	24.3187	24.4114	24.3637	24.4304	24.6984	24.9205	24.485	-0.435466	0.00503449	0.0290305	5.10629	0	0
Psmb6	26.8509	27.1309	26.6987	26.8045	26.5678	26.6822	26.371	26.4722	26.8525	26.7856	27.0978	26.8106	26.7102	-0.100368	0.500085	0.650246	0.620942	0	0
Samhd1	23.3327	21.8761	22.7134	22.6735	22.8427	23.7245	23.4857	23.5943	23.1451	22.9482	22.9803	22.6877	23.313	0.625368	0.0568324	0.154211	2.69702	0	0
Slc27a1	27.5118	27.3523	27.7798	27.5035	27.7596	27.4155	27.1308	27.6209	27.5413	27.2637	27.1529	27.5814	27.3542	-0.227245	0.0841707	0.200765	2.31642	0	0
P4ha1	25.6166	26.6633	25.8359	26.7813	26.371	26.9974	27.0946	27.3265	27.0821	27.1651	27.147	26.2536	27.1355	0.881833	0.0167303	0.0681073	3.87605	0	0
Csnk2a1	27.9889	27.4679	27.2773	27.1032	27.3878	27.5985	27.5436	27.5201	27.8567	27.7519	27.6353	27.445	27.651	0.206009	0.249566	0.405197	1.3033	0	0
Slc30a1	24.6701	24.7443	24.2243	25.9049	24.5788	24.0483	24.3557	24.0121	23.977	23.9527	24.2392	24.8245	24.0975	-0.726967	0.0614585	0.163002	2.61703	0	0
Khdrbs1	23.4224	23.2293	23.3947	23.0618	23.6008	23.4759	23.3339	23.6691	23.4821	22.7864	23.966	23.3418	23.4522	0.110437	0.566459	0.704176	0.505992	0	0
Gcdh	28.8075	28.3559	29.3629	29.1573	28.9944	28.8657	29.0285	28.9103	28.7869	28.8239	28.9031	28.9356	28.8864	-0.0491844	0.791412	0.870853	0.1995	0	1
Irgm1	27.9999	26.7137	28.0584	27.5045	27.3876	31.4472	31.3343	31.9014	31.3514	31.1619	31.5427	27.5328	31.4565	3.92363	1.35531e-05	0.000435074	11.1665	1	0
Stxbp3	27.1853	26.4325	26.9448	26.5942	26.6687	26.9385	26.9016	26.8866	26.9142	26.7728	26.3994	26.7651	26.8022	0.0370772	0.821185	0.889966	0.168178	0	0
Cldn11	30.8376	31.319	31.2099	29.8141	31.0957	30.5115	30.5906	30.3017	30.2073	29.2829	29.2612	30.8553	30.0259	-0.829388	0.0511657	0.143934	2.79652	0	0
Rasa3	26.0152	26.054	25.9781	26.1315	26.1344	26.228	26.3747	26.3321	26.0894	26.5103	26.1691	26.0626	26.2839	0.221292	0.0147222	0.0622265	4.00633	0	0
Traf3	27.7922	28.6034	28.0883	27.6531	27.7539	27.9625	27.9451	27.7156	27.535	27.499	26.494	27.9782	27.5252	-0.452973	0.141245	0.284866	1.81164	0	0
Ppp1r1b	25.2305	25.0283	24.7467	25.446	25.0441	23.929	24.3582	24.3515	24.3044	24.5793	24.8448	25.0991	24.3946	-0.704588	0.00253753	0.0180806	5.78942	1	0
Serpinb6	25.533	25.5612	25.277	25.0218	25.6051	25.2108	24.9188	24.9883	25.072	25.2006	25.4677	25.3996	25.1431	-0.256574	0.0986054	0.225164	2.15096	0	0
Stip1	29.3852	29.3972	28.8293	29.2225	28.7415	29.0143	29.0939	29.2305	29.4368	29.2429	29.3001	29.1151	29.2198	0.104633	0.518156	0.666002	0.586402	0	0
Caprin1	24.4922	23.5648	23.9429	23.9129	23.5289	24.0238	24.0833	24.477	27.0804	27.5676	25.8363	23.8883	25.5114	1.62307	0.0507434	0.143273	2.80316	0	0
Reep5	28.9503	28.7813	28.4147	29.1097	29.346	29.4167	28.8445	29.849	29.369	29.161	29.3169	28.9204	29.3262	0.405768	0.0835514	0.199856	2.32296	0	0
Arhgef2	22.9849	21.8262	23.8354	22.9487	21.0598	24.3825	25.1148	24.8222	24.4453	24.7415	24.9393	22.531	24.7409	2.20991	0.00905803	0.0439288	4.50869	1	0
Eps15l1	26.4954	26.9085	26.7491	26.7887	26.4928	26.2837	26.6146	26.565	26.909	26.9041	27.1908	26.6869	26.7445	0.0576517	0.719199	0.820097	0.286134	0	0
Vdac2	33.3874	33.1414	33.8159	33.9898	33.6963	33.5552	33.5716	33.1945	33.2214	33.3067	33.2729	33.6062	33.3537	-0.252441	0.184437	0.337865	1.56548	0	1
Vdac3	32.7297	32.774	33.1344	33.156	32.7506	32.9204	32.8534	32.2134	32.5693	32.6934	32.2786	32.909	32.5881	-0.320876	0.0668402	0.172021	2.53934	0	1
Vdac1	33.9829	34.2395	34.8797	34.6503	34.301	34.0051	33.8609	33.536	33.7191	33.7743	33.5844	34.4107	33.7466	-0.664047	0.00994807	0.0472217	4.40441	1	1
Adck3	26.9621	26.889	27.7471	27.405	27.5768	27.1785	27.0413	26.9062	26.8141	26.8614	26.4819	27.316	26.8806	-0.435442	0.0629923	0.1649	2.60034	0	1
Pla2g7	25.1535	25.5005	25.0996	25.386	25.8472	25.384	25.4473	26.046	25.7131	24.992	25.4129	25.3974	25.4992	0.101881	0.617973	0.744407	0.425837	0	0
Ppp2r5c	26.5206	26.1671	26.2711	26.2767	26.039	26.3279	26.6697	27.1357	26.6846	26.0999	25.3011	26.2549	26.3698	0.114907	0.685029	0.795254	0.330512	0	0
Gng7	26.6063	26.7146	25.8187	25.1416	25.9153	25.5783	25.6409	25.0346	25.2391	25.3644	25.4194	26.0393	25.3794	-0.659864	0.0821215	0.197876	2.33733	0	0
Tmpo	26.0731	26.4469	27.4076	26.9394	26.7128	25.9498	26.4289	25.4476	25.6159	25.1188	25.726	26.716	25.7145	-1.00149	0.00837486	0.0415769	4.58807	1	0
Hars	25.9938	25.3304	25.4854	25.3348	25.4117	25.6124	25.2558	25.6721	25.7178	25.2093	25.798	25.5112	25.5442	0.0330177	0.841903	0.902692	0.147695	0	0
Pak3	23.9569	24.8353	23.3503	23.0724	23.6672	23.5274	23.2585	23.5559	23.5536	23.7725	23.973	23.7764	23.6068	-0.169582	0.618758	0.744808	0.425059	0	0
Adam9	22.1727	21.3763	23.2312	23.3168	22.3645	24.0867	24.4863	24.6577	24.4854	24.3142	24.6769	22.4923	24.4512	1.95892	0.00439077	0.0261875	5.25498	1	0
Cdc37	26.316	25.9865	26.1374	25.6952	25.8836	26.0608	25.8574	25.9875	26.3927	26.4819	25.8088	26.0037	26.0982	0.0945006	0.55892	0.698858	0.516929	0	0
Cybb	22.7922	24.0366	23.2443	24.5316	23.5522	28.0216	27.8282	28.6668	28.3283	28.3563	28.3865	23.6314	28.2646	4.63323	2.10852e-05	0.000557494	10.8088	1	0
Prtn3	24.9018	25.2613	25.1936	24.6593	24.8241	27.1146	27.2782	27.3697	27.1313	27.1579	29.4006	24.968	27.5754	2.60737	0.000526581	0.00585168	7.41693	1	0
Abcb7	30.7914	30.5657	31.51	30.8193	31.3175	30.9446	30.8318	30.4959	30.6204	30.4227	30.6128	31.0008	30.6547	-0.346054	0.128623	0.266427	1.90819	0	1
Gbp4	22.448	22.0133	22.7772	22.1636	21.8762	24.8665	24.6866	25.4507	24.7438	24.7792	24.5548	22.2557	24.8469	2.59125	1.38667e-06	0.000110801	13.1397	1	0
Sdf4	22.7773	22.6442	21.8103	22.6154	22.4245	24.3197	24.626	24.9814	24.4945	24.4296	24.3014	22.4544	24.5254	2.07107	2.14293e-05	0.000557494	10.8088	1	0
Cln3	22.9727	22.5356	21.4844	22.873	22.8761	24.5032	23.6387	24.4446	24.1545	22.9049	24.9986	22.5484	24.1074	1.55908	0.00414858	0.0249958	5.32217	1	0
Astn1	26.7658	25.385	26.9131	25.4132	26.2534	26.0212	26.0249	26.4478	26.1881	25.7035	25.7819	26.1461	26.0279	-0.118198	0.744208	0.837001	0.256699	0	0
Cp	24.8935	24.615	24.2119	24.8948	25.1546	26.8059	28.0531	27.9132	27.2008	27.259	27.7087	24.754	27.4901	2.73613	1.96751e-06	0.000115841	13.0756	1	0
Ppp2r5e	26.2013	26.1917	25.498	25.6831	25.602	26.1007	26.1417	25.8258	26.2743	25.7712	26.1305	25.8352	26.0407	0.205508	0.272319	0.430477	1.21599	0	0
Slc9a1	27.1007	26.9625	27.3748	26.4801	26.8187	26.9733	26.7593	26.9642	26.5483	26.8831	26.4776	26.9473	26.7676	-0.179711	0.333167	0.493864	1.01781	0	0
Mapre1	26.8339	27.0578	26.2338	26.4069	26.9753	26.4713	26.8425	26.7706	26.931	26.7601	26.2474	26.7015	26.6705	-0.0310298	0.876979	0.926754	0.109742	0	0
Prdx2	30.0744	30.4014	29.5198	29.4234	29.4157	29.7171	29.6595	30.0006	29.9041	29.7637	29.4556	29.7669	29.7501	-0.0168522	0.940343	0.9636	0.0534935	0	1
Arg1	22.3097	22.2432	22.5697	22.2174	22.2798	27.9611	27.8415	28.038	26.3982	26.4008	27.189	22.324	27.3048	4.98081	1.02208e-05	0.000372835	11.3892	1	0
Pafah1b3	23.7319	24.1835	21.7959	22.8576	23.0977	23.4927	23.8443	23.4672	23.6165	23.8729	24.0131	23.1333	23.7178	0.584465	0.22837	0.384937	1.37731	0	0
Pafah1b2	27.3684	27.4298	27.2268	27.1722	27.0823	27.0945	27.0683	27.3604	27.135	27.3771	26.7244	27.2559	27.1266	-0.1293	0.296978	0.456763	1.13048	0	0
Psap	28.8025	29.2111	29.0242	29.058	29.709	31.1112	31.1655	31.5592	31.0894	31.1822	31.5969	29.161	31.2841	2.12313	7.94573e-06	0.000306504	11.6718	1	0
Lcp1	24.7117	24.7251	24.6759	24.9229	25.1102	26.1599	25.4394	26.2666	26.7085	26.434	26.7345	24.8292	26.2905	1.46129	0.000279584	0.00372335	8.06918	1	0
Snta1	26.7917	26.1585	26.359	26.9659	26.4943	26.7188	26.5019	27.0021	26.6301	26.7675	27.0238	26.5539	26.774	0.220147	0.234669	0.392013	1.35103	0	0
Fnta	24.4793	24.6935	24.9724	23.6251	24.683	24.3924	23.9992	23.7551	24.3874	23.9163	23.3291	24.4907	23.9633	-0.527413	0.101514	0.228952	2.12688	0	0
Serpinf2	21.7822	21.8458	23.361	23.7791	21.5489	25.1128	25.2826	24.9988	24.7811	25.0927	26.0732	22.4634	25.2235	2.76014	0.00215806	0.0159878	5.96689	1	0
Soat1	22.105	21.6763	22.4606	21.7557	21.138	26.7278	26.9355	26.9367	26.7086	27.1849	27.103	21.8271	26.9328	5.10562	3.79998e-06	0.000179616	12.4428	1	0
Abcd2	26.8976	27.0696	27.4621	26.4192	26.6339	27.2341	27.1859	27.4771	26.8627	26.7632	26.58	26.8965	27.0172	0.120679	0.60855	0.735696	0.442818	0	1
Ctnna2	29.9316	29.5417	29.3233	28.6683	29.2991	29.6835	29.5657	29.5081	29.3419	28.9528	29.089	29.3528	29.3568	0.00403254	0.986891	0.991208	0.0127399	0	0
Hspa4	29.0867	29.1675	28.5231	28.5833	28.7889	28.9846	28.8332	29.0678	29.2008	29.1724	28.8985	28.8299	29.0262	0.196328	0.221412	0.379111	1.39931	0	0
Cntn2	28.4718	28.1583	27.6306	27.1708	27.6769	28.0441	27.9425	27.9779	27.8315	27.1685	27.4619	27.8217	27.7377	-0.0839484	0.761898	0.850326	0.233913	0	0
Bcap29	25.3177	24.9733	24.9519	25.1374	24.9903	25.6423	25.9319	25.5254	25.7927	26.1646	25.9266	25.0741	25.8306	0.756446	0.000126513	0.00203148	8.94326	1	0
Bcap31	27.6058	28.6034	27.5591	28.0406	28.6379	28.5216	28.4228	28.7424	28.6708	28.7841	28.6826	28.0893	28.6374	0.548027	0.076935	0.190358	2.39321	0	0
Bcan	26.9726	27.1058	26.3345	26.2848	26.4783	26.4839	26.3925	26.0444	27.1789	27.5848	27.2348	26.6352	26.8199	0.184678	0.550099	0.692213	0.530711	0	0
Cox7a2l	28.0415	28.0848	28.3349	27.9162	28.2029	27.8707	28.165	27.6647	27.7199	27.7219	27.6775	28.116	27.8033	-0.312745	0.0161955	0.066445	3.9117	0	1
Hras	25.9283	25.7266	25.5135	25.9396	25.9985	25.8003	26.2059	26.2737	26.1762	26.4008	25.8637	25.8213	26.1201	0.298807	0.0497308	0.141919	2.81686	0	0
Clcn4	24.4356	24.1761	25.0066	24.7931	24.3553	24.4674	24.5224	24.5792	25.1737	24.5045	25.28	24.5533	24.7545	0.201214	0.371127	0.533863	0.905458	0	0
Hadh	30.5193	30.3158	31.006	31.3203	31.1205	30.6783	30.8604	30.9584	30.9835	30.1283	31.0333	30.8564	30.7737	-0.0827162	0.733661	0.830411	0.268103	0	1
Cyba	22.0509	21.9937	22.1106	22.2835	22.5698	25.6852	26.1206	26.9008	26.5583	26.4954	26.8673	22.2017	26.4379	4.23621	9.05158e-08	1.51886e-05	16.0067	1	0
Ppap2a	25.9014	26.0766	25.5212	25.8567	25.5383	25.7718	25.4593	25.6821	25.8591	25.5458	26.4544	25.7788	25.7954	0.016583	0.928893	0.959394	0.0598047	0	0
Alcam	29.5368	29.4678	28.9248	29.0281	29.2968	29.0294	28.9618	29.3103	29.0007	28.3789	28.7114	29.2509	28.8988	-0.352102	0.077468	0.19048	2.39229	0	0
Stard3	26.3099	24.6323	24.448	24.7236	25.1057	24.9068	24.0216	24.5983	25.0186	24.5837	25.5506	25.0439	24.7799	-0.263986	0.52492	0.671098	0.575405	0	0
Glg1	28.4584	28.7407	28.3728	27.9932	28.5771	29.1386	29.1433	29.3171	28.5401	28.5565	28.9865	28.4284	28.947	0.518571	0.019503	0.0761071	3.71583	0	0
Snap91	30.2163	30.161	30.0784	30.0709	30.0877	29.8077	29.6787	29.8586	30.2695	29.7295	29.933	30.1228	29.8795	-0.243342	0.0362937	0.115781	3.11053	0	0
Fscn1	29.279	29.5324	28.8208	29.1137	28.6939	28.7819	28.8385	28.6012	28.6279	28.5887	28.9937	29.0879	28.7387	-0.34928	0.0836948	0.200057	2.32152	0	0
Fkbp10	23.4605	21.7054	21.3899	23.0496	21.9937	24.1224	23.9681	24.2879	23.9732	24.5382	24.6178	22.3198	24.2513	1.93146	0.0066336	0.0354689	4.8173	1	1
Fdxr	27.4105	27.38	27.7398	28.2299	28.0782	27.696	27.7091	27.7586	27.4596	27.4805	27.7777	27.7677	27.6469	-0.120779	0.534534	0.679249	0.557988	0	1
Gpam	25.3637	25.1212	26.1552	25.8707	26.0998	25.9826	26.0305	25.997	26.0188	25.7871	26.1004	25.7221	25.9861	0.263953	0.271298	0.429066	1.22073	0	1
Ktn1	28.437	28.0174	28.7157	28.3928	28.5926	28.7776	28.8205	28.8277	29.3234	29.425	29.3436	28.4311	29.0863	0.65518	0.00420822	0.0253097	5.30417	1	0
Gdi2	30.1648	29.9927	29.8447	29.7144	29.7186	29.9361	29.6401	29.9393	29.9642	29.6552	29.5424	29.887	29.7795	-0.107501	0.376105	0.537821	0.894802	0	0
Ifi47	22.9084	21.6259	22.0147	20.9725	23.9074	25.9858	25.5716	26.3367	26.3386	25.7027	25.5467	22.2858	25.9137	3.6279	0.00136403	0.0118235	6.4022	1	0
Pacsin1	29.7572	29.942	29.2867	28.962	29.0857	29.2009	29.1719	29.3314	29.8522	29.3442	29.2876	29.4067	29.3647	-0.0419981	0.851863	0.910753	0.134869	0	0
Hp	23.0112	24.0253	22.5385	22.1119	20.6127	27.3654	27.877	28.1829	28.1282	27.6279	28.6826	22.4599	27.9773	5.51742	0.000264302	0.00359108	8.12137	1	0
Hsph1	27.7167	27.663	27.0935	27.1515	27.4678	27.389	27.2447	27.4341	27.8948	27.4263	27.3962	27.4185	27.4642	0.0456963	0.778715	0.861645	0.214835	0	0
Itih1	21.8965	22.9007	22.3291	22.5437	22.2823	26.4924	26.8189	26.8237	27.2671	27.3635	27.2685	22.3905	27.0057	4.61521	1.33075e-08	5.01688e-06	17.6048	1	0
Itih2	22.3469	22.5381	21.8044	22.3196	22.4662	26.0754	26.3948	26.4013	26.5388	26.7401	27.062	22.295	26.5354	4.24036	3.32448e-09	3.32906e-06	18.1965	1	0
Itih3	25.3123	25.8598	25.1041	26.9404	25.7948	27.8748	26.8918	27.9493	27.2847	27.9984	27.8549	25.8023	27.6423	1.84003	0.00190651	0.0147766	6.08055	1	0
Il1rap	24.7471	24.5433	24.8675	24.416	24.8539	24.7449	24.5581	25.0957	25.1534	24.8705	25.25	24.6855	24.9454	0.259882	0.0975027	0.223358	2.16257	0	0
Mrps31	27.8123	27.6319	28.5429	28.0858	27.6779	28.1042	28.0332	27.8012	28.1185	27.5803	27.5363	27.9502	27.8623	-0.0878653	0.672315	0.785616	0.348105	0	1
Cd47	26.8424	27.9422	27.0303	26.8602	27.3766	27.431	27.1874	27.0741	27.1805	26.8874	27.6518	27.2104	27.2354	0.0250255	0.918258	0.951668	0.0714696	0	0
Itga7	22.6043	21.1612	22.98	22.2398	22.5446	23.9486	24.1437	24.3725	24.1399	24.2045	24.7541	22.306	24.2606	1.95456	0.00185233	0.0145292	6.1049	1	0
Itga6	25.8489	26.0819	26.9983	27.0099	26.8595	26.2386	26.2179	26.3616	26.0866	25.9957	26.1725	26.5597	26.1788	-0.380888	0.199808	0.355607	1.49165	0	0
Phgdh	29.4755	29.1404	28.9177	29.0327	29.1127	29.1912	28.8121	29.251	29.1149	28.7073	28.5217	29.1358	28.933	-0.202784	0.216674	0.374212	1.41807	0	0
Kif5b	27.3551	27.4018	26.672	27.2529	27.0964	27.3648	27.4134	27.2818	27.3074	27.4785	27.5004	27.1556	27.3911	0.235458	0.150525	0.296667	1.75309	0	0
Lama3	26.0844	26.1457	26.8164	27.1003	27.3647	25.9424	25.6778	25.6039	26.7255	25.8715	26.5288	26.7023	26.0583	-0.643969	0.0781303	0.191671	2.3833	0	0
Lasp1	27.5277	27.6578	27.3359	27.4342	27.4259	27.2651	27.3102	27.5675	27.4476	27.6153	27.7781	27.4763	27.4973	0.0210185	0.832494	0.897767	0.155587	0	0
Mapk9/Mapk10/Mapk8	25.0011	24.6359	24.4299	24.4487	24.6623	25.0205	24.4372	24.7558	25.2794	25.2101	24.7949	24.6356	24.9163	0.280737	0.123422	0.258575	1.95134	0	0
A2m	22.1918	22.4897	22.9778	23.9338	23.6188	27.041	27.9048	28.5978	28.1812	28.2122	29.0377	23.0424	28.1624	5.12006	1.60687e-06	0.000113763	13.1017	1	0
Myh10	29.1171	29.0642	29.2111	29.1798	28.9938	29.1067	29.1343	29.2093	29.6504	29.4046	29.5819	29.1132	29.3479	0.234655	0.0591282	0.158115	2.66096	0	0
Mog	31.673	31.5376	31.4897	31.472	31.4706	30.8237	30.8324	30.8131	30.3335	29.9999	29.7595	31.5286	30.427	-1.10156	0.0019291	0.0148829	6.0702	1	0
Kcna6	24.3925	23.2308	24.0277	23.8734	24.0713	24.1631	23.5781	24.0133	23.9233	23.8914	23.3291	23.9191	23.8164	-0.102751	0.666972	0.780187	0.358107	0	0
Npm1	24.709	25.041	25.7207	26.5399	26.5037	25.7718	25.575	26.5069	26.491	25.6276	25.7951	25.7029	25.9612	0.258373	0.553366	0.694761	0.525411	0	0
Nnt	31.0407	30.7519	31.5265	31.4439	31.3923	31.1604	30.3377	30.8565	31.1243	30.9068	30.9457	31.231	30.8886	-0.342487	0.106701	0.235739	2.08474	0	1
Pcbp2	26.4007	26.1885	25.6288	26.9265	26.6787	26.9299	26.8603	26.6759	27.0116	26.6089	26.318	26.3646	26.7341	0.369451	0.185191	0.338693	1.56195	0	0
Pea15	28.6015	28.2963	27.6689	28.1678	27.7217	27.5195	27.6887	27.541	27.5993	27.4194	27.4597	28.0912	27.5379	-0.55332	0.0332295	0.109332	3.19322	0	0
Vcan	27.6169	27.4006	26.6611	26.3789	26.6214	27.4404	27.2183	27.2055	27.6807	27.6278	27.4822	26.9358	27.4425	0.50667	0.104326	0.232482	2.10481	0	0
Pon2	27.3265	27.0431	27.6267	27.5204	27.5751	27.6143	27.8837	27.8703	28.2263	28.5741	27.8832	27.4184	28.0086	0.590272	0.00835754	0.0415524	4.58892	1	0
Pon3	22.5652	22.9589	22.439	22.97	21.5804	25.8373	25.8396	26.1749	26.4479	25.7844	26.5396	22.5027	26.1039	3.60126	1.20365e-05	0.000408025	11.2591	1	0
Dlg4	28.5708	28.1922	28.4115	28.3763	28.1992	28.7959	28.5248	28.6961	28.2045	28.4041	27.8606	28.35	28.4143	0.0643183	0.693748	0.801728	0.318815	0	0
Dag1	26.3221	26.2792	26.55	26.814	26.7066	26.2038	26.1006	26.5372	26.8305	26.5787	26.9563	26.5344	26.5345	0.000136443	0.999386	0.999602	0.000573821	0	0
Ddx3x/D1Pas1	25.8478	25.7524	25.1712	24.7934	25.8479	25.4353	25.3647	25.9664	25.6689	25.2965	26.3926	25.4825	25.6874	0.20489	0.476641	0.629271	0.668246	0	0
Sema4a	24.6286	24.9062	25.085	24.9702	24.7468	25.1105	24.5812	25.1711	25.7273	25.1351	25.5115	24.8674	25.2061	0.338743	0.0995676	0.22645	2.14273	0	0
Ssr4	26.5247	26.9238	27.138	26.8098	26.8129	28.194	27.8255	28.0154	28.4024	28.6704	28.5459	26.8418	28.2756	1.43379	1.36123e-05	0.000435074	11.1665	1	0
Dpysl3	29.4673	29.4031	29.2738	29.0056	29.0512	29.1827	29.1108	29.2818	29.8328	29.409	29.1088	29.2402	29.321	0.0807722	0.592256	0.727264	0.459449	0	0
Trim21	23.452	22.5591	21.8733	22.4546	22.1716	24.9035	25.0788	24.8622	25.1021	25.2026	26.1846	22.5021	25.2223	2.72018	4.29113e-05	0.000953712	10.0342	1	0
Cd180	22.1653	21.8458	20.9141	21.0617	23.4092	26.7633	26.992	28.1347	28.0247	28.0734	28.0867	21.8792	27.6792	5.79994	1.74762e-05	0.000492857	10.9865	1	0
Sptbn1	34.0681	33.6853	33.6064	33.488	33.4319	33.7357	33.7283	33.8989	33.7955	33.6484	33.395	33.6559	33.7003	0.0443513	0.747147	0.838644	0.253869	0	0
Syp	31.2481	31.9552	30.7746	31.0432	30.543	31.114	31.1455	31.2727	31.1886	30.9018	31.268	31.1128	31.1484	0.0356151	0.892288	0.936372	0.0948465	0	0
Tfrc	27.3812	26.8385	27.1701	27.0405	27.2808	27.7396	27.543	28.0105	28.1298	27.64	28.0761	27.1422	27.8565	0.714271	0.000600306	0.006541	7.25627	1	0
Fstl1	24.7196	24.7469	24.6769	24.5424	24.7038	24.5671	25.1624	25.1798	25.418	25.2082	25.2493	24.6779	25.1308	0.452873	0.0110855	0.050985	4.29378	0	0
Tpd52	26.2532	26.6991	25.6518	25.5841	26.0724	25.6505	25.7349	25.7345	25.3759	25.4601	25.2848	26.0521	25.5401	-0.512	0.0651094	0.168731	2.5672	0	0
Sorbs1	26.3344	26.0534	25.7794	25.6294	25.7612	26.6987	26.7044	26.7299	26.6102	26.0519	26.3433	25.9116	26.5231	0.611518	0.00593152	0.0326747	4.93568	1	0
Dbnl	27.6874	27.4684	26.9256	26.97	26.8687	27.5974	27.4313	27.265	27.6526	27.7866	27.5001	27.184	27.5388	0.354805	0.101423	0.228952	2.12688	0	0
Sh3gl1	24.8654	25.4901	24.4995	24.6449	23.9908	24.5932	24.6878	24.8533	24.687	24.1041	24.1242	24.6982	24.5083	-0.189902	0.517613	0.665559	0.587362	0	0
Sh3gl2	28.6233	28.4546	27.8986	28.0017	28.2597	28.4974	28.0808	28.2618	28.5519	28.683	27.8882	28.2476	28.3272	0.0796224	0.675453	0.787911	0.343895	0	0
Sh3gl3	23.5838	23.9585	23.5343	24.1059	23.9021	23.857	23.9192	23.9006	23.9966	23.8914	23.9099	23.8169	23.9125	0.095508	0.440464	0.595273	0.748378	0	0
Ndufa4	32.7148	32.7246	33.5997	33.6466	33.4544	32.5684	33.0046	32.5489	32.3648	32.5575	32.8153	33.228	32.6432	-0.584762	0.0467863	0.137131	2.86637	0	1
Cstb	26.263	25.1795	25.9358	25.5237	25.7514	26.0731	26.1453	25.751	25.6354	26.345	25.7645	25.7307	25.9524	0.221706	0.338302	0.499711	1.00083	0	0
Ndrg1	30.6024	30.5379	30.1941	30.6331	30.3008	29.7041	29.6179	29.9258	29.5387	29.0765	29.1252	30.4537	29.498	-0.955651	0.000326448	0.00419755	7.89624	1	0
Vamp1	30.343	30.5986	29.7421	29.9117	30.0588	29.7762	29.7905	29.4781	30.1174	29.7169	28.8924	30.1308	29.6286	-0.502267	0.0552154	0.151763	2.72011	0	0
Nptx1	26.9602	27.0795	27.0216	26.5632	26.9665	27.008	27.2714	27.125	27.0869	26.8477	26.6043	26.9182	26.9905	0.0723296	0.598358	0.730214	0.453608	0	0
Vat1	29.6639	29.6044	29.2902	29.4967	29.6661	29.2727	29.0305	29.2329	29.3127	29.213	28.874	29.5443	29.156	-0.388287	0.00355225	0.0224884	5.47468	0	0
Zyx	27.3824	28.4932	27.2255	27.8667	27.3806	27.7462	27.4524	27.4591	27.7589	27.7014	28.0385	27.6697	27.6928	0.0230674	0.929663	0.959394	0.0598047	0	0
Ppp3r1	26.6396	26.5751	25.9946	25.8648	26.3677	26.7124	26.5305	26.1848	26.8853	26.2814	26.2175	26.2884	26.4687	0.180284	0.380932	0.542617	0.881993	0	0
Mapk3	28.2318	28.1333	27.7215	27.9873	27.8883	27.7293	27.649	27.6724	27.6792	28.0355	27.2199	27.9924	27.6642	-0.328214	0.0429653	0.129479	2.94921	0	0
Omg	29.4418	28.898	28.9737	28.4279	28.6517	29.1204	28.6279	29.0178	29.6859	28.211	27.6933	28.8786	28.726	-0.152597	0.661405	0.777198	0.363647	0	0
Map2k2	25.5019	25.7799	25.4164	25.9818	25.5845	25.229	25.5065	25.4609	25.2969	25.8757	26.6714	25.6529	25.6734	0.0205104	0.934909	0.960672	0.0578835	0	0
Kcnc3	29.0565	29.0223	28.2636	28.0517	28.3382	28.0368	27.7566	27.1902	28.0053	27.4214	27.4975	28.5465	27.6513	-0.895168	0.0082992	0.0413719	4.5952	1	0
Crk	25.1441	25.1379	24.2084	24.643	24.0424	25.1292	24.4421	24.9169	25.1229	25.266	24.867	24.6351	24.9574	0.322214	0.257225	0.413829	1.27289	0	0
Glra1	28.5426	28.0511	28.0489	27.868	27.882	28.2162	28.1516	27.919	27.7755	27.7902	27.5207	28.0785	27.8955	-0.182989	0.289042	0.44953	1.15351	0	0
Hepacam	30.7232	30.5412	30.1492	30.0001	30.2015	30.4192	30.2288	30.4594	30.5812	30.2926	30.2197	30.323	30.3668	0.0438024	0.775042	0.858713	0.219752	0	0
Spr	28.0452	27.5493	27.957	27.849	27.6222	27.8984	27.486	27.524	27.4237	27.7527	27.4748	27.8045	27.5933	-0.211279	0.122105	0.256437	1.96333	0	1
Maoa	30.7236	30.4722	31.6564	31.2969	31.2899	30.7419	30.7936	30.7641	30.8472	30.8555	30.6746	31.0878	30.7795	-0.308309	0.224807	0.381614	1.38981	0	1
Btf3	23.4748	21.7632	23.1579	23.1175	23.1314	24.258	23.6854	23.8149	24.5321	24.4144	24.4679	22.929	24.1954	1.26648	0.00924949	0.0445967	4.48692	1	0
Ifit1	22.7158	21.7101	21.9745	22.5505	22.497	26.3985	25.6784	25.746	25.7417	25.4311	25.8962	22.2896	25.8153	3.52577	7.6221e-07	7.30851e-05	13.7401	1	0
Surf4	25.9275	26.0943	26.3969	26.3702	26.8527	27.6948	27.5563	27.9241	27.3467	27.4351	26.6072	26.3283	27.4274	1.09903	0.00141551	0.0119961	6.38129	1	0
Myo6	29.5666	29.2128	29.5091	29.862	29.8877	29.8059	29.7336	29.8957	30.461	29.9077	30.5373	29.6076	30.0569	0.449246	0.0417413	0.127349	2.97314	0	0
Syn2	30.8884	30.9299	29.94	29.8489	29.9292	30.3393	30.2615	30.1579	30.7058	29.9606	30.0342	30.3073	30.2432	-0.0640765	0.820434	0.889908	0.168272	0	0
Sqstm1	24.1592	23.5748	24.427	24.6205	24.3859	24.4058	25.1333	24.6123	25.2867	25.5148	24.5326	24.2335	24.9142	0.680762	0.0277091	0.0969674	3.36636	0	0
Isg15	22.3642	21.3878	21.002	23.6742	21.9968	26.8266	27.2924	27.6026	26.9115	26.8077	27.0191	22.085	27.0767	4.99164	0.000223447	0.0031376	8.31612	1	0
Pnoc	23.5556	21.6614	22.133	23.8314	21.9841	24.1967	24.4052	24.1512	24.0299	24.466	24.4772	22.6331	24.2877	1.65459	0.0189524	0.0747114	3.74253	0	0
Cyp1b1	23.1316	22.9274	23.7853	21.8186	21.6092	22.32	22.6866	22.8185	21.6519	21.4363	22.9422	22.6544	22.3092	-0.345178	0.499886	0.650239	0.620958	0	0
Hspe1	33.0957	33.1779	33.1914	33.5627	33.2939	33.0297	33.1234	32.7629	32.5459	33.1061	32.9567	33.2643	32.9208	-0.343566	0.0206192	0.0789933	3.66213	0	1
Ptprj	24.4843	24.9584	24.35	25.0375	24.6051	24.4745	23.9681	24.1838	24.5326	24.6575	24.8111	24.6871	24.4379	-0.249137	0.210496	0.366973	1.44625	0	0
Ptprd	27.4945	27.3803	27.0359	27.0616	27.2594	26.7754	26.8667	27.0074	26.8726	26.5458	26.5612	27.2463	26.7715	-0.474833	0.00324578	0.0212336	5.55751	0	0
Top2b	30.2919	29.8328	30.3671	29.9446	30.1353	29.9446	30.6643	30.6805	30.2598	30.3833	29.9697	30.1143	30.317	0.202693	0.253483	0.409575	1.2878	0	0
Tpp2	25.1004	26.1838	25.2701	24.8689	24.9919	25.6232	25.3468	25.4106	25.9442	25.88	24.9668	25.283	25.5286	0.245568	0.40658	0.564769	0.824268	0	0
Gk	31.0069	30.5761	31.4252	31.3987	31.3211	31.0988	31.1057	30.7753	31.0313	31.183	30.6385	31.1456	30.9721	-0.173506	0.378448	0.540226	0.888364	0	0
Sdc3	25.2404	25.3084	25.7887	25.4251	25.7823	26.0356	25.6293	25.7647	26.3777	25.6567	25.0322	25.509	25.7494	0.240399	0.301056	0.461909	1.11432	0	0
Guk1	26.9129	26.1695	26.8669	26.6584	26.5653	26.5359	26.5832	26.2439	25.9263	26.3056	26.4405	26.6346	26.3392	-0.295389	0.112933	0.244834	2.03012	0	1
Gpd2	32.468	32.0747	33.1302	32.9605	32.8409	32.7916	32.6043	32.722	32.9695	32.5326	32.8539	32.6949	32.7456	0.0507856	0.810209	0.882239	0.180758	0	1
Hist2h2ac/Hist2h2aa1	24.607	25.182	24.5191	25.396	24.7468	26.8059	25.452	27.6457	27.9269	27.611	27.2199	24.8902	27.1102	2.22006	0.000941455	0.00895049	6.80382	1	0
Srm	25.1437	24.9229	24.7836	25.1034	25.1284	24.8289	25.0756	25.2095	24.9511	24.7786	25.3124	25.0164	25.026	0.00961583	0.93316	0.96064	0.0579329	0	0
Ugt8	27.9801	27.8868	29.224	29.3872	29.0836	27.9741	28.1196	28.3267	28.5406	28.4281	28.2374	28.7123	28.2711	-0.441244	0.247511	0.403922	1.30785	0	0
Vcl	28.1229	27.7983	27.9176	27.5377	27.4365	28.0688	28.0538	28.163	27.958	27.7058	28.0892	27.7626	28.0064	0.243837	0.133722	0.272644	1.87491	0	0
Cr1l	25.4253	24.6763	25.2135	25.475	25.4873	25.8592	25.8208	25.4451	25.6898	25.9393	25.253	25.2555	25.6679	0.412386	0.0614085	0.163002	2.61703	0	0
Gart	27.0616	26.9586	25.063	25.2042	26.1986	26.6602	26.6768	26.7107	26.4884	26.7684	26.099	26.0972	26.5672	0.470042	0.333054	0.493864	1.01781	0	0
Retsat	22.8853	22.1801	23.3816	22.4963	22.3959	23.4744	22.9676	23.1103	23.2027	23.5331	22.6211	22.6679	23.1516	0.483687	0.0967201	0.222172	2.17025	0	0
Ctnna3	28.7195	28.494	28.4272	28.731	28.6089	28.5088	28.1244	28.6281	28.3007	28.1335	27.8514	28.5961	28.2578	-0.338281	0.0339252	0.110752	3.1746	0	0
Ptpmt1	27.9612	28.0464	28.7465	28.8803	28.8035	28.306	28.1884	28.1384	28.1547	27.6668	27.9148	28.4876	28.0615	-0.426082	0.103276	0.231182	2.1129	0	1
TCAIM	25.0407	25.9228	25.52	25.2434	24.8742	25.2438	24.6199	24.4468	24.7606	24.6967	24.2863	25.3202	24.6757	-0.644547	0.0236343	0.0866849	3.52808	0	0
Dos	24.3648	24.7629	23.8855	24.5259	24.2622	24.5216	24.1657	24.1713	24.1807	23.9533	23.9099	24.3603	24.1504	-0.209819	0.259724	0.415658	1.26653	0	0
Grm7	25.6289	25.4773	25.159	24.536	25.6078	25.5763	25.4417	25.3647	25.1418	25.1763	24.9634	25.2818	25.2774	-0.00442459	0.984929	0.989944	0.0145817	0	0
Cltc	33.8736	33.7419	33.4764	33.1827	33.3312	33.6544	33.5302	33.6682	34.102	33.7328	33.6	33.5212	33.7146	0.193403	0.243178	0.401035	1.3182	0	0
Git1	25.6218	25.1055	25.4078	24.9791	25.1375	25.1064	24.9599	25.4143	25.6455	25.0515	26.3807	25.2503	25.4264	0.176056	0.496901	0.648871	0.623996	0	0
Sptbn2	29.3856	28.7439	28.8355	28.7925	28.6643	28.9704	28.885	29.04	29.3095	29.1129	29.0539	28.8844	29.0619	0.177586	0.258389	0.415102	1.26846	0	0
Pkp4	28.1786	27.9402	27.7584	27.8248	27.8537	27.81	27.909	28.0203	27.6555	27.2557	27.1799	27.9112	27.6384	-0.272765	0.1294	0.267038	1.90488	0	0
Ahcyl2	29.6373	29.1425	28.5891	28.7882	28.7714	29.1277	28.6072	28.9491	28.8599	28.6651	28.8061	28.9857	28.8359	-0.149844	0.488221	0.639528	0.64492	0	0
Mars	26.442	25.8641	25.9445	26.1946	26.1312	26.6705	26.835	26.5061	26.7507	26.6922	26.4961	26.1153	26.6584	0.543164	0.00293746	0.0199154	5.64997	0	0
Elfn2	25.8353	24.9062	24.8041	25.1954	25.4188	25.2523	25.0901	25.2295	24.9286	24.6235	24.3569	25.2319	24.9135	-0.318462	0.214433	0.37133	1.42923	0	0
Arhgap23	24.5397	24.1688	24.6317	24.2043	24.5577	24.5971	24.2586	24.4103	24.6362	24.5862	24.2858	24.4204	24.4624	0.0419419	0.732997	0.830218	0.268438	0	0
Nlgn2	27.376	27.3619	26.3771	26.8975	26.6698	26.8346	27.2749	26.8948	26.477	27.1141	26.5757	26.9364	26.8618	-0.0745941	0.75653	0.845742	0.241711	0	0
Myof	22.4257	22.3851	21.8106	23.6753	22.5204	27.4872	27.2407	27.951	27.2425	27.5574	27.9426	22.5634	27.5702	5.00683	1.17902e-05	0.000407916	11.2594	1	0
Pnkd	25.8996	26.5369	26.2039	26.5313	26.7949	26.27	26.2019	25.6677	25.6573	26.402	25.3943	26.3933	25.9322	-0.46111	0.074154	0.185079	2.43379	0	0
Kiaa1161	24.602	24.9136	24.3951	24.7071	24.4517	24.6815	24.544	24.658	24.1313	24.5442	24.5185	24.6139	24.5129	-0.100983	0.435273	0.590863	0.759104	0	0
Sv2c	29.2404	29.4776	29.4391	28.8554	29.3098	29.13	29.1474	29.0739	29.3167	29.1806	28.8905	29.2644	29.1232	-0.141266	0.300209	0.461099	1.11685	0	0
Kazn	23.5748	24.0004	24.155	23.8283	23.8885	23.1426	23.2077	22.9441	23.1567	22.766	23.4464	23.8894	23.1106	-0.778813	0.000292146	0.00382986	8.02849	1	0
Thsd7a	23.9846	22.0947	23.833	21.9661	22.5082	23.7325	24.2424	24.3606	24.6359	24.912	24.1335	22.8773	24.3362	1.45885	0.023939	0.0872743	3.5183	0	0
Armcx2	24.3417	23.2308	25.3064	24.1975	24.4737	24.9092	24.618	24.3661	24.2353	24.8737	24.0104	24.31	24.5021	0.192126	0.616761	0.743815	0.426984	0	0
Cep170	25.4449	25.5601	25.3019	25.9108	25.5176	25.5289	25.8137	25.9103	25.8377	25.8661	25.7825	25.5471	25.7899	0.242772	0.0772004	0.190428	2.39268	0	0
FAM120A	22.6769	20.6502	22.4761	21.446	22.4099	23.1857	23.8854	23.5318	24.1672	24.2679	24.0701	21.9318	23.8514	1.91954	0.004666	0.0274721	5.18589	1	0
Rftn1	24.5619	24.337	24.418	24.3017	24.2845	24.7502	24.1496	24.7509	24.3401	24.1796	24.5873	24.3806	24.4596	0.0789956	0.540553	0.683532	0.548918	0	0
Usp7	23.8134	23.9362	24.2505	23.8038	23.3655	22.8443	23.1825	23.1712	23.2634	22.7814	21.7569	23.8339	22.8333	-1.00058	0.00590093	0.0325716	4.94024	1	0
Nop58	24.5765	24.6933	24.695	24.3671	24.4728	23.7904	24.9591	24.947	24.5249	23.8841	24.6892	24.561	24.4658	-0.0951585	0.679937	0.791766	0.336854	0	0
Exoc3l4	23.9474	24.0004	23.2856	23.0774	23.7232	23.5867	23.4265	23.5765	23.9183	23.3287	24.9986	23.6068	23.8059	0.199099	0.539171	0.682875	0.550306	0	0
Lrrc16a	23.6648	22.2112	22.6904	22.8638	22.1709	23.857	24.0846	24.212	24.1655	23.8136	24.0296	22.7202	24.0271	1.30684	0.00719682	0.0375351	4.73561	1	0
Slc25a23	28.0025	27.4954	28.8327	28.0906	28.4367	28.1615	27.9541	27.6495	27.8223	27.7116	27.4783	28.1716	27.7962	-0.375367	0.179297	0.331527	1.5928	0	1
A2mp	22.4446	22.4235	22.951	22.2876	23.6273	25.5964	25.4037	25.9758	25.8065	25.6657	25.6413	22.7468	25.6816	2.93477	0.000118545	0.00191323	9.02977	1	0
Nomo1	28.2005	28.2053	28.5289	28.4375	28.6056	28.5508	28.7142	28.7862	28.995	29.0887	29.1322	28.3956	28.8779	0.482302	0.00393465	0.0240961	5.37505	0	0
Kdsr	25.4524	25.2249	25.3946	25.576	25.6011	25.5694	25.6526	25.9602	26.1363	25.9151	26.1508	25.4498	25.8974	0.447609	0.00520947	0.029733	5.07179	0	0
Tmem132e	25.3212	26.1982	25.2294	24.6563	24.0488	24.7652	24.5314	25.3662	25.4277	24.6096	24.5324	25.0908	24.8721	-0.218718	0.602241	0.732025	0.450035	0	0
Gpsm1	24.3119	24.4043	24.2194	24.5461	24.4061	24.0522	23.9696	23.872	24.142	24.0734	24.1834	24.3775	24.0488	-0.32877	0.00156657	0.0130134	6.26386	0	0
Tpm4	25.1868	25.6665	25.443	25.1186	25.5201	25.2417	25.1497	25.4616	26.0904	26.1647	25.931	25.387	25.6732	0.286179	0.208347	0.364735	1.45508	0	0
Cltb	29.1797	29.1056	28.7546	28.9992	28.9965	28.9738	28.9107	29.0697	29.3127	29.3406	29.7356	29.0071	29.2238	0.216712	0.171986	0.322449	1.63286	0	0
Fam134a	24.5304	26.0743	24.2487	25.4573	24.5635	24.6187	24.2541	24.8594	24.7806	24.5405	24.7886	24.9748	24.6403	-0.334522	0.391512	0.552761	0.855271	0	0
G6pc3	24.9187	26.5603	26.0576	25.2085	26.1579	25.3073	25.2383	25.6819	25.1582	25.7243	25.3341	25.7806	25.4074	-0.373237	0.302029	0.462835	1.11143	0	0
Pptc7	28.3043	27.7925	28.7235	27.8795	28.3291	28.0807	28.2009	27.7816	27.6337	28.084	27.453	28.2058	27.8723	-0.333471	0.149022	0.294466	1.76383	0	1
Lpcat4	25.279	24.8322	25.8458	24.8017	24.7715	25.2944	25.0269	25.1765	25.6626	24.7918	24.9341	25.106	25.1477	0.0417012	0.868324	0.922001	0.11716	0	0
Dpp10	26.2813	26.4071	25.73	25.8875	26.351	26.0007	26.3269	26.4064	26.4284	25.9154	25.639	26.1314	26.1194	-0.0119474	0.950706	0.970264	0.0435505	0	0
Asic1	24.0452	23.9236	24.0277	24.0327	23.9864	24.1127	24.3557	24.0117	24.193	24.0003	24.1228	24.0031	24.1327	0.129571	0.0626421	0.164626	2.60274	0	0
Eif4g1	22.8009	22.9218	23.1759	23.0847	23.0798	24.7162	24.5314	25.025	24.6505	24.5601	24.4461	23.0126	24.6549	1.64226	1.0357e-07	1.60109e-05	15.9306	1	0
Soga3	27.4985	27.247	26.889	27.1776	27.232	27.4343	27.5452	27.3311	27.6204	27.6538	27.2903	27.2088	27.4792	0.27037	0.051488	0.144597	2.78989	0	0
Sri	26.7216	26.9009	25.9942	26.4828	25.5969	26.1071	26.3726	26.2387	26.0736	26.0761	26.3222	26.3393	26.1984	-0.140875	0.594799	0.727871	0.458246	0	0
Xpnpep1	24.737	24.4641	23.8011	24.5043	24.3406	25.1145	24.7262	24.8777	24.949	24.6612	24.2864	24.3694	24.7692	0.399739	0.0752707	0.187256	2.41692	0	0
Ppp2r2a	25.6155	25.1813	25.0529	24.754	24.8446	25.4536	25.0355	25.1861	25.3279	25.3005	26.7314	25.0897	25.5058	0.416173	0.194576	0.350133	1.51403	0	0
Casc4	22.7627	21.9132	23.9762	21.6636	21.877	24.1173	24.0225	24.1695	23.9285	24.2949	23.7364	22.4385	24.0449	1.60632	0.0186415	0.0737747	3.76073	0	0
Bckdhb	27.7955	27.4384	28.4672	28.6067	28.2279	28.0771	28.3079	28.2938	27.9452	27.8625	28.0818	28.1071	28.0947	-0.0124295	0.958793	0.975063	0.0364327	0	1
Sik3	22.907	22.7533	22.5624	22.499	23.1808	24.5057	23.6677	24.5217	24.5202	23.9588	24.71	22.7805	24.314	1.53352	4.70131e-05	0.00101794	9.94013	1	0
Uggt1	28.0298	28.3532	28.0027	27.8461	27.8669	29.2092	29.3107	29.3626	29.3407	29.4816	29.3394	28.0197	29.3407	1.321	2.82971e-05	0.000698272	10.4839	1	0
Slc39a10	22.4807	21.9326	23.4438	22.9801	23.6456	24.0292	24.428	24.1221	24.6625	24.1636	23.6221	22.8966	24.1713	1.27469	0.0112856	0.0516706	4.27451	0	0
Ttyh3	28.0878	27.5098	27.4367	26.9231	27.2042	27.7109	27.2736	27.9514	27.771	27.5713	27.6292	27.4323	27.6512	0.218922	0.347701	0.509334	0.973317	0	0
Xpo1	23.6572	21.7807	23.6906	22.2876	23.2701	23.2263	23.1268	24.0503	24.1197	23.0848	24.4963	22.9372	23.684	0.746757	0.146728	0.291373	1.77906	0	0
Nes	23.0985	22.8008	23.0872	22.1632	21.3649	24.4761	23.9459	24.479	24.1366	23.5261	25.4172	22.5029	24.3301	1.82722	0.00248875	0.017914	5.80277	1	0
Slc12a6	24.4678	24.7477	23.7995	24.4871	24.1269	24.3821	23.7806	23.8395	24.0322	24.3945	24.1834	24.3258	24.1021	-0.223732	0.291838	0.45134	1.14771	0	0
Cox11	24.5899	24.4137	25.0894	25.3111	25.3508	24.7978	25.4818	24.9934	25.1544	24.7854	24.4456	24.951	24.9431	-0.0079307	0.974422	0.9829	0.0248829	0	1
Snx6	24.5796	24.357	24.2628	24.335	24.5837	24.8468	24.2096	24.8533	24.7158	24.6345	24.7082	24.4236	24.6614	0.237746	0.0754507	0.187426	2.41561	0	0
Kank4	23.9209	23.0959	23.9061	23.9517	24.1498	23.5644	23.0491	23.5873	23.2849	23.6991	23.4225	23.8049	23.4346	-0.370334	0.121945	0.25642	1.96342	0	0
Ano6	24.1913	24.7171	24.0493	24.2259	23.6843	24.5951	25.3419	25.4306	24.687	25.2547	24.7225	24.1736	25.0053	0.83175	0.00543676	0.0307686	5.0224	1	0
Caskin1	28.8271	28.8651	28.6354	28.5774	28.6699	28.2176	28.2745	28.2495	28.5096	28.3765	28.4739	28.715	28.3503	-0.364735	0.00101995	0.00958809	6.70454	0	0
Nrxn3	28.0818	28.3923	27.6043	27.6269	27.5634	27.8097	27.7451	27.7271	27.7745	27.6231	27.0622	27.8537	27.6236	-0.230118	0.286936	0.447056	1.16147	0	0
Fkbp15	24.072	23.8076	24.0082	24.1059	23.527	23.9308	23.8071	24.0364	24.291	23.9107	23.7254	23.9041	23.9502	0.0460681	0.741185	0.835826	0.258726	0	0
Oxsr1	24.5498	25.1233	25.0804	25.4137	25.0253	24.2521	24.6156	23.8905	23.9856	24.2588	24.6922	25.0385	24.2825	-0.756049	0.00360026	0.0225591	5.47014	1	0
Mtss1l	25.1709	25.1575	24.7129	24.7279	24.6925	23.9118	24.075	24.4429	24.7252	23.8975	24.0031	24.8923	24.1759	-0.716396	0.00286458	0.0196195	5.67157	1	0
Atl2	25.5917	25.7738	26.0428	25.5207	26.2255	25.9507	26.1263	26.2155	25.9397	25.5124	25.7107	25.8309	25.9092	0.0783124	0.65891	0.77508	0.367583	0	0
Bcr	21.1576	22.049	22.2162	22.3664	23.1533	22.985	22.3918	22.3862	23.0413	22.6032	21.7457	22.1885	22.5255	0.337006	0.398558	0.559364	0.83814	0	0
Lrpprc	32.1409	31.5981	32.6108	32.0471	32.1838	32.3963	32.3856	32.0235	32.0575	32.0677	31.8482	32.1161	32.1298	0.013663	0.943242	0.965687	0.0503726	0	1
Ano8	23.9887	24.3014	24.1872	24.8079	24.3109	24.2233	24.2596	24.1469	24.2465	24.3486	24.8024	24.3192	24.3379	0.0186829	0.913433	0.950537	0.0731853	0	0
Galnt2	25.6809	25.3434	25.6146	26.2331	25.7869	25.6253	25.8481	26.1261	25.2296	25.5583	25.4023	25.7318	25.6316	-0.100182	0.620763	0.745286	0.424134	0	0
Mff	30.3785	30.0291	30.9237	30.3272	30.6139	29.9836	30.0532	29.6374	29.4498	29.8121	29.4897	30.4545	29.7377	-0.716814	0.00504488	0.0290355	5.10604	1	1
Pigs	27.0823	27.0392	27.1094	26.7416	26.9043	27.4962	27.3205	27.7486	27.7466	27.5996	27.8176	26.9754	27.6215	0.646159	0.000142984	0.00217635	8.84388	1	0
Ecm29	23.5938	22.2112	23.3947	23.4456	23.493	23.6232	23.5499	24.0038	24.0796	23.1984	23.1752	23.2276	23.605	0.377384	0.250502	0.405932	1.30069	0	0
Fam63b	23.708	24.0042	23.6715	24.1059	23.8417	23.8075	23.9992	24.7491	23.5423	23.9262	24.0296	23.8663	24.009	0.142727	0.463959	0.617631	0.695184	0	0
Dync1li2	27.5219	27.4647	27.9039	27.4205	27.701	27.3551	27.1963	27.2128	27.5818	27.4587	27.2043	27.6024	27.3348	-0.267565	0.0430766	0.129539	2.94855	0	0
Srsf1	25.688	24.5581	25.954	25.7497	26.1937	25.3885	25.4877	25.9817	25.3769	24.9211	25.18	25.6287	25.3893	-0.239382	0.478103	0.630102	0.666342	0	0
Sarm1	24.1899	24.6999	25.1726	25.5703	25.3775	24.2057	24.6521	23.9832	24.3441	24.2997	24.178	25.002	24.2771	-0.724909	0.0406976	0.125512	2.99411	0	0
Ado	27.0739	26.2663	26.5387	27.199	27.0395	26.3494	26.756	26.1328	26.0028	26.2333	26.1225	26.8235	26.2661	-0.55734	0.0335877	0.109864	3.18621	0	0
Prrt3	25.9641	25.7445	25.9022	25.6865	26.0915	25.0691	25.7987	25.4989	25.2125	25.0071	25.5793	25.8778	25.3609	-0.516818	0.00839055	0.0415934	4.5875	0	0
Abhd10	29.2314	29.0481	29.9418	29.7932	29.9821	29.3438	29.415	29.0802	29.4094	29.0712	28.9303	29.5993	29.2083	-0.391005	0.116338	0.249636	2.0021	0	1
Mob4	25.248	25.4167	25.0082	26.0651	25.1459	25.6028	25.369	25.1542	25.1391	25.4028	24.9341	25.3768	25.267	-0.109788	0.616858	0.743815	0.426984	0	0
Mapre3	27.4826	27.6901	27.3455	27.5623	27.0246	27.2325	27.7211	27.4587	27.9202	27.6067	27.4363	27.421	27.5626	0.141551	0.372954	0.535114	0.902081	0	0
Slc6a7	24.139	24.82	24.1872	24.1092	24.5021	24.3384	24.7068	23.91	24.7715	24.4311	24.3247	24.3515	24.4138	0.062243	0.746192	0.838373	0.254336	0	0
Exoc8	23.1814	22.6738	23.8925	23.9913	23.9193	23.6591	23.699	23.5914	23.9301	23.8539	24.251	23.5317	23.8307	0.299073	0.329646	0.491467	1.02483	0	0
Erc2	27.1855	26.8723	26.7191	26.7961	26.7272	27.2807	26.9606	26.767	26.6058	26.3549	26.078	26.86	26.6745	-0.185527	0.372561	0.535008	0.902367	0	0
Rab35	28.2287	28.1733	28.3421	28.5731	28.5131	27.9886	27.7496	28.1528	28.1595	27.7561	28.4521	28.3661	28.0431	-0.322956	0.041628	0.127119	2.97575	0	1
Cacna2d2	27.2741	27.2913	26.7961	26.4908	26.7596	26.6929	26.7995	26.53	26.7943	26.478	26.4173	26.9224	26.6187	-0.303735	0.129385	0.267038	1.90488	0	0
Sort1	24.9032	26.5603	25.8892	25.3826	25.5369	24.9453	25.2237	24.9034	25.4692	25.7263	25.929	25.6544	25.3661	-0.288299	0.40462	0.562978	0.828849	0	0
Camk2d	28.6274	28.1083	28.5456	28.1137	28.3138	29.0671	28.993	29.0251	29.0395	28.5511	28.863	28.3418	28.9231	0.581373	0.0026498	0.018643	5.74522	0	0
Atp1a3	35.2232	35.4056	34.7086	34.8051	34.5878	34.8554	34.8507	34.811	34.6547	34.4777	34.5608	34.9461	34.7017	-0.244342	0.20643	0.363275	1.46087	0	0
Atp1a2	35.329	35.745	34.7093	34.9313	34.9371	34.9409	34.8763	34.9205	34.8829	34.7339	34.8312	35.1303	34.8643	-0.266061	0.221696	0.379349	1.3984	0	0
Atp2b4	28.2209	27.9314	27.5329	27.5928	27.8113	27.8774	27.8025	27.9401	28.2885	27.4168	27.3915	27.8179	27.7861	-0.031755	0.868202	0.922001	0.11716	0	0
Gnas	29.127	28.9166	28.816	28.4972	28.7598	28.6885	29.0251	28.8767	29.0907	28.5966	28.6912	28.8233	28.8281	0.00480137	0.971766	0.981121	0.0274968	0	0
Tlr13	22.9003	22.4466	21.5403	23.0199	24.1677	25.6057	25.4391	25.5201	25.5787	25.7719	26.5211	22.8149	25.7394	2.9245	0.0012214	0.0109593	6.5117	1	0
Ppp1r9b	26.727	26.5342	26.3986	26.6039	26.9028	26.7897	27.2615	27.0598	27.3276	27.3625	27.233	26.6333	27.1723	0.53906	0.00177146	0.0141548	6.14256	0	0
Magi1	24.1576	24.8251	24.2138	23.9583	24.1984	23.4585	23.5289	23.9233	24.2835	24.2375	24.3191	24.2706	23.9585	-0.31217	0.180759	0.333242	1.58536	0	0
Ccsmst1	24.1231	25.0829	24.7913	24.9312	24.6821	24.358	23.9101	24.137	24.0894	23.9239	24.4266	24.7221	24.1408	-0.58126	0.0196326	0.076435	3.70962	0	0
Paqr6	23.6358	22.2112	23.3503	23.8386	23.8759	22.0716	22.1828	23.145	21.7556	22.1315	22.5228	23.3823	22.3015	-1.0808	0.0209852	0.0800299	3.64332	0	0
Vkorc1l1	24.7014	24.3926	24.2487	24.4991	24.6836	24.9563	24.7767	24.7235	25.0289	24.7275	24.1236	24.505	24.7227	0.217695	0.199843	0.355607	1.49165	0	0
Myh14	28.7677	28.7703	28.859	28.5065	28.7369	28.7642	28.5293	28.7935	28.7028	28.4963	28.4767	28.7281	28.6271	-0.100943	0.254654	0.411072	1.28254	0	0
Pcp4l1	25.1856	25.4294	24.7722	24.8437	24.9077	24.3732	24.2879	24.8446	24.7905	24.8492	25.1342	25.0278	24.7133	-0.314489	0.113504	0.245439	2.02656	0	0
Kctd12	22.8097	22.6278	21.5353	22.6458	23.3767	24.2652	25.1271	24.6608	25.41	24.6564	26.1846	22.5991	25.0507	2.45162	0.000231393	0.00322222	8.27773	1	0
Slc44a1	28.9882	29.1919	29.2047	28.7931	28.959	28.7306	28.6694	28.5695	28.5637	28.3038	28.5007	29.0274	28.5563	-0.471092	0.00136148	0.0118235	6.4022	0	0
Tha1	27.2418	26.5226	27.3179	27.6481	27.8342	27.0067	27.2352	27.0105	27.0283	27.002	26.534	27.3129	26.9694	-0.343502	0.214334	0.37133	1.42923	0	1
Sbf1	25.7695	26.0627	25.5385	25.3981	25.6814	25.4396	25.6159	25.0096	25.6772	25.4508	25.4041	25.69	25.4329	-0.257189	0.117989	0.251411	1.99188	0	0
Ube2o	25.1643	25.1676	24.9858	24.9218	24.8757	25.4682	25.1825	25.2127	25.4782	25.1727	24.7939	25.023	25.2181	0.195042	0.140159	0.283187	1.82017	0	0
Kbp	21.7235	23.1957	22.7464	21.3717	22.5753	23.0923	23.3322	23.258	23.4105	23.6991	23.5379	22.3225	23.3883	1.06581	0.0317906	0.105529	3.2443	0	0
Efr3b	27.0613	26.6263	26.841	26.5718	26.9016	26.9918	26.9125	26.6889	27.4661	27.1869	27.2244	26.8004	27.0784	0.278044	0.0841147	0.200765	2.31642	0	0
Cand1	29.6781	29.3716	29.4333	29.1351	29.2558	29.3191	28.9976	29.2711	29.7226	29.0586	28.887	29.3748	29.2093	-0.165437	0.30821	0.469308	1.09139	0	0
Larp1	24.1526	23.9236	23.833	23.7831	24.0315	24.229	24.0192	23.9892	24.9247	25.5044	25.1374	23.9447	24.634	0.689236	0.0457661	0.135084	2.88807	0	0
Mlec	27.5961	27.3646	27.8972	28.0631	27.8153	28.4722	28.2856	28.4885	28.6072	28.7877	28.6734	27.7472	28.5524	0.805194	0.000892813	0.00858533	6.86391	1	0
Ugt1a7c	22.6577	23.1456	23.2286	23.0461	22.7177	26.8422	26.6919	26.7757	26.9864	26.6898	26.667	22.9592	26.7755	3.81634	2.40503e-07	3.04735e-05	15.0021	1	0
Rps9	27.2385	27.3655	27.6012	27.5813	27.871	27.8206	27.5879	27.5502	29.6939	29.9843	29.7331	27.5315	28.7283	1.19683	0.0561798	0.153404	2.7046	0	0
Syne2	25.4896	26.3213	25.8306	26.1395	26.1602	26.6189	26.132	26.4491	26.5816	27.267	28.0055	25.9882	26.8424	0.854119	0.0280686	0.0976147	3.35676	0	0
Spcs3	21.6057	22.7085	22.5449	22.4392	22.9681	25.2907	25.677	25.6773	25.5258	25.7272	25.8238	22.4533	25.6203	3.16704	5.43508e-05	0.00113293	9.78573	1	0
Syne1	27.9776	26.175	27.9885	27.3948	28.204	28.7764	28.3963	28.6263	28.1845	27.7941	27.3764	27.548	28.1924	0.644362	0.177717	0.329862	1.60007	0	0
Rps27	22.5407	23.2615	22.5762	22.9429	21.9062	24.7691	25.6435	24.944	25.9252	26.9427	25.9024	22.6455	25.6878	3.0423	3.72722e-05	0.000874723	10.1589	1	0
Rpl10/Rpl10l	28.5179	27.5062	28.7326	29.3908	29.0181	29.3461	29.3519	29.5436	30.1871	30.0373	29.9725	28.6331	29.7398	1.10663	0.0208911	0.0798527	3.64651	0	0
Rpl35/Gm10269	26.6814	26.6827	26.0532	26.6983	26.6429	26.3277	26.2997	26.357	28.0926	28.8928	28.1644	26.5517	27.3557	0.804011	0.154536	0.301876	1.72797	0	0
Eif2s1	25.1153	24.4854	24.8121	25.0006	25.6464	25.1846	24.9995	25.3537	26.0225	25.7383	25.9551	25.012	25.5423	0.530314	0.0711715	0.179723	2.47615	0	0
Rps27l	22.6715	22.4662	23.0703	22.7522	23.1753	25.1978	25.2349	24.9935	25.1013	25.5243	25.3302	22.8271	25.2303	2.40327	1.78877e-06	0.000113763	13.1017	1	0
Trpv1	23.5693	21.6614	23.6906	23.6547	23.896	22.892	22.1828	23.2283	23.2352	22.51	23.2558	23.2944	22.884	-0.410378	0.40036	0.560771	0.834516	0	0
Tln2	28.6128	28.3987	28.5422	28.4233	28.5721	28.4379	28.4822	28.645	28.7472	28.3803	28.3311	28.5098	28.504	-0.00585465	0.941894	0.964896	0.0515553	0	0
Cspg5	25.6403	25.7799	25.5865	25.4694	25.4519	25.4547	25.5903	25.8689	25.575	25.4712	25.9339	25.5856	25.649	0.0634131	0.552611	0.694593	0.52576	0	0
Ccbl2	28.2367	28.4398	28.5022	28.7268	28.5487	28.1195	28.3101	28.0619	28.0535	28.0076	28.3696	28.4908	28.1537	-0.337127	0.0100455	0.047605	4.39274	0	1
Slc6a5	30.4087	30.2215	29.9383	29.7629	29.8944	29.778	30.0222	29.9176	30.2891	29.9473	29.9779	30.0452	29.9887	-0.0565054	0.691853	0.800641	0.320773	0	0
Fam63a	24.7212	25.6281	24.7193	24.9625	24.7797	24.3589	24.4313	24.6516	24.786	24.4431	25.1175	24.9622	24.6314	-0.330759	0.154505	0.301876	1.72797	0	0
Ppp2r1a	30.6701	30.4371	30.2315	29.9525	30.2552	30.5045	30.3026	30.5284	30.8536	30.1994	30.0513	30.3093	30.4066	0.097345	0.57264	0.710455	0.493185	0	0
Usmg5	30.6857	29.9525	30.3275	30.4592	30.0299	30.5435	30.3051	30.3106	30.0066	30.0435	29.3573	30.291	30.0944	-0.196533	0.386677	0.547778	0.868336	0	1
Apool	29.1724	29.0305	30.2485	30.1552	30.273	29.5717	29.5311	29.5096	29.6112	29.4869	29.3754	29.7759	29.5143	-0.261624	0.399995	0.560494	0.835228	0	1
Msrb2	28.2537	28.0393	28.2095	29.3204	28.8926	28.0425	27.9846	28.1389	28.4765	28.4085	28.4492	28.5431	28.25	-0.29305	0.30745	0.468576	1.09365	0	1
Snd1	23.9005	24.1835	24.1474	23.1843	23.1494	25.2225	23.5296	23.8112	28.7911	29.4455	27.6808	23.713	26.4134	2.70041	0.0492474	0.141354	2.82262	0	1
Smim12	24.9785	25.5594	26.8403	25.5644	26.2271	24.7523	24.8353	24.7477	24.9091	25.1335	25.4523	25.8339	24.9717	-0.862243	0.0518411	0.145171	2.78418	0	0
Nap1l4	26.9842	26.4517	26.7459	26.2918	26.7028	26.705	26.5319	26.857	26.9661	26.4166	26.1751	26.6353	26.6086	-0.0266691	0.8787	0.927916	0.107934	0	0
Mtch1	30.3133	29.8645	31.0073	30.7864	30.8889	30.3734	30.3927	30.2212	30.2233	30.4686	29.855	30.5721	30.2557	-0.316366	0.224305	0.381523	1.39016	0	1
Mtch2	31.533	31.3421	32.3001	31.8812	32.0726	31.6413	31.8903	31.1913	31.6683	31.7645	30.9997	31.8258	31.5259	-0.299869	0.2193	0.377034	1.40723	0	1
Picalm	26.5117	26.5388	26.2958	26.4099	26.4394	26.7331	26.5237	27.1021	26.9622	25.865	26.2172	26.4391	26.5672	0.128106	0.537924	0.682265	0.551596	0	0
Scn4b	25.7182	25.8079	25.0973	25.5794	25.5934	25.3068	25.6592	25.5752	25.4735	25.3517	25.2334	25.5592	25.4333	-0.125936	0.401614	0.561357	0.83301	0	0
Opalin	26.8458	26.897	27.0896	26.8158	26.8232	26.0554	26.5428	26.517	26.5484	25.674	25.639	26.8943	26.1628	-0.731529	0.00791045	0.0402572	4.63461	1	0
Abhd17b	25.3476	25.8508	25.716	25.171	25.1429	25.5322	25.3985	25.7728	25.6997	24.7551	26.008	25.4457	25.5277	0.082059	0.726898	0.825819	0.276102	0	0
Asap2	24.6702	24.4502	25.0021	24.6509	24.2078	23.9951	23.5781	23.966	24.417	23.7904	24.2392	24.5962	23.9976	-0.598596	0.00926065	0.0445967	4.48692	1	0
Cyfip1	26.9143	26.8403	26.6827	26.6816	26.7771	27.1801	27.0562	27.1071	27.461	27.3461	27.2712	26.7792	27.237	0.457755	0.000249887	0.00342294	8.19055	0	0
Ndufa12	32.2289	31.9532	32.6587	32.5355	32.2997	32.2595	32.2764	31.9432	31.5707	31.6625	31.6742	32.3352	31.8978	-0.437465	0.0358885	0.115366	3.11571	0	1
Syncrip	24.6239	24.04	24.4358	24.7495	24.4737	24.1029	23.864	24.1741	24.1909	23.7517	24.1834	24.4646	24.0445	-0.420092	0.0214527	0.0811601	3.62309	0	0
Tubb2a	28.1622	27.9578	28.331	27.6591	28.0981	28.1463	27.7365	28.396	29.0474	27.9921	27.6859	28.0417	28.1674	0.12572	0.60805	0.735357	0.443483	0	0
Prcp	24.9062	25.3238	25.9383	25.9877	25.6568	28.3167	27.8701	28.2182	27.6376	27.1447	27.8866	25.5626	27.8456	2.2831	1.95691e-05	0.000532504	10.8749	1	0
Abcg2	24.3649	24.7171	23.939	23.9368	23.527	24.1537	24.238	24.3333	24.0162	24.2451	24.3475	24.0969	24.2223	0.125368	0.579429	0.715965	0.482038	0	0
Fastkd5	26.1391	26.4258	26.0288	25.9655	26.4701	26.4343	25.8555	25.9533	26.3636	26.3122	25.5467	26.2059	26.0776	-0.128276	0.485205	0.637318	0.649914	0	1
Huwe1	25.4605	24.9203	25.8718	25.5148	26.328	25.4589	25.2683	25.2209	25.8946	25.5612	25.2334	25.6191	25.4395	-0.179578	0.51207	0.659524	0.600502	0	0
Akap7	24.7577	24.8423	24.543	25.7435	25.1959	24.4592	24.9218	25.5184	25.4887	24.6888	25.8127	25.0165	25.1483	0.131792	0.673935	0.787142	0.345305	0	0
Cpeb2/Cpeb3/Cpeb4	21.2428	23.4481	22.8729	22.8153	23.9023	23.1781	23.6046	23.6454	23.0787	22.9087	23.966	22.8563	23.3969	0.540625	0.309808	0.470248	1.08851	0	0
Eml2	24.8821	24.4502	23.8305	23.7294	24.2434	24.5361	25.0393	24.431	24.8952	24.5256	23.9122	24.2271	24.5566	0.329449	0.249358	0.405055	1.30381	0	0
Ldhd	26.0178	25.3106	26.531	25.9503	26.5805	26.2056	26.19	25.6247	25.9028	25.9463	25.3947	26.078	25.8773	-0.200693	0.475784	0.628876	0.669153	0	1
Ppp2r5d	24.7817	25.1583	24.3813	23.844	24.2937	24.3621	24.4013	24.8026	24.7641	24.1531	24.004	24.4918	24.4145	-0.0772711	0.77458	0.85853	0.220059	0	0
Chchd10	25.1874	25.5005	25.6691	25.5635	25.1024	23.815	24.2914	24.1669	24.6228	24.9872	24.7152	25.4046	24.4331	-0.971501	0.00136696	0.0118235	6.4022	1	1
Minos1	29.8637	30.0176	31.4581	30.0856	29.1408	29.4126	30.685	30.383	29.8869	28.6988	29.1041	30.1132	29.6951	-0.418078	0.415969	0.574955	0.798479	0	1
B630019K06Rik	23.4224	23.3805	23.6583	22.2842	23.1924	23.3028	23.4525	23.3122	23.2849	23.2512	23.8662	23.1875	23.4116	0.224081	0.419531	0.578212	0.790329	0	0
Fam57b	27.222	27.214	26.5663	26.3874	26.9239	26.0306	26.4221	25.9731	25.7866	25.0898	25.7296	26.8627	25.8386	-1.02409	0.0024928	0.017914	5.80277	1	0
Lppr3	23.9737	23.0959	23.3947	22.4008	23.4434	24.1404	23.4621	23.5983	24.1128	24.2316	23.5015	23.2617	23.8411	0.579431	0.0945271	0.21818	2.19641	0	0
Fam185a	24.9885	25.6745	25.1804	24.8323	25.3533	24.8895	24.9151	24.5656	24.6523	25.0314	24.6892	25.2058	24.7905	-0.415268	0.0446459	0.132844	2.91219	0	1
Mycbp2	28.6622	28.4546	28.8688	28.0012	28.2378	27.9922	24.4804	28.5705	27.4019	27.5437	28.0577	28.4449	27.3411	-1.10387	0.126309	0.262962	1.92707	0	0
Fsd1	24.3747	24.3543	23.9766	24.3949	24.2492	23.9308	24.3743	24.3623	24.1269	24.2654	24.2754	24.2699	24.2225	-0.0474335	0.658385	0.774734	0.368228	0	0
Actn1	27.4485	27.5254	26.9432	26.8391	27.3223	27.9131	27.9276	28.0697	28.1729	28.0021	28.2384	27.2157	28.054	0.838292	0.00204092	0.0154527	6.016	1	0
Lnp	26.345	26.8778	26.6251	26.6524	26.6649	26.1524	25.9389	25.5577	26.2426	26.6792	26.5591	26.633	26.1883	-0.444709	0.0484085	0.140414	2.83224	0	0
Tppp	30.0383	30.006	29.7826	28.9205	29.3025	29.3238	29.1993	29.3453	29.6901	29.0963	29.0243	29.61	29.2799	-0.330111	0.217278	0.374325	1.41764	0	0
Amph	29.3059	29.4937	28.5006	28.8341	28.8585	29.0611	28.8336	28.908	29.2014	29.1844	28.8941	28.9986	29.0138	0.0151972	0.939122	0.963232	0.0540451	0	0
Plekha6	23.2617	24.2661	23.417	23.3337	22.3092	23.9265	23.9487	24.393	23.9619	23.9884	24.3233	23.3175	24.0903	0.772769	0.0660411	0.170357	2.55337	0	0
Otub1	27.9328	28.054	27.436	27.3428	27.1761	27.3629	27.5642	27.5282	27.9692	27.8537	27.5544	27.5883	27.6388	0.0504194	0.804225	0.878574	0.186764	0	0
Sh3d21	29.8769	29.7764	29.8994	29.7001	29.7916	29.9083	29.8543	29.7242	29.7685	31.0679	29.3863	29.8089	29.9516	0.142681	0.574066	0.711435	0.491196	0	0
Map6	31.0096	31.0065	30.6359	30.8675	30.8274	30.6135	30.5316	30.4916	30.9535	30.9533	30.7693	30.8694	30.7188	-0.150579	0.198403	0.354359	1.49671	0	0
Pdpr	29.3208	28.7643	29.8946	29.5955	29.6217	29.4295	29.321	28.9153	28.9711	29.1382	28.6248	29.4394	29.0667	-0.37271	0.143645	0.287805	1.79684	0	1
Cdc42bpb	22.7422	22.7222	22.3723	23.2203	22.9178	23.663	23.629	24.3687	24.565	23.6483	24.1995	22.795	24.0122	1.21728	0.000367574	0.00456881	7.77396	1	0
Ahcyl1	31.4731	31.7895	31.0851	31.3502	31.3709	30.9656	31.2981	31.249	31.2608	30.9249	31.0253	31.4137	31.1206	-0.293118	0.0643893	0.167642	2.57654	0	0
Atp6v0d2	26.0368	25.8714	26.0253	25.2811	25.3103	26.7448	26.021	27.0431	25.9242	25.8483	26.7104	25.705	26.382	0.677004	0.0329652	0.108675	3.20191	0	0
Gng5	28.1136	27.9011	27.656	27.3392	27.694	27.962	27.5918	28.0005	28.2242	28.0714	27.788	27.7408	27.9397	0.198892	0.246271	0.403259	1.31022	0	1
Gabbr2	26.5943	26.466	26.0857	26.0238	25.827	25.8642	26.2954	26.5188	25.7441	25.5612	25.4821	26.1994	25.911	-0.288394	0.224748	0.381614	1.38981	0	0
Ept1	24.7299	24.1786	25.0039	24.743	24.3493	24.5194	25.021	25.0283	25.0461	24.8901	25.1702	24.601	24.9458	0.344876	0.09013	0.21167	2.24011	0	0
Vat1l	30.2988	29.8371	29.7872	29.4848	29.4475	29.8626	29.5541	29.5171	29.7111	29.3956	29.1092	29.7711	29.525	-0.246112	0.226366	0.382905	1.38494	0	0
Erbb2ip	25.8423	25.4025	25.5793	24.9326	25.6081	26.2609	26.3636	26.4423	26.5142	25.9546	25.8578	25.473	26.2322	0.759248	0.00410984	0.0248964	5.32792	1	0
Cadps	29.5829	29.679	29.1374	29.0061	29.1365	29.3746	29.1696	29.3413	29.836	29.6427	29.4998	29.3084	29.4773	0.168943	0.339652	0.501262	0.996362	0	0
Adcy2	24.284	23.7853	23.6777	23.618	23.8452	23.9095	23.5492	23.9793	24.0898	23.8319	24.4948	23.842	23.9758	0.133729	0.460638	0.614184	0.703257	0	0
Kiaa1045	27.4196	27.4693	26.9184	27.2653	27.1693	27.0408	27.2167	27.2838	27.6241	27.3542	27.4934	27.2484	27.3355	0.0871049	0.519019	0.666752	0.584778	0	0
Mon2	23.8111	22.4776	23.4349	23.6547	23.508	23.208	23.4634	23.3876	23.6494	22.8811	23.612	23.3773	23.3669	-0.0103433	0.969756	0.981121	0.0274968	0	0
Lphn1	25.2946	25.2189	24.7422	24.5863	25.1102	25.2586	24.7838	24.8977	24.6259	24.7489	23.8901	24.9904	24.7008	-0.289585	0.242044	0.400345	1.32068	0	0
Lphn3	26.0023	25.9597	25.5811	25.9021	25.7434	25.8707	25.611	25.5675	25.752	25.0847	26.011	25.8377	25.6495	-0.188233	0.252799	0.40889	1.29021	0	0
Baiap3	24.8497	25.0913	24.3438	24.6438	24.52	24.4718	24.7035	24.4606	24.9438	24.5398	24.7401	24.6897	24.6432	-0.0464655	0.767557	0.853519	0.228504	0	0
Clasp1	28.5629	28.2146	29.3795	29.0303	29.1483	28.7054	28.5081	28.1179	28.1997	28.3256	27.8736	28.8671	28.2884	-0.578725	0.051166	0.143934	2.79652	0	0
Fnbp1	24.8516	25.1209	24.8115	25.3691	24.9401	24.507	24.7548	25.025	24.3369	25.2334	25.4008	25.0186	24.8763	-0.142329	0.493829	0.645614	0.631256	0	0
Dnajc6	27.7604	27.9163	27.4169	26.6402	27.3512	27.0435	27.1991	27.094	27.2725	27.3145	27.5068	27.417	27.2384	-0.178603	0.476154	0.628876	0.669153	0	0
Daam2	25.4518	25.214	24.9993	25.5313	25.097	25.2661	24.7704	25.442	24.2159	24.2523	25.0481	25.2586	24.8325	-0.426183	0.110108	0.241203	2.05168	0	0
Snph	30.5767	29.6395	31.1031	30.7434	30.8683	30.6483	30.6625	30.1094	29.6899	30.1969	29.0121	30.5862	30.0532	-0.532997	0.172105	0.322493	1.63266	0	0
Madd	25.1438	24.9623	24.6069	24.2843	24.6623	24.9035	24.7594	24.6422	25.0965	25.1928	24.6642	24.7319	24.8764	0.14449	0.438787	0.593739	0.752099	0	0
Rimbp2	23.9178	24.0004	21.5968	21.5057	23.6862	23.5814	23.637	23.6136	23.4918	23.3897	23.6633	22.9414	23.5628	0.621399	0.337487	0.498725	1.00368	0	0
Mfn2	29.8454	29.6018	30.9507	30.3965	30.3018	30.0473	30.1041	29.8453	29.4768	29.9399	29.1966	30.2193	29.7683	-0.450942	0.146595	0.291281	1.77952	0	1
Scrib	24.3819	24.1669	23.8026	25.057	23.8755	23.767	23.5026	23.2991	23.3969	23.2512	22.8837	24.2568	23.3501	-0.906705	0.011439	0.0522303	4.25897	0	0
Plxna4	27.2541	26.5862	26.6606	26.0135	26.6554	27.1841	27.1048	27.3098	26.8553	27.3512	26.559	26.634	27.0607	0.426749	0.109154	0.239426	2.06235	0	0
2022-09-09	28.1411	28.0551	27.462	27.9469	27.7294	28.0873	27.6908	27.8631	27.694	27.4823	27.2256	27.8669	27.6739	-0.193051	0.292979	0.452064	1.1454	0	0
Rab3gap1	24.0288	23.736	23.9766	24.2847	23.9037	24.0816	25.1441	24.5001	24.4207	24.9603	25.4214	23.986	24.7547	0.76875	0.0115865	0.0524709	4.25234	0	0
Mogs	26.0829	26.2061	26.2937	26.2018	25.5982	26.8839	27.1642	27.0508	26.9021	27.1891	27.1564	26.0765	27.0578	0.981236	0.000495892	0.00563273	7.47195	1	0
Slc20a2	25.23	25.8572	25.2847	25.5694	25.5858	25.3949	25.2666	25.2588	25.6375	25.7276	25.9544	25.5054	25.54	0.0345243	0.835244	0.899576	0.152684	0	0
Pgrmc2	25.7734	26.178	25.5055	25.6716	25.7791	25.9221	26.2109	26.2855	26.113	26.8801	26.042	25.7815	26.2423	0.460746	0.0286654	0.0984659	3.34423	0	0
Fbxo2	27.0343	26.5164	26.0821	26.7548	26.4599	26.5512	26.471	26.5919	26.8377	26.8437	26.2842	26.5695	26.5966	0.0271312	0.885815	0.93308	0.0999268	0	0
Kcmf1	23.6254	23.3363	23.3035	23.0774	22.7934	23.4722	23.2565	23.2908	23.7714	22.9707	22.8752	23.2272	23.2728	0.0456039	0.818718	0.889287	0.169279	0	0
Adck5	24.3542	24.6829	25.0571	24.781	25.3366	25.1115	25.1755	25.299	24.1518	24.1192	24.7325	24.8424	24.7649	-0.077461	0.781653	0.86461	0.209879	0	1
Impad1	25.4131	25.8156	25.4991	25.3281	25.4924	25.9402	26.0854	26.4428	25.7857	25.7433	25.8374	25.5096	25.9725	0.462848	0.00768333	0.0396087	4.65804	0	0
Cpm	25.9499	26.4373	26.0738	25.6728	25.8843	25.2086	25.0295	24.9115	24.7708	24.6878	25.1175	26.0036	24.9543	-1.04936	0.000207122	0.00297209	8.39431	1	0
Camsap3	24.2345	24.497	23.8641	23.9903	24.1272	23.4107	24.7068	24.0169	24.3217	24.1319	24.3744	24.1426	24.1604	0.0177733	0.934217	0.960672	0.0578835	0	0
Tdrkh	28.2914	27.9789	29.0612	28.8954	28.809	28.584	28.566	28.0373	28.0586	28.1256	27.8298	28.6072	28.2002	-0.406973	0.132811	0.271604	1.88042	0	1
Tecpr1	24.1493	24.8353	21.7959	22.2742	23.3498	23.547	23.9341	24.0084	23.877	23.8786	23.3675	23.2809	23.7687	0.487875	0.440956	0.595273	0.748378	0	0
Epn1	26.2599	26.1316	25.5378	25.6546	25.8492	25.552	25.7493	25.6544	25.9032	25.4919	25.2996	25.8866	25.6084	-0.278232	0.129833	0.267312	1.9034	0	0
Aldh3b1	25.2311	25.1717	24.8538	25.3661	25.4795	25.9714	25.4939	26.0351	25.3764	25.8249	25.2112	25.2204	25.6522	0.43173	0.0357501	0.115311	3.1164	0	0
Gstm7	25.3394	26.0192	25.9563	25.5746	25.8221	25.3307	25.5839	25.329	24.8688	25.2296	24.9341	25.7423	25.2127	-0.529618	0.0123945	0.054445	4.19906	0	0
Zmpste24	26.3148	25.9632	26.519	26.2253	26.4456	27.2435	26.8968	27.21	27.3898	27.5232	27.4434	26.2936	27.2845	0.990873	4.62815e-05	0.00101517	9.94407	1	0
Lrrc8a	27.9646	27.9855	27.4507	27.664	27.7689	28.156	28.1437	28.1828	28.4947	28.3057	28.455	27.7668	28.2896	0.522853	0.00302893	0.0203066	5.62191	0	0
Mtdh	27.759	27.5944	28.2694	27.7375	28.1039	27.9148	28.1913	27.8901	28.6464	28.6886	28.6685	27.8928	28.3333	0.440432	0.0558055	0.152884	2.70949	0	0
Hapln4	26.7672	26.9578	26.3356	26.0303	25.5931	26.4237	26.0553	26.2405	26.9931	26.3723	26.4414	26.3368	26.4211	0.0842601	0.772111	0.857722	0.221418	0	0
Vac14	25.6814	25.9296	25.9943	25.7598	25.6945	25.6719	25.4558	25.7034	26.2415	25.8586	26.0193	25.8119	25.8251	0.0131676	0.921981	0.954585	0.0670539	0	0
Ddrgk1	25.294	24.9525	25.1757	24.9632	24.9919	25.3775	25.3922	25.9117	26.2394	25.4745	25.4455	25.0755	25.6401	0.564663	0.00953937	0.0457345	4.45057	0	0
Tmem106b	24.2826	23.8868	25.0005	24.7765	24.9796	24.4585	24.5907	25.0282	24.9992	24.8689	25.4971	24.5852	24.9071	0.321893	0.2602	0.416023	1.26527	0	0
C2cd2l	26.0882	25.8182	25.9382	25.5012	25.1589	25.8161	26.0009	25.5783	25.6394	25.4867	25.7888	25.7009	25.7184	0.0174279	0.927407	0.958794	0.0607073	0	0
Mrps7	27.9391	27.5194	28.5408	28.322	28.105	28.1131	28.184	28.1145	27.8927	28.2008	27.3351	28.0853	27.9734	-0.111907	0.62543	0.747033	0.420755	0	1
Flnb	24.7343	24.9553	24.848	25.1809	24.7872	25.3531	25.4346	25.5633	25.4305	25.8475	24.9691	24.9011	25.433	0.531879	0.00499842	0.0288721	5.11418	0	0
Rraga/Rragb	22.5407	21.529	23.4799	23.7199	23.7232	23.5524	23.2	23.7932	24.7364	24.8651	23.8901	22.9985	24.0062	1.00768	0.0865822	0.204915	2.2869	0	0
Kxd1	24.1285	23.8172	24.3641	24.7003	24.6836	24.4437	24.6199	24.6863	24.6925	24.0404	24.7838	24.3388	24.5444	0.205684	0.340804	0.502301	0.993376	0	0
Eif4g3	24.2138	24.6933	24.6539	24.7204	25.1655	24.4826	24.3304	24.4112	24.6142	24.5846	24.9695	24.6894	24.5654	-0.123974	0.505898	0.655471	0.609396	0	0
Pip4k2b	25.8233	25.9143	24.9693	25.7273	25.5474	25.7039	25.2231	25.5598	25.4477	25.0083	25.2549	25.5963	25.3663	-0.230052	0.282702	0.442145	1.17741	0	0
Acad11	25.24	25.2613	24.375	24.5552	24.8543	24.3184	24.4093	24.7625	24.1132	24.5992	24.5181	24.8572	24.4535	-0.403712	0.0900724	0.21167	2.24011	0	1
Bdh1	31.8032	31.4098	32.6734	32.4399	32.0309	32.1177	32.2738	31.9698	31.6334	31.7849	31.5891	32.0714	31.8948	-0.176657	0.507912	0.65686	0.606341	0	1
Atp2c1	23.2541	22.5591	23.7387	23.9646	23.6405	23.8985	23.9523	24.154	24.46	23.835	24.6429	23.4314	24.1571	0.725691	0.0397616	0.1239	3.01276	0	0
Glrx5	27.9585	27.8734	27.8345	27.2904	26.3617	27.2741	27.661	27.4608	26.8405	27.1941	26.6395	27.4637	27.1783	-0.28539	0.42979	0.586093	0.770798	0	1
Llgl1	27.7715	27.9121	27.876	27.8867	27.927	27.3172	27.399	27.4661	27.57	27.4425	26.6889	27.8746	27.314	-0.560691	0.00679943	0.0360488	4.7939	0	0
Elac2	24.4428	23.8868	23.7895	23.85	23.8885	23.8905	23.9449	23.7254	24.0161	23.7243	23.1752	23.9715	23.746	-0.225475	0.222221	0.379528	1.39772	0	1
Supv3l1	27.463	27.4184	28.2769	27.9427	28.1946	27.7887	27.6221	27.6328	27.6066	27.9484	27.6116	27.8591	27.7017	-0.157416	0.442952	0.597247	0.743601	0	1
Bcas1	30.1606	30.1066	30.1101	30.5167	30.3672	29.842	29.8393	30.036	29.1928	29.1717	29.0877	30.2523	29.5283	-0.723983	0.00657402	0.0353499	4.82215	1	0
Negr1	28.3435	28.5417	27.983	27.6169	28.2095	28.179	28.1803	28.241	27.9961	27.901	27.7674	28.1389	28.0441	-0.0947914	0.610985	0.737578	0.439133	0	0
Paqr8	23.6708	21.7807	24.0219	23.7861	22.1446	23.766	24.0322	23.9342	23.9642	24.2234	23.7364	23.0808	23.9427	0.861913	0.136748	0.277969	1.847	0	0
Rap2a	26.5197	26.545	26.0308	26.7847	26.1064	26.3934	26.0534	26.0819	26.0777	25.7151	25.594	26.3973	25.9859	-0.411393	0.0555998	0.152578	2.71238	0	0
Mrps10	26.7936	26.5492	27.4037	27.2963	27.3493	27.214	27.1282	26.6381	26.914	26.9628	26.8016	27.0784	26.9431	-0.13534	0.50705	0.655998	0.608236	0	1
Mrps26	27.1361	26.7516	28.036	27.141	27.4922	27.5746	27.7626	27.0816	26.9891	27.3394	27.0014	27.3114	27.2915	-0.0199242	0.939498	0.963323	0.0539088	0	1
Them6	28.5645	28.2844	28.2561	28.5444	28.3765	28.479	28.3035	28.0223	28.13	28.1457	27.8507	28.4052	28.1552	-0.24997	0.0500013	0.14232	2.81279	0	0
Spag1	23.2857	23.3805	22.6464	22.4392	21.3649	22.5522	22.6025	22.5431	23.2352	23.6695	23.258	22.6233	22.9767	0.35341	0.422273	0.579137	0.788024	0	0
Ankfy1	24.1526	24.9656	26.0143	25.708	25.3685	24.6508	24.731	24.9581	24.2542	24.5846	24.8448	25.2418	24.6706	-0.571185	0.155246	0.303087	1.7222	0	0
Nmes1	24.9951	24.7415	24.7422	25.332	25.1263	28.6016	27.9965	29.3607	27.6409	28.173	27.707	24.9874	28.2466	3.25918	1.23988e-05	0.000411983	11.2451	1	0
Ccdc109b	24.492	24.3907	25.3505	25.2476	25.9278	24.7885	24.6655	24.572	24.4759	24.3873	23.6221	25.0818	24.4185	-0.663224	0.0887201	0.20909	2.2578	0	1
Nfasc	32.1146	32.0401	31.324	31.1951	31.4125	31.7787	31.686	31.7768	31.6482	31.3445	31.2412	31.6172	31.5792	-0.038025	0.864382	0.919741	0.1207	0	0
Nrcam	29.8267	29.922	29.3934	29.146	29.2792	30.1231	30.2197	30.5657	30.4283	30.4734	30.4623	29.5134	30.3788	0.865328	0.00258352	0.0183304	5.76961	1	0
Dlg1	27.9367	28.0048	27.8841	27.7688	27.4963	27.8982	28.041	28.0173	27.9874	27.7178	27.563	27.8181	27.8708	0.0526799	0.667997	0.781114	0.356395	0	0
Atpaf1	27.7396	27.6827	27.9791	27.8123	27.7352	27.8954	27.5694	27.0352	27.3427	27.4709	27.6431	27.7898	27.4928	-0.297031	0.0567318	0.154164	2.69747	0	1
Mfn1	25.6064	25.3349	26.9099	26.1484	26.6531	25.9977	26.4581	26.1004	25.9291	26.3736	26.1332	26.1305	26.1654	0.0348056	0.915547	0.951029	0.0724389	0	1
Pdk1	27.0162	26.7279	27.982	26.8798	27.3005	27.1574	27.1531	27.0385	27.1531	27.0503	26.6517	27.1813	27.034	-0.147279	0.558373	0.698695	0.517266	0	1
Gns	24.887	26.8398	25.6241	25.7056	25.8581	28.3014	28.0361	28.9813	28.1941	27.6882	28.3221	25.7829	28.2539	2.47096	0.000351797	0.00447209	7.80483	1	0
Tufm	33.6146	33.247	33.9001	33.8739	33.7832	33.5577	33.4526	33.2232	33.2011	33.067	33.0959	33.6838	33.2663	-0.417509	0.0225657	0.0834956	3.58216	0	1
Entpd3	25.1617	25.1559	25.6848	24.7679	25.0253	24.3435	24.621	24.3198	24.4997	24.3824	24.9057	25.1591	24.512	-0.64711	0.00816698	0.0409692	4.60932	1	0
Tnpo1	26.1411	26.1917	25.8979	25.9105	25.676	26.2109	26.1349	25.9011	25.7378	26.1731	25.8812	25.9634	26.0065	0.0430537	0.732515	0.829953	0.268898	0	0
Actbl2	25.0382	25.0414	24.9299	24.2862	24.5255	25.7954	24.6927	25.0253	26.6927	25.6131	24.7851	24.7642	25.434	0.669789	0.0926935	0.215297	2.2156	0	0
Erlin2	27.794	27.9463	27.6409	27.8624	27.906	28.033	28.0787	28.0942	28.4387	28.6756	29.0464	27.8299	28.3944	0.564485	0.017708	0.0710862	3.81429	0	0
Hnrnpa3/Gm6793	24.0025	24.1728	24.4863	24.8079	24.4705	24.5862	24.4688	25.18	24.7799	24.4914	24.4315	24.388	24.6563	0.268324	0.176319	0.328191	1.60739	0	0
Pld4	25.3321	25.3142	26.2186	25.2435	23.4458	28.2824	28.4734	29.3932	28.1367	28.5684	29.3116	25.1109	28.6943	3.58343	0.000444096	0.00528505	7.56387	1	0
Psmd11	26.7464	26.6558	26.6464	26.1412	26.7826	27.0156	26.8149	26.9465	27.2022	26.6334	26.3242	26.5945	26.8228	0.228358	0.216766	0.374212	1.41807	0	0
Sv2b	27.2484	27.6498	26.7806	27.0376	27.1123	26.527	26.8889	26.9532	26.8406	27.0239	26.8358	27.1657	26.8449	-0.320824	0.0914482	0.213421	2.22822	0	0
Rhot1	29.6234	29.2811	30.4271	29.9251	30.1125	29.7315	29.7283	29.4298	29.576	29.5678	29.4113	29.8738	29.5741	-0.29971	0.208451	0.364735	1.45508	0	1
Oxa1l	25.7084	25.6214	26.331	25.6836	26.2271	26.8241	26.887	26.0744	25.7011	25.5255	26.0806	25.9143	26.1821	0.267821	0.358078	0.51977	0.944054	0	1
Enoph1	26.0713	25.9671	25.5155	25.2903	25.2604	24.9327	25.3604	24.5743	25.2011	24.05	25.1224	25.6209	24.8735	-0.747446	0.0185659	0.0735622	3.76489	0	0
Zadh2	28.6308	28.4808	29.4909	29.0631	29.3069	28.6727	28.8063	28.5935	28.4917	28.7476	28.6855	28.9945	28.6662	-0.328285	0.165948	0.316253	1.66085	0	1
Cpt1c	24.6878	24.7443	24.9367	24.0832	24.4172	25.3047	24.6946	24.9409	24.8837	24.6293	24.0448	24.5738	24.7497	0.175817	0.457047	0.610852	0.711105	0	1
Coa6	25.0688	25.4158	25.4076	24.8952	25.2589	25.0605	25.3805	24.7949	24.542	25.747	24.9634	25.2093	25.0814	-0.127919	0.544718	0.687169	0.541262	0	1
Eif4b	25.0393	25.4709	24.6347	24.6087	24.8592	24.3007	24.7841	24.823	24.6942	25.3746	25.1702	24.9225	24.8578	-0.064757	0.775743	0.859205	0.218925	0	0
Elmod2	24.7769	24.7249	25.4501	25.0799	25.24	24.8267	25.0788	24.8197	24.7435	24.5913	24.2864	25.0544	24.7244	-0.329975	0.0961669	0.221052	2.17754	0	0
Slc25a44	24.6286	24.8912	24.9447	25.4074	25.2104	25.2294	25.021	25.2955	24.606	24.3076	24.9445	25.0165	24.9007	-0.115797	0.586084	0.722063	0.469804	0	1
Samm50	31.2536	30.6841	31.6949	31.4728	31.6814	31.5407	31.3127	31.0555	31.1037	31.1057	30.707	31.3574	31.1376	-0.219793	0.348967	0.510297	0.97059	0	1
Reep1	25.434	25.2455	25.209	25.708	25.8054	25.7256	26.0356	25.8792	25.6927	25.8622	25.9478	25.4804	25.8572	0.376813	0.0310664	0.10374	3.26895	0	0
Cdc42se2	24.5454	24.7521	24.6323	24.4921	24.4461	24.986	24.2832	24.4644	24.5508	24.0498	24.076	24.5736	24.4017	-0.17189	0.300983	0.461909	1.11432	0	0
Enpp6	29.0056	28.987	29.2989	29.0508	29.0979	28.3904	28.1594	28.1125	28.3263	27.8056	26.8515	29.088	27.9409	-1.14708	0.00373394	0.0231201	5.43471	1	0
Slc25a40	26.7231	26.3209	27.6923	27.1009	27.4386	27.0108	26.9526	26.5285	26.7157	26.5208	26.2575	27.0552	26.6643	-0.390845	0.20231	0.358097	1.48158	0	1
Aars	29.1684	29.0669	28.4501	28.6018	28.6199	29.1636	29.0409	29.1903	29.2931	28.8691	28.8189	28.7814	29.0626	0.281218	0.128781	0.266454	1.90804	0	0
Cept1	22.1433	23.6544	21.6366	23.2037	21.7711	25.2127	25.3718	25.1332	25.459	25.5233	25.7045	22.4818	25.4008	2.91893	0.00148568	0.0125379	6.31756	1	0
Gpt2	25.9618	26.2799	26.7396	26.9558	26.8129	26.604	26.6195	26.6761	26.97	27.4079	28.0716	26.55	27.0582	0.508206	0.127234	0.264231	1.92013	0	1
Phyhipl	28.0626	28.0831	27.5837	28.2434	27.7314	27.4809	27.6051	27.5805	27.7385	28.1449	27.8683	27.9408	27.7364	-0.20445	0.228066	0.384937	1.37731	0	0
Ccny	25.8977	26.6296	25.8215	25.5905	25.3884	25.6191	25.597	25.804	25.6529	25.4703	25.0987	25.8655	25.5403	-0.325213	0.214336	0.37133	1.42923	0	0
Nars2	26.8232	26.5007	27.0112	27.4297	27.0458	26.8146	26.9733	26.7832	26.8453	26.689	26.0882	26.9621	26.6989	-0.263181	0.219807	0.377417	1.40577	0	1
Mief1	24.4897	24.1761	24.6756	24.4717	24.589	24.0958	24.2833	24.213	23.9702	23.8375	24.6666	24.4804	24.1777	-0.302703	0.067856	0.174102	2.522	0	1
Trim23	24.6912	24.3024	24.3728	24.2667	24.1481	24.5116	24.545	24.3546	24.36	23.8793	24.953	24.3562	24.4339	0.0777015	0.657653	0.774144	0.369327	0	0
Fam210a	28.4082	27.9289	28.4008	28.6872	28.3421	28.0478	27.7194	27.518	27.7347	27.8457	27.6252	28.3535	27.7485	-0.605002	0.00413396	0.0249958	5.32217	1	1
Hpcal4	24.3863	24.3906	24.8855	24.5941	24.4455	24.5804	23.9852	25.186	24.0894	23.4475	24.0541	24.5404	24.2238	-0.316627	0.265733	0.422854	1.24177	0	0
Pck2	30.4858	30.1808	30.9389	30.7134	30.5266	30.4645	30.6359	30.4546	30.1728	30.0809	30.0926	30.5691	30.3169	-0.252202	0.149076	0.294466	1.76383	0	1
Tm9sf4	25.8299	25.5886	25.2409	25.77	25.3962	26.7631	26.8963	27.0734	25.7475	25.974	26.0985	25.5651	26.4255	0.860337	0.0106502	0.0495731	4.3343	1	0
Coro2b	30.4242	29.885	30.1221	29.2869	29.6206	29.987	30.1156	30.4312	30.1872	29.7374	30.096	29.8678	30.0924	0.224615	0.343352	0.504726	0.986428	0	0
Thnsl1	29.0803	29.0508	29.4893	29.078	29.0961	29.0593	29.1117	28.6898	28.6084	28.4963	28.2927	29.1589	28.7097	-0.449222	0.0194668	0.0761071	3.71583	0	1
Wdr48	21.8955	22.7761	23.0255	22.8303	22.5018	23.1658	23.4848	23.4578	23.9411	23.7833	23.64	22.6058	23.5788	0.972961	0.00425609	0.0254607	5.29559	1	0
Tiprl	24.4201	24.3543	24.193	24.2985	24.079	24.3246	24.5118	24.2674	24.3045	24.2315	24.4772	24.269	24.3528	0.0838455	0.304577	0.465677	1.1026	0	0
Slc25a12	34.2754	33.8155	34.8576	34.1623	34.1222	34.2063	34.14	33.7435	33.8836	33.5069	33.2204	34.2466	33.7834	-0.463169	0.0761576	0.188808	2.405	0	1
Atl1	28.9186	28.7766	28.6137	28.0793	28.4241	28.6569	28.5961	28.5205	28.6862	28.4943	28.5217	28.5625	28.5793	0.0167911	0.915707	0.951029	0.0724389	0	0
Ano10	25.4131	24.4165	24.7037	25.2969	25.1305	25.4916	25.246	25.4997	25.9174	25.5386	26.1373	24.9921	25.6384	0.646319	0.0243148	0.0883122	3.50124	0	0
Echs1	31.3769	31.2636	31.7903	31.8309	31.8188	31.7268	31.6255	31.4766	31.4652	31.4929	31.5744	31.6161	31.5602	-0.0558588	0.683857	0.794676	0.331562	0	1
Rcn3	24.6149	24.3907	24.7797	25.0525	24.956	25.5827	25.546	25.1483	24.4178	25.9313	25.0356	24.7588	25.277	0.518208	0.070934	0.179258	2.47989	0	0
Rab39b	28.0115	27.8087	28.4151	27.7442	27.8734	28.1451	28.1259	27.6982	27.9611	28.161	27.9711	27.9706	28.0104	0.039789	0.784262	0.866639	0.206497	0	0
Dcakd	27.1765	27.0074	27.761	27.3854	27.7118	27.6732	27.7334	27.1104	27.429	27.8082	27.6163	27.4084	27.5617	0.15333	0.421078	0.578917	0.78857	0	1
Atcay	26.0918	26.375	26.2454	26.1592	26.5259	26.1534	26.0002	26.1152	26.5891	26.7078	26.2528	26.2795	26.3031	0.02361	0.869025	0.922001	0.11716	0	0
Pgs1	28.2153	27.9052	28.8515	28.4237	28.5026	28.4323	28.5386	28.1242	28.2872	28.0726	28.0102	28.3797	28.2442	-0.135506	0.47608	0.628876	0.669153	0	1
Rab9b	25.8663	24.5581	26.1245	25.843	25.9271	26.1884	26.0342	25.7515	25.6771	25.6813	24.9232	25.6638	25.7093	0.0454809	0.895156	0.937916	0.0924693	0	0
Elovl5	23.1799	22.083	22.5438	23.3313	22.4863	24.096	24.3061	24.6436	24.4605	24.5846	24.4461	22.7249	24.4228	1.69795	0.000991256	0.00934454	6.74166	1	0
Nipa1	25.606	25.0652	24.6973	25.0432	25.5856	25.3103	25.0432	25.4165	25.5908	25.2634	25.2435	25.1995	25.3113	0.111823	0.579422	0.715965	0.482038	0	0
Tbc1d10b	26.5767	26.3944	27.0067	26.5557	27.0678	26.2133	26.1815	26.7459	26.58	26.2961	26.1067	26.7203	26.3539	-0.366338	0.0619541	0.163586	2.61188	0	0
Elmo2	25.0272	24.6359	24.4404	24.2862	24.3738	24.4681	24.1234	24.5382	24.7799	24.5697	23.8901	24.5527	24.3949	-0.157798	0.422054	0.579073	0.788183	0	0
Ppm1l	24.4972	25.6281	24.6992	25.3121	24.7501	24.3078	24.6933	24.3546	24.188	24.2599	24.1807	24.9773	24.3307	-0.646608	0.0344155	0.111917	3.1595	0	0
Ganab	30.0657	30.1653	29.9761	29.9613	30.0104	30.5697	30.8472	30.7988	30.8541	30.9613	30.7294	30.0358	30.7934	0.757664	1.8983e-06	0.000113763	13.1017	1	0
Armcx3	25.8163	26.4775	25.9152	25.8035	26.0509	25.8932	25.9716	25.746	25.5201	25.8498	26.3358	26.0127	25.8861	-0.126562	0.466843	0.61914	0.691663	0	0
Fam49a	24.1342	23.5922	24.6243	23.7294	23.9037	23.6425	23.7647	24.0375	23.9411	23.72	23.9313	23.9968	23.8395	-0.157241	0.449556	0.60339	0.728838	0	0
Mal2	24.8966	25.1282	24.6317	24.2107	24.1201	24.6525	24.6173	24.655	24.8681	24.7042	26.4384	24.5975	24.9893	0.391805	0.294698	0.45374	1.14006	0	0
Mia3	24.909	24.6217	25.1939	25.3408	25.4972	25.694	25.5068	26.0176	25.9876	25.7708	25.9494	25.1125	25.821	0.708532	0.00671774	0.0356721	4.80906	1	0
Cd99l2	26.0861	26.1788	26.0183	26.0161	26.1101	25.489	26.004	26.0429	25.9305	26.2145	25.8828	26.0819	25.9273	-0.154595	0.187881	0.342493	1.54585	0	0
Comtd1	29.8202	29.4505	30.6165	29.4962	29.6961	29.6986	29.4735	29.3152	29.3533	28.4109	28.4921	29.8159	29.1239	-0.691952	0.0494506	0.14148	2.82133	0	1
Iars2	31.9467	31.5523	32.3835	32.5117	32.3825	32.0307	32.0384	31.7588	31.6055	31.5593	31.6344	32.1553	31.7712	-0.38417	0.102586	0.23075	2.1156	0	1
Rufy1	22.611	21.4886	22.177	22.3996	23.7978	26.0334	25.7601	25.9354	25.9425	26.0002	27.7579	22.4948	26.2383	3.74349	5.01908e-05	0.00106608	9.87347	1	0
Dock9	26.0479	26.054	26.1612	26.0408	26.1358	25.7943	25.8112	25.9986	26.243	26.0309	25.6429	26.0879	25.9201	-0.167772	0.11501	0.247578	2.01404	0	0
Dars2	27.0313	26.7898	27.3634	27.2791	27.3195	26.917	26.8858	26.655	26.8092	26.7334	26.7243	27.1566	26.7874	-0.369206	0.023333	0.085961	3.54017	0	1
Prune	25.1932	25.1019	25.2507	25.8566	24.9664	25.1311	24.562	24.8446	24.8953	24.557	24.1326	25.2738	24.6871	-0.586683	0.0212044	0.0807739	3.62997	0	0
Cox15	27.1328	27.0349	27.7982	27.5124	27.6717	26.9857	27.558	27.1477	27.3319	27.0801	26.6058	27.43	27.1182	-0.311799	0.153668	0.300706	1.73358	0	1
Chdh	24.8312	25.2613	25.6648	26.0621	25.2882	25.0632	25.124	25.3697	25.7551	25.6466	26.1709	25.4215	25.5216	0.100061	0.719548	0.820097	0.286134	0	1
Nup93	23.8911	23.6828	24.0102	24.6117	24.3106	24.1216	23.8271	24.6128	24.7148	24.2664	24.723	24.1013	24.3776	0.276333	0.244214	0.401893	1.31512	0	0
Chmp2b	23.5807	23.5558	21.5403	22.0962	22.0424	23.3692	23.7634	23.7507	23.3339	23.5732	23.2229	22.5631	23.5022	0.939135	0.0892203	0.209974	2.25172	0	0
Zc2hc1a	23.561	24.0004	24.0988	24.5937	24.5909	23.8754	23.4324	23.5215	23.3339	22.766	23.1238	24.169	23.3421	-0.826848	0.0103099	0.0485528	4.3643	1	0
Slc6a17	25.5989	25.9152	25.6247	25.4787	25.1218	25.7574	25.6092	25.8418	25.8721	25.9957	24.9656	25.5479	25.6736	0.125744	0.541612	0.684356	0.547181	0	0
Sun2	24.4321	24.7065	23.9814	24.6234	24.435	24.6146	25.6502	25.4294	24.9844	24.6096	25.3302	24.4357	25.1031	0.667364	0.0143709	0.0613598	4.02656	0	0
Sgta	25.4259	25.829	25.0332	25.2434	25.2014	25.1419	25.4143	25.2013	25.2761	25.6265	25.5469	25.3466	25.3678	0.0212489	0.896545	0.938748	0.0911906	0	0
Tspan9	23.5744	21.7807	23.6819	23.5971	23.896	23.7106	23.4752	23.8049	23.7115	23.7357	24.0975	23.306	23.7559	0.449897	0.312453	0.472339	1.08211	0	0
Mtrf1l	23.9384	23.8731	23.6749	24.2307	24.2115	23.7847	23.8257	23.7024	23.5601	23.7189	24.0655	23.9857	23.7762	-0.209508	0.139431	0.282057	1.82594	0	1
Psmd5	24.7189	24.614	24.9452	24.4725	24.5824	24.2418	24.1075	24.3829	24.3533	24.2963	23.8905	24.6666	24.212	-0.454566	0.00271254	0.0189257	5.72351	0	0
Mrps35	28.1577	27.627	28.4839	28.011	27.8684	28.4319	28.8713	28.3812	28.0722	28.1909	27.9527	28.0296	28.3167	0.287104	0.177717	0.329862	1.60007	0	1
Fam73b	27.6783	27.5571	28.0358	27.4551	27.6032	27.6798	27.808	27.3588	27.4847	27.4569	27.0663	27.6659	27.4757	-0.190135	0.221924	0.379407	1.39818	0	0
Tmem11	29.1727	29.316	29.2831	29.7335	29.3761	29.2963	28.954	28.8446	28.6979	28.951	28.0157	29.3763	28.7933	-0.583041	0.0203503	0.0781413	3.67777	0	1
Ndufv3	30.1761	30.224	31.1806	30.8545	30.0563	30.1374	29.5725	29.9207	29.7473	29.2083	29.6814	30.4983	29.7112	-0.787031	0.018983	0.0747114	3.74253	0	1
Csnk1a1	21.4231	21.8561	22.5722	23.4241	23.0206	23.5933	23.3321	23.4913	23.4563	23.4165	24.082	22.4592	23.5619	1.10271	0.0371318	0.11745	3.08988	0	0
Ahsa1	25.8602	26.2665	25.752	26.3464	26.0225	25.7354	25.6737	26.0077	26.1773	25.9592	25.9496	26.0495	25.9172	-0.132334	0.364856	0.527556	0.922604	0	0
Mrps27	28.4874	28.1893	28.6718	28.554	28.486	28.9283	28.6393	28.4821	28.3214	28.305	28.2602	28.4777	28.4894	0.0117141	0.93111	0.959819	0.0591663	0	1
Ipo5	27.1494	26.901	26.9063	26.7039	26.5674	27.4378	27.089	27.4561	27.5444	27.195	27.1819	26.8456	27.3173	0.471755	0.00550631	0.0310574	5.00892	0	0
Cyp20a1	25.1161	24.5067	24.8781	24.9798	24.9469	25.5631	25.5197	25.7618	25.8539	25.9494	25.1871	24.8855	25.6392	0.753633	0.000794049	0.00782748	6.99724	1	0
Ptk7	22.7915	22.1515	21.4244	23.9894	21.8175	22.874	22.9707	22.8417	22.7877	23.4459	22.8683	22.4349	22.9647	0.529842	0.307758	0.468832	1.09286	0	0
Baiap2	25.3717	25.4086	24.9602	25.4749	24.8956	25.3101	25.3218	25.5771	24.9715	25.1502	24.5779	25.2222	25.1514	-0.0707665	0.712854	0.81594	0.293465	0	0
Mterf2	26.6979	26.439	27.8775	27.1785	27.0914	26.7619	27.0112	26.3635	26.4605	26.9304	26.1781	27.0568	26.6176	-0.439242	0.165239	0.315538	1.66411	0	0
Pdhx	31.5143	31.4856	31.9238	31.6366	31.821	31.451	31.5367	31.163	31.1003	30.9508	31.119	31.6762	31.2201	-0.456105	0.00549232	0.0310307	5.01016	0	1
Slc25a29	25.1173	24.8752	25.4455	25.3901	25.4132	25.4184	25.109	24.8955	25.1124	24.8768	24.9908	25.2483	25.0671	-0.181132	0.223789	0.381237	1.39124	0	1
Ablim2	27.6256	27.12	26.9063	27.1324	27.0512	27.2332	27.3277	27.2122	27.2378	27.4546	27.0138	27.1671	27.2466	0.0794556	0.578545	0.7154	0.483177	0	0
Eea1	25.3116	26.6514	25.5776	26.0129	26.1937	26.405	24.325	26.3828	26.4239	25.4102	25.4861	25.9494	25.7388	-0.210615	0.624227	0.746581	0.421629	0	0
Mblac2	26.0305	25.8491	26.3768	25.6549	26.4748	25.7953	26.0431	25.8061	25.7663	25.724	26.4947	26.0772	25.9383	-0.138972	0.498901	0.649882	0.62175	0	0
Srsf7	22.3856	22.2788	21.1468	21.4597	22.8695	23.4574	23.621	23.9682	23.4149	23.144	23.27	22.0281	23.4792	1.45117	0.00732157	0.0379771	4.71873	1	0
Slc17a6	28.9271	29.1827	28.5751	28.1356	28.6251	28.4294	28.6399	28.1348	28.7286	28.7466	28.2122	28.6891	28.4819	-0.207193	0.351478	0.512406	0.96464	0	0
Nceh1	28.4927	28.2098	28.3977	28.2493	28.4129	29.0023	29.1106	29.1346	29.0785	28.9271	29.0637	28.3525	29.0528	0.700326	1.3916e-05	0.000440585	11.1483	1	0
Plcxd3	25.7866	25.0401	25.3628	25.082	25.2658	25.1272	25.0811	25.0267	25.1321	24.8419	25.0363	25.3075	25.0409	-0.266589	0.117957	0.251411	1.99188	0	0
Lsamp	30.7084	30.7797	30.1669	29.9879	30.3995	30.2331	30.2825	30.2613	30.0689	29.8981	30.2289	30.4085	30.1621	-0.246352	0.190257	0.345884	1.53164	0	0
Lss	24.9529	24.9401	25.5409	25.3235	25.8668	26.1028	25.8818	26.1574	26.1574	25.8785	25.7273	25.3248	25.9842	0.659357	0.016459	0.0672795	3.89369	0	0
Cadm2	29.4751	29.156	29.1555	29.028	29.0528	29.2918	29.1554	29.3534	29.3353	28.9925	28.9111	29.1735	29.1732	-0.000254343	0.998213	0.999106	0.0012905	0	0
Olfm2	25.5929	25.5097	24.6594	25.2527	25.0892	25.0474	25.5838	24.8761	24.6068	24.7422	24.8221	25.2208	24.9464	-0.274388	0.242423	0.400775	1.31914	0	0
Tmem214	25.6798	25.9379	25.031	25.3148	25.1956	25.8176	26.3069	26.1899	26.0506	26.6576	25.8637	25.4318	26.1477	0.715916	0.00911045	0.0441193	4.50245	1	0
Hspa13	24.9312	24.7153	24.3041	24.7242	24.4572	25.2715	25.3419	25.4784	24.9939	25.2228	25.1104	24.6264	25.2365	0.610092	0.00230592	0.0168598	5.89026	1	0
Slc25a24	27.2813	26.9048	27.8113	28.4398	28.5707	28.5438	28.4424	28.6175	28.1414	27.4321	27.668	27.8016	28.1409	0.339306	0.401302	0.561153	0.833533	0	1
Me3	30.4025	30.225	31.1969	30.366	30.4086	30.5219	30.2506	29.8375	30.0486	29.8575	29.3193	30.5198	29.9725	-0.547273	0.0494966	0.141491	2.82122	0	1
Dlat	33.8062	33.3354	34.3639	33.9268	34.0099	33.8023	33.744	33.5909	33.4571	33.0292	32.9402	33.8884	33.4273	-0.461139	0.0705402	0.178397	2.48684	0	1
Rab3gap2	24.6118	24.1761	24.2593	24.0781	24.405	24.3014	24.2391	24.5766	24.6203	24.4675	24.723	24.306	24.488	0.181928	0.170051	0.320587	1.64121	0	0
Slc25a32	25.7511	25.6991	26.4304	25.8035	25.9673	25.5579	25.698	25.356	26.0717	25.2743	25.6838	25.9303	25.6069	-0.323342	0.102363	0.230551	2.11684	0	1
Lars	25.1869	24.0914	24.1765	23.7911	25.1334	25.6773	25.3124	25.4046	25.3688	26.4866	25.1015	24.4758	25.5586	1.08271	0.0161532	0.066445	3.9117	0	0
Ckap4	27.992	28.1965	28.1743	28.7953	28.4541	29.2819	29.3067	29.3591	29.309	29.6886	29.2793	28.3225	29.3708	1.0483	0.000602638	0.00654515	7.25536	1	0
Qars	24.9057	25.0262	24.928	25.184	25.0891	25.6463	25.3042	25.4354	25.2865	25.1013	25.5686	25.0266	25.3904	0.363772	0.0053582	0.0304266	5.03852	0	0
Hadha	33.2276	32.938	34.1097	34.1959	33.932	33.4677	33.5835	33.6304	33.5613	33.127	33.2706	33.6807	33.4401	-0.240573	0.406559	0.564769	0.824268	0	1
Coq3	28.0427	28.088	28.6706	28.4561	28.6132	28.2218	28.1444	27.7773	27.5918	27.6669	27.9362	28.3741	27.8897	-0.48439	0.0199983	0.0772828	3.69371	0	1
Kbtbd11	25.7652	25.4156	25.1857	25.8137	25.392	25.451	25.1418	25.3447	25.7059	25.6499	25.289	25.5144	25.4304	-0.0840671	0.587761	0.723597	0.466741	0	0
Acp6	27.2513	27.1173	27.2922	27.035	27.1299	27.3152	27.1956	26.9866	26.8176	26.8423	26.228	27.1651	26.8976	-0.267569	0.152296	0.298529	1.74406	0	1
Nars	26.7836	26.3504	26.5225	26.2467	26.1544	26.6185	26.4304	26.5886	27.0351	26.846	26.7681	26.4115	26.7145	0.302947	0.0645661	0.167972	2.57371	0	0
Rpl24	26.5104	27.0233	27.877	28.1097	27.9016	27.9726	27.8522	27.9785	29.2745	29.2546	28.9371	27.4844	28.5449	1.06052	0.0316013	0.105004	3.25149	0	0
Rcn2	29.2042	29.1604	29.1994	28.3791	28.8697	29.143	29.0379	29.1457	29.3344	29.0654	28.9404	28.9626	29.1111	0.148566	0.416458	0.575236	0.797774	0	1
Tmem177	24.9849	24.9988	25.9042	25.3254	25.3859	25.0259	25.8208	25.3013	25.3316	25.2	26.3807	25.3198	25.51	0.190196	0.490813	0.642171	0.63897	0	1
Daam1	23.8022	24.0042	23.5846	23.9646	23.277	23.6717	23.626	23.1261	23.2363	23.2461	23.251	23.7265	23.3595	-0.366999	0.0579838	0.155924	2.68108	0	0
Dmxl2	29.2028	29.2012	28.7281	28.5556	28.8274	29.0271	29.0472	29.0306	29.4348	29.1954	28.7632	28.903	29.0831	0.180042	0.290031	0.450408	1.1507	0	0
Sgsm1	23.9653	23.862	24.4366	23.6416	23.7664	23.6478	23.627	23.639	24.1545	24.1876	24.5368	23.9344	23.9654	0.031043	0.884396	0.931947	0.10168	0	0
Elmo1	25.5603	25.1739	25.5769	25.0655	25.5989	25.502	25.7204	25.5065	25.5534	24.7804	25.2438	25.3951	25.3844	-0.0106963	0.953239	0.971164	0.0422128	0	0
Slc15a3	21.9918	22.3552	24.1301	22.8369	20.9322	23.9484	24.0249	24.8895	24.0976	24.2372	24.6341	22.4492	24.3053	1.85606	0.021341	0.080945	3.62691	0	0
Cnpy4	24.2305	24.0025	25.2104	25.1869	25.0812	25.1209	24.1818	24.7281	25.1872	25.3427	24.4164	24.7423	24.8295	0.0872142	0.792926	0.871051	0.199171	0	0
Sdhaf3	25.0568	24.8744	25.4422	25.9268	25.5459	25.0885	25.3264	24.9275	24.6864	25.1836	24.8161	25.3692	25.0047	-0.364488	0.131867	0.270339	1.88716	0	0
Gjc2	26.9069	26.9126	26.6772	26.7273	27.0431	27.0156	26.7988	27.1016	26.5458	26.7888	26.3309	26.8534	26.7636	-0.0898442	0.525624	0.671486	0.574571	0	0
Ralgapb	23.2666	22.5695	23.733	23.9681	24.1434	23.3835	23.4848	23.6699	23.8352	23.2092	23.5381	23.5361	23.5201	-0.0159888	0.959193	0.975174	0.0362677	0	0
Fam177a1	27.0728	27.1472	27.7744	27.2509	27.425	27.127	26.8991	26.7361	26.7115	25.7331	27.0235	27.3341	26.705	-0.629005	0.0306619	0.102651	3.28419	0	0
Palm2	26.6403	27.3375	26.4134	26.1698	26.3273	26.1203	26.3545	25.567	26.2383	26.0772	25.7848	26.5777	26.0237	-0.553958	0.0543991	0.150011	2.73686	0	0
Scfd1	27.0632	27.2506	27.0635	27.0395	27.0925	27.3393	27.6713	27.6051	27.5481	27.7509	27.9155	27.1019	27.6384	0.536503	0.000469485	0.00547081	7.51403	0	0
Tmtc3	23.4524	23.2293	23.7196	24.0501	23.6229	23.9185	23.9825	24.0331	23.7827	24.2897	23.3675	23.6149	23.8956	0.280798	0.16661	0.317334	1.65593	0	0
Man2a2	25.6419	24.4613	26.0847	25.9639	25.8763	26.2038	25.7005	27.4058	25.5018	25.3619	26.7104	25.6056	26.1474	0.541733	0.247257	0.403858	1.30808	0	0
Clasp2	28.9742	28.5733	29.505	29.4671	29.6402	28.7135	28.7572	28.3815	28.8278	28.801	28.3481	29.232	28.6382	-0.593774	0.0374767	0.118207	3.08062	0	0
Rmdn2	25.3171	25.8572	25.9942	25.2885	25.6414	25.6413	25.2901	25.1992	25.3155	25.1961	25.3572	25.6197	25.3332	-0.286447	0.118353	0.251707	1.99018	0	0
Asph	25.4368	25.5224	24.4798	25.1904	24.9271	26.4637	26.6905	26.5618	27.0431	27.447	27.5603	25.1113	26.9611	1.84976	7.42613e-05	0.00138066	9.50043	1	0
Cebpzos	24.0721	24.662	24.5043	24.0735	24.1269	24.1668	24.5645	24.4149	24.0954	24.6082	24.2183	24.2878	24.3447	0.0569258	0.717813	0.819649	0.286921	0	0
Tcp11l1	24.0734	22.0947	24.6243	24.0885	23.9797	23.9609	23.8043	24.0421	23.9238	23.2812	23.1861	23.7721	23.6997	-0.0723682	0.88117	0.929939	0.104792	0	0
Ndrg4	27.8409	27.7045	27.3265	27.403	27.2293	27.6066	27.5139	27.3874	27.8284	27.6092	27.5031	27.5008	27.5748	0.0739352	0.593267	0.727871	0.458246	0	0
Enpp4	24.3742	25.2516	24.0551	25.1092	24.9167	24.7123	24.341	24.8434	25.385	25.2078	26.7314	24.7414	25.2035	0.462139	0.2904	0.450408	1.1507	0	0
Flna	24.1454	24.1828	24.6259	25.057	23.4416	28.3339	28.4453	28.7372	28.8428	28.9559	29.2938	24.2905	28.7682	4.47763	4.96786e-06	0.000216281	12.1748	1	0
Hsdl1	30.256	29.6964	31.0561	30.6892	30.8985	30.2494	30.2469	29.8987	29.9943	29.593	30.1977	30.5192	30.03	-0.489235	0.121847	0.256375	1.96367	0	1
Slc4a7	23.6838	23.2293	22.6504	23.0148	23.3519	23.833	23.1942	23.5765	23.8159	23.3893	23.065	23.186	23.479	0.292941	0.212713	0.369878	1.43488	0	0
Scfd2	24.6794	24.6474	24.6722	24.4163	24.9989	25.3069	24.7528	24.8399	25.0477	24.7745	25.5183	24.6828	25.04	0.357154	0.0516189	0.144723	2.78864	0	0
Sec62	25.414	25.6923	25.4678	25.5805	25.8985	26.2917	26.267	26.4259	26.2816	25.9481	26.6982	25.6106	26.3187	0.708112	0.000452311	0.00532616	7.55269	1	0
Iars	26.7819	26.254	26.2883	26.4106	26.492	26.8924	26.8554	26.7416	27.0348	27.1809	27.0491	26.4454	26.959	0.513677	0.00250766	0.0179823	5.79728	0	0
Rap2c	22.1069	22.2319	23.0648	20.8276	23.2524	24.7696	24.9463	25.3077	24.8213	24.2403	24.97	22.2967	24.8425	2.5458	0.00267185	0.0187537	5.73668	1	0
Ilvbl	27.5068	27.5872	27.5924	27.6909	27.6766	27.6119	27.8554	27.9303	27.9062	27.7046	27.4859	27.6108	27.7491	0.138274	0.128278	0.265905	1.91102	0	0
Mrpl22	26.5165	25.8348	27.1898	26.6818	26.8275	27.1194	27.2589	26.9117	26.8336	27.1556	26.9215	26.6101	27.0335	0.4234	0.132785	0.271604	1.88042	0	1
Gphn	30.8624	30.0229	30.3147	29.9051	30.1252	30.5044	30.505	30.1295	30.4415	29.7656	29.9114	30.2461	30.2096	-0.0364806	0.868602	0.922001	0.11716	0	0
Timmdc1	25.5276	25.3184	26.8636	26.2289	26.8605	26.0989	26.1114	25.7952	26.165	26.3767	26.0186	26.1598	26.0943	-0.0655255	0.852693	0.910988	0.134496	0	1
Tmem222	22.1011	23.5416	22.5159	23.3057	22.69	24.1127	23.6193	24.2814	24.0138	23.4086	24.6729	22.8309	24.0181	1.18725	0.00689249	0.0364271	4.77884	1	0
Atp6v1h	30.2885	30.2812	29.6029	29.5651	29.7243	30.3181	30.1598	30.3653	30.5477	30.1091	30.2408	29.8924	30.2901	0.397744	0.0692628	0.176631	2.50119	0	0
Qdpr	30.3539	29.9548	30.1964	29.7001	29.7651	29.835	29.7631	29.8289	29.447	29.4829	28.6017	29.9941	29.4931	-0.500985	0.0585151	0.15685	2.67254	0	1
Stx16	25.1079	24.8358	25.6848	25.1595	24.7309	24.5463	24.5437	24.3651	25.1065	24.3562	24.723	25.1038	24.6068	-0.496978	0.0414973	0.127016	2.97691	0	0
Ppme1	25.7226	25.3184	25.4164	25.7909	25.5277	25.3871	25.5033	25.4946	25.5731	25.0454	25.4041	25.5552	25.4013	-0.153919	0.225341	0.381942	1.38858	0	0
Nudt9	26.7791	27.1184	26.9586	27.4225	26.8382	26.9406	27.4319	26.8476	26.7528	27.4367	26.9342	27.0234	27.0573	0.0339139	0.844782	0.904912	0.14415	0	1
Trim14	22.4413	22.6823	22.9005	23.9681	22.5184	24.7054	24.7148	25.3672	24.8416	24.6773	25.3422	22.9021	24.9414	2.0393	0.000659403	0.00695899	7.16691	1	0
Ptrh1	24.6149	24.04	25.2974	24.7861	24.6154	25.0797	24.7957	24.6331	24.6193	24.1439	24.5997	24.6708	24.6452	-0.0255296	0.917196	0.951029	0.0724389	0	1
Pomgnt2	26.7774	26.3645	26.6119	26.4473	26.2479	26.4627	26.7595	26.7788	26.9427	26.5714	26.8025	26.4898	26.7196	0.229799	0.0856751	0.203198	2.29904	0	0
Maob	29.6943	29.572	30.1431	30.0597	30.0188	29.6713	29.7575	29.7288	29.9873	29.9573	29.9897	29.8976	29.8486	-0.0489444	0.71117	0.814626	0.29579	0	1
Aldh5a1	32.9593	32.9203	33.151	32.8972	32.6741	32.678	32.7089	32.4566	32.409	32.5617	32.4488	32.9204	32.5438	-0.376571	0.00422306	0.0253535	5.30167	0	1
Arrb1	24.2362	24.9534	23.9844	24.2072	23.6843	23.9847	23.6669	24.1061	24.5807	24.2849	24.5849	24.2131	24.2013	-0.0117553	0.964535	0.97754	0.0327722	0	0
Ptges2	29.6567	29.5529	30.2302	29.5421	29.7423	29.9686	29.9317	29.5903	29.4891	29.373	29.3034	29.7448	29.6093	-0.135508	0.449845	0.60339	0.728838	0	1
Acaa2	30.4422	30.4467	31.3481	31.7423	31.8841	30.8125	30.8762	31.0405	30.6533	30.6093	30.7043	31.1727	30.7827	-0.390023	0.280616	0.440744	1.18199	0	1
Dip2a	25.2389	24.7852	24.6745	24.7014	25.0476	24.4909	24.3355	24.6148	24.5508	24.2898	25.1832	24.8895	24.5775	-0.312021	0.101499	0.228952	2.12688	0	0
Pgam5	27.3669	27.184	28.4594	27.9341	27.7377	27.947	28.0679	27.8583	27.5959	27.938	27.7869	27.7364	27.8657	0.129253	0.605321	0.733377	0.447372	0	1
Fndc3a	22.4602	22.1468	22.6435	23.276	23.0373	24.7885	24.6896	24.7004	24.4724	24.7286	24.9445	22.7128	24.7207	2.00792	0.000276907	0.00370239	8.07733	1	0
Clptm1l	20.8132	21.4085	24.1306	22.105	22.6156	24.8152	24.4021	25.3002	24.6142	24.5411	24.4269	22.2146	24.6833	2.46873	0.0106014	0.049422	4.3387	1	0
Pigt	25.6836	26.1096	25.6284	25.4247	25.7021	25.66	26.4642	25.8378	26.2206	26.1523	26.3577	25.7097	26.1154	0.405741	0.0392222	0.122789	3.02575	0	0
Slc7a14	25.7506	25.9022	25.5335	25.9181	25.816	25.9178	25.8418	26.1166	25.9447	25.6885	26.0392	25.7841	25.9248	0.1407	0.165612	0.315971	1.66213	0	0
Bri3bp	30.4309	29.9502	29.752	29.608	30.0545	30.3944	30.4034	30.3662	30.1695	30.3833	30.4665	29.9591	30.3639	0.404745	0.0430182	0.129479	2.94921	0	0
Tmx3	27.1865	26.9676	27.5218	27.4507	27.2478	27.6804	27.617	27.7846	28.1668	27.8791	27.6927	27.2749	27.8034	0.528543	0.00310152	0.0205915	5.60181	0	0
Slc44a2	27.6841	26.6645	27.1208	26.5223	26.9558	27.3828	27.3491	27.5509	27.2075	27.2775	26.8548	26.9895	27.2704	0.280923	0.259275	0.41516	1.26826	0	0
Poglut1	25.9213	25.6255	25.3628	25.3937	25.2575	26.3233	26.1397	26.3347	26.3424	26.0107	26.6982	25.5122	26.3082	0.796015	0.000752777	0.0074965	7.05957	1	0
Lpcat2	25.5291	25.1441	25.5733	26.6645	26.2127	27.9254	27.8913	28.2949	28.5928	27.8511	28.245	25.8248	28.1334	2.30868	0.000344492	0.00439588	7.82963	1	0
Tnr	28.9644	29.1357	28.4679	28.3531	28.619	28.836	28.7048	28.8127	29.8817	29.7366	29.4212	28.708	29.2322	0.52415	0.073519	0.183996	2.44225	0	0
Yars2	28.452	28.0515	28.9522	28.1756	28.4893	28.5591	28.451	28.0459	28.2213	27.7576	27.7715	28.4241	28.1344	-0.289713	0.198635	0.354585	1.4958	0	1
Nlgn3	27.687	27.305	26.8527	26.4731	27.0227	27.4355	27.2738	27.2857	26.9559	26.5941	26.8118	27.0681	27.0595	-0.0086492	0.972731	0.9818	0.0264984	0	0
Cars2	26.3141	25.9161	27.0551	27.0685	26.5399	26.5531	26.4099	25.9084	26.332	26.261	25.8137	26.5787	26.213	-0.365725	0.193501	0.348958	1.51887	0	1
Tor1aip2	22.8619	23.0479	20.9141	23.523	21.5064	24.3863	25.0538	24.8243	24.6446	25.1344	25.2067	22.3706	24.875	2.50437	0.0057712	0.0321196	4.9604	1	0
Rint1	25.389	25.7442	25.3498	25.3901	25.6921	25.5881	25.2934	25.5098	25.4462	25.2945	25.4094	25.5131	25.4236	-0.089486	0.389864	0.551131	0.859533	0	0
Dnm3	28.6885	28.8064	28.5133	28.4708	28.5781	28.5659	28.3812	28.5819	28.8494	28.7372	28.5867	28.6114	28.617	0.00561157	0.951402	0.970264	0.0435505	0	0
Tigar	23.6092	24.1859	23.8779	23.3943	23.9895	23.3527	23.3893	23.6504	23.9079	23.1631	23.5381	23.8114	23.5003	-0.311087	0.115096	0.247603	2.0139	0	0
Neu4	23.8363	24.2578	24.8675	24.7619	24.9619	25.0134	24.6384	25.2366	24.8962	23.0995	24.6429	24.5371	24.5878	0.0507358	0.896306	0.938748	0.0911906	0	1
Dock10	24.5319	24.2775	23.78	23.8613	24.1769	23.9009	24.2879	24.6493	23.928	23.6342	23.7364	24.1255	24.0228	-0.102719	0.632192	0.753422	0.40847	0	0
Farsa	24.3422	24.7629	24.6963	24.6438	24.4572	24.0079	23.6934	24.06	24.6192	23.7904	24.076	24.5805	24.0412	-0.539304	0.00798347	0.0404721	4.62693	0	0
Vps26b	25.4284	25.848	25.5904	25.0355	25.8267	25.6775	25.5494	25.5746	26.5263	25.7797	26.475	25.5458	25.9304	0.384618	0.13879	0.281267	1.82999	0	0
Agps	28.1412	27.6382	28.8859	29.0484	29.0677	29.083	29	29.3076	28.8434	28.5907	28.9777	28.5563	28.9671	0.41079	0.231957	0.388835	1.36277	0	0
Slc25a16	24.4471	24.1688	24.5456	24.4966	25.2854	24.1667	23.9575	23.9877	24.2984	24.8691	24.9057	24.5887	24.3642	-0.224494	0.400682	0.560988	0.833958	0	1
Tmx4	27.2379	27.2249	26.8446	26.5055	26.5452	27.4727	27.2082	26.8021	27.2618	27.1473	27.2236	26.8716	27.1859	0.31432	0.130852	0.268915	1.89478	0	0
Asrgl1	28.1313	27.9066	27.5127	27.3718	27.5109	27.3902	27.3332	27.2359	27.4696	27.6237	27.0458	27.6867	27.3497	-0.336911	0.0823047	0.19796	2.33672	0	0
Coro2a	24.1043	23.6828	23.6777	23.2217	23.6197	23.0481	23.3322	23.4753	23.4681	23.7674	23.5859	23.6612	23.4462	-0.215078	0.247671	0.403922	1.30785	0	0
[truncated: 1,357 more rows]

## Sheet: 2) Mitoproteome_cEAE
gene	lfqctrl1	lfqctrl2	lfqctrl3	lfqctrl4	lfqctrl5	lfqeae1	lfqeae2	lfqeae3	lfqeae4	mean_log2lfqctrl	mean_log2lfqeae	log2fc	p	q	neglogq	enriched	mitocarta
Abcg2	26.3945	26.1259	26.2281	26.161	25.9155	26.7416	26.8555	26.8121	26.9461	26.165	26.8388	0.673838	0.000258048	0.0933029	3.42193	0	0
Pomgnt2	27.0531	27.1882	27.2675	27.1367	27.1253	27.5302	27.3107	27.4119	27.3679	27.1542	27.4052	0.251019	0.00518496	0.309661	1.69124	0	0
Cryzl2	29.417	29.3347	28.8943	28.8119	29.0036	30.2843	30.0526	29.508	30.2266	29.0923	30.0179	0.925587	0.00598395	0.326781	1.61361	0	0
Adhfe1	27.2999	26.9754	26.4016	26.2071	26.6311	27.9373	27.7149	27.4131	27.8911	26.703	27.7391	1.0361	0.00354693	0.28959	1.78792	0	1
Slc1a4	29.7701	29.8114	29.6775	29.4481	29.5144	30.2652	29.9438	30.0999	30.0588	29.6443	30.0919	0.447623	0.00250464	0.248633	2.00791	0	0
Cyp2d22	28.1019	28.1414	28.0617	27.7675	27.784	29.2102	28.2831	28.5666	29.0824	27.9713	28.7856	0.814287	0.0265733	0.567701	0.816797	0	0
Vps45	26.3081	26.3738	26.2292	26.11	25.9376	26.5768	26.5245	26.6721	26.5013	26.1918	26.5687	0.376898	0.00523239	0.309661	1.69124	0	0
Slc22a4	25.9522	26.1065	25.7661	25.4679	25.6538	27.2192	26.4697	26.3953	26.3687	25.7893	26.6132	0.823928	0.017708	0.476797	1.06855	0	1
Lap3	31.0819	31.1364	30.9819	31.0213	31.0071	31.4246	31.3425	31.1273	31.4335	31.0457	31.332	0.286261	0.0207619	0.50139	0.995994	0	1
Acp6	27.3257	27.429	27.6195	27.7782	27.8405	27.1314	27.326	26.9312	27.0448	27.5986	27.1084	-0.490206	0.0067464	0.330275	1.59826	0	1
Acss1	28.9805	28.8583	28.42	28.2753	28.5306	29.2942	29.1054	29.1834	29.4114	28.6129	29.2486	0.635664	0.00570174	0.326781	1.61361	0	1
Prdx6	31.5147	31.9126	31.736	31.772	31.6072	32.3544	31.9681	32.0104	32.3099	31.7085	32.1607	0.452174	0.0110875	0.389758	1.35935	0	1
Amt	27.4676	27.7466	27.3979	26.751	26.4514	29.1784	28.4454	27.8721	29.0486	27.1629	28.6361	1.47322	0.0082508	0.366364	1.44865	0	1
Lxn	28.7598	29.1046	29.0158	28.9466	28.5671	29.9366	29.2957	29.2577	29.7388	28.8788	29.5572	0.67842	0.0174357	0.474514	1.07548	0	0
Ech1	29.7449	29.5369	29.3909	29.1486	29.4785	30.062	30.1521	29.6154	30.1439	29.46	29.9933	0.533391	0.0159883	0.458367	1.12542	0	1
Pbxip1	26.0613	26.1882	25.8654	25.5589	25.7442	26.6364	26.2422	26.3693	26.4519	25.8836	26.4249	0.541339	0.00619734	0.326781	1.61361	0	0
Acads	29.7724	29.7078	29.7136	29.6792	29.4737	30.6662	30.2998	29.7652	30.2648	29.6693	30.249	0.579667	0.0472466	0.643329	0.636372	0	1
Slc20a2	27.5063	27.5768	27.5407	27.3657	27.1654	27.873	27.5843	28.1726	27.9066	27.4309	27.8841	0.453177	0.0228255	0.531221	0.912615	0	0
Hspa2	25.2636	25.1292	25.0289	25.4016	25.4989	26.3594	25.804	26.0201	26.0914	25.2644	26.0687	0.804243	0.00142274	0.171474	2.54394	0	0
Stt3a	26.0743	26.2909	26.662	26.3125	26.0853	26.8928	26.4729	26.6674	26.6621	26.285	26.6738	0.38883	0.0251496	0.558366	0.840716	0	0
Sod1	30.367	30.4713	30.6421	30.7663	30.6552	29.9384	30.344	30.2804	30.2396	30.5804	30.2006	-0.3798	0.0157148	0.458367	1.12542	0	1
Acot2	28.4025	28.3537	27.7994	27.8134	27.9986	28.8426	28.7898	28.3583	28.9343	28.0735	28.7312	0.657716	0.00882064	0.371996	1.42664	0	1
Rcn2	30.1263	30.4715	30.2262	30.181	30.1486	30.9221	30.3972	30.4838	30.7724	30.2307	30.6439	0.41316	0.033985	0.61882	0.692408	0	1
Gpt2	28.7638	28.82	28.3375	28.2539	28.5241	29.2813	28.9259	28.8938	29.0837	28.5399	29.0462	0.506299	0.00958256	0.37896	1.39988	0	1
Hsbp1	26.4119	26.3464	26.4762	26.3358	26.1681	26.6223	26.4307	26.9095	26.824	26.3477	26.6966	0.348944	0.038188	0.631366	0.663451	0	0
Suclg2	30.0723	30.1446	29.6113	29.455	29.2823	30.5243	30.4651	30.2034	30.7192	29.7131	30.478	0.764909	0.0077294	0.3524	1.50471	0	1
Slc27a1	27.9596	28.232	28.1067	27.8078	27.6385	28.5322	28.1098	28.4219	28.6209	27.9489	28.4212	0.472283	0.0187218	0.49323	1.01967	0	0
Trpv2	25.6646	26.3705	25.9514	26.0711	25.7431	26.2355	26.4507	26.4586	26.3006	25.9601	26.3613	0.401217	0.0297622	0.582159	0.780514	0	0
Mlc1	29.1244	29.1075	28.7154	28.7218	28.7311	29.4724	28.9831	29.4499	29.6244	28.88	29.3825	0.502426	0.0268449	0.567701	0.816797	0	0
Pon2	28.143	28.224	28.3261	27.8817	27.7649	28.9286	28.3259	28.7104	28.8148	28.0679	28.6949	0.627013	0.00916328	0.374069	1.41863	0	0
Abcd3	28.832	29.1017	29.0352	28.8963	28.8178	29.7112	29.305	29.4392	29.4438	28.9366	29.4748	0.538225	0.00255659	0.248633	2.00791	0	1
Ephx1	30.3817	30.3196	29.9283	29.8844	30.0579	31.1031	30.4602	30.5741	30.651	30.1144	30.6971	0.582736	0.0162682	0.458367	1.12542	0	0
Ahcyl2	29.9675	30.1282	29.9239	29.6943	29.7415	30.3854	30.0252	30.2269	30.4406	29.8911	30.2695	0.378432	0.019487	0.497906	1.00605	0	0
Acaa2	32.0647	32.0469	32.0676	31.971	31.8553	32.4011	32.3562	32.0332	32.3889	32.0011	32.2948	0.293736	0.0352792	0.628534	0.669938	0	1
Slc16a1	29.7172	29.7693	29.4145	29.3264	29.4783	30.7222	29.7396	30.0569	30.3481	29.5412	30.2167	0.675534	0.0403715	0.635008	0.655154	0	1
Ccny	25.4493	26.0628	25.7813	25.619	25.475	26.1318	26.4979	26.1047	26.6599	25.6775	26.3486	0.671079	0.00846418	0.369359	1.4369	0	0
Bsg	29.862	30.1319	29.8941	29.5689	29.6413	30.8955	30.1117	30.3294	30.5967	29.8196	30.4833	0.663682	0.0198292	0.497906	1.00605	0	0
Rpl35a	27.5964	27.7969	27.5741	27.9448	27.2548	28.7767	28.3859	27.8515	28.0309	27.6334	28.2612	0.627832	0.0456582	0.635008	0.655154	0	1
Cdc37	26.3471	26.2061	26.2297	26.4	26.393	26.3579	25.9843	25.7848	26.1938	26.3152	26.0802	-0.235007	0.154586	0.814372	0.29624	0	0
Acox1	28.2569	28.2839	28.2959	27.6411	28.1168	29.5021	28.7406	28.7036	28.9088	28.1189	28.9638	0.844878	0.0107191	0.389758	1.35935	0	1
Ncln	27.3318	27.3188	27.4589	27.0414	27.3345	27.9851	27.5109	27.6828	27.5287	27.2971	27.6769	0.379844	0.0309298	0.584205	0.775454	0	0
Cdc42ep4	25.5955	25.8075	26.0728	25.5143	25.5951	25.9552	26.257	26.2207	26.2384	25.7171	26.1678	0.450764	0.00888049	0.371996	1.42664	0	0
Thsd7a	25.515	25.8604	25.1622	26.0947	25.8529	26.4382	25.6085	26.2815	26.3394	25.697	26.1669	0.469858	0.105006	0.738252	0.437814	0	0
Tmem43	27.3452	26.8503	27.2659	27.1432	27.2535	28.1111	27.7965	27.7028	27.773	27.1716	27.8458	0.674235	0.00115793	0.159432	2.64899	0	0
Cdipt	26.1901	26.2194	26.1386	25.7553	25.8722	26.5646	26.5899	26.4749	26.5453	26.0351	26.5437	0.508545	0.00428282	0.308233	1.69791	0	0
Impact	25.4623	25.2891	25.0355	25.3392	25.9447	24.9611	25.0352	25.6407	25.7508	25.4141	25.3469	-0.0671905	0.799223	0.98681	0.0191557	0	0
Farp1	28.0323	28.255	28.4718	28.2427	28.2348	29.1347	28.4345	28.752	28.8274	28.2473	28.7872	0.539846	0.0240586	0.543681	0.879169	0	0
Plxnb2	26.6603	26.8957	26.7665	26.4372	26.3819	28.207	27.2034	27.4792	27.781	26.6283	27.6677	1.03934	0.0103347	0.389758	1.35935	0	0
Efr3a	24.4068	24.5819	24.5015	24.1021	24.3149	24.7773	24.3151	24.8023	24.6256	24.3814	24.6301	0.248651	0.1258	0.764535	0.387346	0	0
Prune2	25.467	25.738	25.7579	25.7438	25.7485	25.8478	26.0357	25.9657	26.1247	25.6911	25.9935	0.302406	0.00779707	0.3524	1.50471	0	0
Sqrdl	28.7844	28.3818	27.7386	27.7747	27.9762	29.1626	28.8186	28.3405	29.2072	28.1312	28.8822	0.751061	0.0332604	0.614467	0.702592	0	1
Tmx4	27.5781	27.7098	27.4038	27.4648	27.3497	27.9324	27.5467	28.0483	27.7469	27.5012	27.8186	0.317332	0.0552547	0.678882	0.558768	0	0
Slc44a2	27.9047	28.0592	27.9507	27.7504	27.6024	28.7271	27.81	28.4091	28.6221	27.8535	28.3921	0.538564	0.0720119	0.693012	0.529048	0	0
Acsf2	32.0239	32.0235	31.4671	31.4315	31.2759	32.3562	32.1198	32.2247	32.6154	31.6444	32.329	0.684649	0.00973385	0.379021	1.39965	0	1
Dmd	28.7168	28.9023	28.7831	28.7259	28.159	29.6213	28.8499	29.2175	29.5777	28.6574	29.3166	0.659162	0.0260971	0.567701	0.816797	0	0
Mboat7	26.8866	27.2268	26.7842	26.8623	26.6041	27.4369	27.1086	27.2814	27.2447	26.8728	27.2679	0.395109	0.0153957	0.458367	1.12542	0	0
Bcap29	25.7768	26.4368	26.1497	26.3432	25.9225	26.6157	26.5919	26.909	26.3382	26.1258	26.6137	0.48789	0.0243703	0.545852	0.873417	0	0
Psmb6	26.4976	26.6648	26.5374	26.4487	26.4409	26.7852	26.4099	27.0068	26.5831	26.5179	26.6963	0.178357	0.26442	0.874884	0.192837	0	0
Pld2	25.619	25.9346	25.1943	25.8097	25.2964	26.5271	26.2049	25.9027	26.097	25.5708	26.1829	0.612124	0.0159792	0.458367	1.12542	0	0
Plxnb1	28.6002	28.9867	28.884	28.6619	28.5243	29.1011	28.8418	29.0987	29.0546	28.7314	29.024	0.292609	0.0303694	0.582159	0.780514	0	0
Sncg	29.6589	29.3946	29.6029	29.795	29.7175	29.1239	29.567	29.3867	29.1447	29.6338	29.3056	-0.328192	0.0447098	0.635008	0.655154	0	0
Ganab	30.6522	30.7175	30.6611	30.5547	30.5805	31.2066	30.7871	30.8707	30.8883	30.6332	30.9381	0.304949	0.0396457	0.634143	0.65712	0	0
Arvcf	24.4148	25.1292	25.1054	24.8586	25.3568	27.2435	25.4193	25.9404	26.6563	24.9729	26.3149	1.34197	0.0362019	0.628534	0.669938	0	0
Acadm	30.7802	30.6099	30.5319	30.5048	30.3548	31.3015	31.0895	30.4664	31.2955	30.5563	31.0382	0.481897	0.0865901	0.717428	0.479093	0	1
Ptgds	26.9571	26.9895	26.5522	26.9785	26.5573	27.8096	26.7964	27.4113	27.5737	26.8069	27.3978	0.590843	0.0643821	0.686874	0.541884	0	0
Hmgcs1	27.4293	27.7734	27.4378	27.594	27.928	26.4792	26.0345	27.6716	26.1817	27.6325	26.5917	-1.04074	0.0636427	0.686874	0.541884	0	0
Nceh1	28.9417	28.752	28.9858	28.7035	28.6762	29.574	29.1072	29.177	29.0103	28.8118	29.2171	0.405264	0.0372272	0.631366	0.663451	0	0
S100a6	27.3782	27.0837	26.8794	26.7288	26.8888	27.6683	28.4252	27.0939	28.0298	26.9918	27.8043	0.812539	0.0565903	0.681813	0.552552	0	0
Erlin2	28.8062	28.8857	28.7606	28.7529	28.7276	29.3344	29.0354	29.0234	29.0441	28.7866	29.1093	0.322732	0.0172075	0.473394	1.07889	0	0
Chid1	25.3943	25.5002	25.6241	25.5324	25.529	25.7516	25.692	25.648	25.5636	25.516	25.6638	0.14778	0.0305915	0.582159	0.780514	0	0
Acaa1a/Acaa1b	29.6507	29.9019	29.6953	29.7386	29.6314	30.4297	29.9408	30.0594	30.0714	29.7236	30.1253	0.401762	0.0234909	0.535636	0.900675	0	0
Alg2	29.7987	29.9518	29.8724	29.7296	29.5575	30.2096	29.8198	30.1308	30.1043	29.782	30.0661	0.28411	0.0388442	0.631366	0.663451	0	0
Gstk1	29.7909	29.7506	29.3332	29.3376	29.4701	29.8526	29.8089	29.7516	30.1373	29.5365	29.8876	0.35111	0.0314785	0.590163	0.760814	0	1
Slc4a7	22.9352	23.9498	24.0133	24.071	24.3766	24.579	22.7665	25.5962	24.8096	23.8692	24.4378	0.568668	0.428535	0.944283	0.0827083	0	0
Slc1a3	30.8663	31.046	30.9637	30.7496	30.6259	31.4128	30.7528	31.4742	31.5879	30.8503	31.3069	0.456629	0.0881087	0.717428	0.479093	0	0
Aldh3a2	29.9405	29.9799	30.0916	29.9868	30.0017	30.372	30.209	30.0153	30.1285	30.0001	30.1812	0.181095	0.0897013	0.723038	0.467857	0	1
Hadh	31.9697	32.0172	31.6792	31.7508	31.7461	32.2636	32.1636	31.8105	32.3331	31.8326	32.1427	0.310134	0.0694409	0.686874	0.541884	0	1
Hsd17b4	30.6396	30.8979	30.7194	30.6438	30.5797	31.437	30.8882	31.023	30.9957	30.6961	31.086	0.389918	0.0393303	0.634044	0.657345	0	1
Ubxn4	26.9892	26.8519	26.665	27.0081	26.7067	27.1781	26.9409	27.063	27.0739	26.8442	27.064	0.21981	0.0383615	0.631366	0.663451	0	0
Marcks	31.1124	31.1068	30.9861	31.1369	30.8966	31.5663	31.0767	31.4672	31.4565	31.0478	31.3917	0.343886	0.0415606	0.635008	0.655154	0	0
Map7d1	27.1804	27.3701	27.0234	27.1796	27.3237	26.7299	27.0322	26.9348	27.0158	27.2154	26.9282	-0.287256	0.0189029	0.49323	1.01967	0	0
Arhgef12	25.6579	25.9104	25.4431	25.944	25.2034	25.7836	25.773	26.2838	26.4584	25.6318	26.0747	0.442946	0.0942388	0.729451	0.455117	0	0
Hexb	26.2169	25.3561	25.662	25.4994	26.3266	31.6843	29.659	26.539	26.9267	25.8122	28.7023	2.89006	0.0957059	0.729451	0.455117	0	0
Ckap4	27.9685	26.8368	28.1926	28.14	27.8196	29.8465	28.5187	28.5723	28.3695	27.7915	28.8268	1.03524	0.0514564	0.655113	0.610184	0	0
Usmg5	29.5362	29.725	30.1369	30.0139	30.275	29.4736	29.6044	29.3065	29.4271	29.9374	29.4529	-0.484518	0.0194511	0.497906	1.00605	0	1
Ctnna3	29.0325	28.8684	29.1719	28.837	28.9707	29.786	28.9445	29.6279	29.6018	28.9761	29.4901	0.513948	0.0646438	0.686874	0.541884	0	0
Tmem35	26.4424	26.2383	26.4377	26.6131	26.4772	26.2432	26.23	26.2584	26.3487	26.4417	26.27	-0.171693	0.0436554	0.635008	0.655154	0	0
Mavs	27.5638	27.5289	26.923	27.1784	26.9387	27.8819	27.6025	27.3451	27.9743	27.2265	27.7009	0.474399	0.0493317	0.653	0.614845	0	1
Ppid	26.6211	26.8929	26.7626	26.9669	26.8228	26.2863	26.4753	26.813	26.527	26.8133	26.5254	-0.287868	0.0708822	0.687367	0.540847	0	0
Ndufa1	30.7534	30.7889	31.2791	30.6137	31.2643	31.002	29.92	29.5068	30.1584	30.9399	30.1468	-0.793088	0.0801855	0.717428	0.479093	0	1
Calu	28.3036	28.2698	28.6232	28.5088	28.1942	29.3543	28.7255	28.7528	28.7307	28.3799	28.8908	0.510876	0.0361404	0.628534	0.669938	0	0
Slc7a5	28.4149	28.3886	28.3267	28.4398	28.1551	29.0449	28.2259	28.8207	28.8685	28.345	28.74	0.394975	0.1098	0.743055	0.428459	0	0
Gna12	25.1479	25.4735	25.3827	25.4016	25.3619	25.805	25.4777	25.7505	25.6506	25.3535	25.671	0.317422	0.0127126	0.412509	1.2775	0	0
Cotl1	27.9398	28.1435	28.1869	28.0023	27.9055	28.583	28.1524	28.2322	28.6348	28.0356	28.4006	0.364999	0.0494444	0.653	0.614845	0	0
Rps15a	27.5188	27.8809	27.6837	27.4992	27.6947	28.2502	28.5114	27.7779	27.7577	27.6555	28.0743	0.418844	0.103935	0.732754	0.448599	0	1
Dao	26.621	26.8477	26.6453	26.5072	26.77	26.2181	26.3316	26.2889	26.7299	26.6782	26.3921	-0.286108	0.0831305	0.717428	0.479093	0	0
Sec22b	29.2379	29.5277	29.4807	29.4048	29.2699	30.0497	29.5217	29.7501	29.7417	29.3842	29.7658	0.38161	0.0293048	0.582159	0.780514	0	0
Emc2	27.0263	27.0522	27.0147	26.857	26.7077	27.4987	26.998	27.1542	27.258	26.9316	27.2272	0.295651	0.0606899	0.681813	0.552552	0	1
Lancl1	28.4509	28.3958	28.3426	28.1053	28.1046	27.9211	27.7054	28.1647	28.1161	28.2798	27.9768	-0.30302	0.058103	0.681813	0.552552	0	0
Hip1	26.6514	26.6349	26.1579	26.3788	26.4932	26.4129	26.5776	26.9278	26.6958	26.4632	26.6535	0.190277	0.224769	0.856897	0.222806	0	0
Adcy8	25.1392	25.1367	25.0583	25.4431	25.2243	25.2492	25.1979	25.3201	25.4585	25.2004	25.3064	0.106098	0.262193	0.874884	0.192837	0	0
Rab21	28.8539	28.965	28.9105	28.7298	28.8411	29.094	28.8827	29.0443	29.2298	28.8601	29.0627	0.202611	0.0584742	0.681813	0.552552	0	0
Mgst1	27.9433	27.5879	27.6134	27.5579	27.3551	28.7063	27.7103	28.2335	28.5839	27.6115	28.3085	0.697009	0.0441904	0.635008	0.655154	0	1
H2-L	25.3376	25.7125	25.6013	25.7153	25.2339	28.2898	26.5985	27.56	27.0764	25.5201	27.3812	1.86106	0.0110811	0.389758	1.35935	0	0
Scp2	29.7713	30.1025	30.2208	30.061	29.8801	30.8444	30.2545	30.3382	30.2319	30.0071	30.4173	0.410113	0.0575315	0.681813	0.552552	0	1
Cd44	27.716	27.781	27.7338	27.2931	27.8266	28.929	28.1915	27.7321	28.538	27.6701	28.3477	0.677575	0.0697551	0.686874	0.541884	0	0
Mettl7a1/Mettl7a2	26.7905	26.7079	26.5458	26.7257	26.4927	27.3514	26.5704	27.0328	27.0784	26.6525	27.0083	0.355756	0.111794	0.748071	0.418754	0	0
Scg3	26.4953	26.4394	26.5217	26.1041	26.0971	26.6212	26.3948	26.7204	26.5751	26.3315	26.5779	0.246342	0.0747465	0.703628	0.507114	0	0
F3	26.8169	26.3591	26.6353	26.1805	26.5589	26.9361	26.7281	26.6893	26.9926	26.5101	26.8365	0.326366	0.0462025	0.639008	0.646093	0	0
Dpysl5	30.6127	30.6709	30.3401	30.3778	30.47	29.8474	30.0227	30.5073	30.1918	30.4943	30.1423	-0.351986	0.0811119	0.717428	0.479093	0	0
Ppap2b	28.2936	28.4214	28.3002	28.039	27.9669	28.7378	28.1457	28.7774	28.8784	28.2042	28.6348	0.430602	0.0739531	0.703628	0.507114	0	0
Apoe	29.8605	29.8669	29.5343	29.529	29.5299	31.7531	30.4627	29.9082	30.822	29.6641	30.7365	1.07239	0.0667806	0.686874	0.541884	0	0
Rftn2	26.9494	27.3307	27.1422	26.6883	27.1203	27.3268	27.1642	27.4298	27.4805	27.0462	27.3503	0.304172	0.0524808	0.657569	0.604785	0	0
Mpp6	29.8282	30.0943	29.9385	29.7372	29.1644	30.5999	29.6929	30.4336	31.0503	29.7525	30.4442	0.691655	0.0876536	0.717428	0.479093	0	0
Rpl9	28.4599	28.1529	28.3518	28.3452	28.3786	29.2608	29.1172	28.5132	28.3161	28.3377	28.8018	0.464163	0.133948	0.779047	0.360217	0	0
B2m	27.2669	26.7452	27.2319	27.2724	26.989	29.4276	27.9777	27.2399	28.6444	27.1011	28.3224	1.22128	0.0762189	0.709228	0.495678	0	0
Eps15	26.2114	26.3385	26.2632	26.1192	26.2962	26.6161	26.2049	27.3791	26.7004	26.2457	26.7251	0.479443	0.142525	0.794559	0.331773	0	0
Cd38	29.2453	29.3949	29.361	29.2208	28.8471	29.6108	29.1736	29.7207	29.8332	29.2138	29.5846	0.37074	0.081488	0.717428	0.479093	0	0
Zmpste24	27.198	27.3965	27.2729	27.2347	27.1454	27.8531	27.446	27.6654	27.3895	27.2495	27.5885	0.339006	0.0421925	0.635008	0.655154	0	0
S100a1	26.193	26.9249	26.6724	26.1173	26.3301	27.1942	26.6625	27.3476	26.7818	26.4476	26.9965	0.548993	0.0452525	0.635008	0.655154	0	0
Snph	30.5773	30.1945	30.6751	30.8485	30.7463	30.1321	30.4231	30.1405	30.4204	30.6083	30.279	-0.32931	0.0512212	0.655113	0.610184	0	0
Vcam1	25.1897	26.533	25.7288	26.2881	26.2221	28.316	26.0723	26.7183	27.4162	25.9923	27.1307	1.13837	0.0943043	0.729451	0.455117	0	0
Tmlhe	25.5699	25.2491	25.3473	25.1661	25.4464	26.4865	25.9517	25.3035	26.5059	25.3558	26.0619	0.706135	0.0848936	0.717428	0.479093	0	1
Snap47	28.7909	28.6985	29.0185	28.9081	28.8542	28.6836	28.642	28.7613	28.6902	28.854	28.6943	-0.159773	0.0389147	0.631366	0.663451	0	0
Atp5e	32.4061	32.4064	32.4059	32.7851	32.6795	32.1015	32.6564	31.6297	31.8181	32.5366	32.0514	-0.485159	0.114998	0.748071	0.418754	0	1
	26.128	26.4203	26.1186	26.4172	26.1682	26.5517	27.2365	26.5412	26.5254	26.2504	26.7137	0.463281	0.0698235	0.686874	0.541884	0	0
Tpm4	26.1921	26.0678	26.4636	25.9136	25.9953	26.7116	26.3382	26.4614	26.4446	26.1265	26.489	0.362472	0.0225192	0.531221	0.912615	0	0
Hsd17b11	29.0511	29.3549	29.4274	29.2189	29.2552	30.4301	29.5331	29.7805	29.4006	29.2615	29.7861	0.524588	0.101958	0.731036	0.451985	0	0
Vim	31.5014	30.4311	31.0624	30.9955	30.8	32.433	31.7004	31.2528	32.0497	30.9581	31.859	0.900899	0.027977	0.571046	0.808322	0	0
Plgrkt	26.6262	26.4673	26.4728	26.5433	26.6789	27.7261	27.1146	26.43	27.0891	26.5577	27.0899	0.532245	0.136849	0.781837	0.35506	0	1
Ctsb	29.2369	29.1485	29.4779	29.3157	29.3633	31.7858	30.7124	30.0297	29.815	29.3085	30.5857	1.27725	0.0623353	0.686874	0.541884	0	0
Idi1	26.1997	26.3778	26.5505	26.4863	26.3341	25.5322	26.4468	25.9476	26.0155	26.3897	25.9855	-0.404139	0.11629	0.748868	0.417217	0	0
Tpm3-rs7	28.1127	28.0458	28.2421	28.0014	28.1792	28.6329	28.2841	28.394	28.3607	28.1163	28.4179	0.301658	0.0182631	0.486568	1.03929	0	0
Rsu1	25.5439	25.3266	25.1419	25.3443	24.946	25.8827	25.2391	25.8959	25.5784	25.2605	25.649	0.388502	0.0861563	0.717428	0.479093	0	0
Tmx1	26.6827	26.6862	26.5061	26.4177	26.1732	27.4131	26.5146	27.1317	26.9349	26.4932	26.9986	0.505405	0.0680397	0.686874	0.541884	0	0
Hsph1	29.1589	29.2072	28.9764	28.9489	29.0808	28.0861	28.4141	29.1463	28.6152	29.0744	28.5654	-0.509	0.103252	0.731432	0.451204	0	0
Cmpk1	28.5346	28.6131	28.4557	28.5426	28.6283	28.0703	28.3227	28.4991	28.4817	28.5549	28.3435	-0.211378	0.120064	0.759704	0.39649	0	0
Ado	28.7535	28.5892	28.8882	28.8338	29.0272	28.3534	28.8655	28.5042	28.2412	28.8184	28.4911	-0.327312	0.0909772	0.726276	0.461411	0	0
Ssr4	27.6873	27.709	27.3847	27.2679	27.2339	28.3743	27.9972	27.5147	27.8944	27.4566	27.9451	0.488586	0.0628048	0.686874	0.541884	0	0
Gde1	26.9601	27.3506	27.0924	26.6418	26.7655	27.8036	27.0826	27.3948	27.359	26.9621	27.41	0.447876	0.0578357	0.681813	0.552552	0	0
Acsbg1	31.4797	31.739	31.4911	31.3231	31.1724	31.6551	31.5029	31.871	31.8859	31.4411	31.7287	0.287619	0.0660562	0.686874	0.541884	0	0
Canx	32.5631	32.596	32.4245	32.3789	32.472	32.8768	32.4752	32.7797	32.7216	32.4869	32.7134	0.226431	0.0701516	0.686874	0.541884	0	0
Rps7/Gm9493	26.375	26.7409	26.6885	27.2476	26.393	27.5436	27.1871	27.1379	26.8146	26.689	27.1708	0.481799	0.0626067	0.686874	0.541884	0	0
Ralb	25.5707	25.7133	25.6614	25.3651	25.2788	25.9136	25.9191	26.1538	25.9458	25.5179	25.9831	0.465201	0.00294705	0.248633	2.00791	0	0
Msn	27.9476	27.5104	27.8932	27.6595	28.0441	29.7524	28.5703	28.4006	28.5701	27.8109	28.8233	1.0124	0.0420598	0.635008	0.655154	0	0
Gna11	28.2549	28.4187	28.5238	28.2769	28.047	28.8401	28.1878	28.9764	28.6863	28.3043	28.6726	0.368368	0.119639	0.759704	0.39649	0	0
Itgb1	28.2445	28.4784	28.4468	28.2732	28.1023	29.238	28.3795	28.6544	28.9236	28.3091	28.7989	0.489823	0.0695139	0.686874	0.541884	0	0
G6pdx	28.6602	28.7781	28.5029	28.4181	28.3796	28.8027	28.6015	28.9202	29.0024	28.5478	28.8317	0.283907	0.0456623	0.635008	0.655154	0	0
Nln	26.9291	26.6675	27.0344	27.2023	26.8388	28.5215	27.6674	26.9619	27.4725	26.9344	27.6558	0.721423	0.109539	0.743055	0.428459	0	1
Txndc12	27.3971	27.5847	27.6686	27.5462	27.4105	28.3142	27.7731	27.784	27.7317	27.5214	27.9008	0.379344	0.0644923	0.686874	0.541884	0	1
Dag1	26.7996	27.316	27.5805	27.3801	27.0658	27.9834	27.1527	27.9493	28.05	27.2284	27.7839	0.555451	0.0747831	0.703628	0.507114	0	0
Rpl11/Gm10036	27.734	27.8171	28.0261	27.9531	27.8305	28.749	28.5443	28.0175	27.818	27.8722	28.2822	0.410037	0.155714	0.814372	0.29624	0	0
Acat2/Acat3	28.8967	29.0351	28.9053	28.9852	28.9518	28.0354	28.3579	29.0258	28.5394	28.9548	28.4896	-0.465202	0.109165	0.742734	0.429082	0	0
Gak	25.2728	25.9802	25.4596	25.2873	25.0869	25.8025	25.6145	25.8822	26.1046	25.4174	25.851	0.433588	0.0520265	0.657053	0.605919	0	0
Ddost	29.1796	29.3734	29.2285	29.1248	29.1112	29.9212	29.4773	29.324	29.5957	29.2035	29.5795	0.376042	0.05218	0.657053	0.605919	0	0
Acox3	27.0878	27.1334	27.6526	27.4883	27.0151	28.547	27.9436	27.6186	27.4076	27.2754	27.8792	0.603777	0.0881223	0.717428	0.479093	0	1
Rpl10/Rpl10l	29.0966	29.5514	29.4246	29.3854	29.2096	30.1392	29.9171	29.4421	29.3596	29.3335	29.7145	0.38099	0.133385	0.779047	0.360217	0	0
Pigt	25.8361	25.9395	25.8348	25.5873	25.6839	25.9364	25.8301	26.0442	26.0357	25.7763	25.9616	0.185284	0.0540993	0.671203	0.575179	0	0
Tmed2	28.9081	28.7261	28.153	28.4207	28.3009	29.1867	28.7078	28.8346	29.7316	28.5018	29.1152	0.613425	0.0696467	0.686874	0.541884	0	0
Hist1h1b	28.0766	27.5698	28.4273	27.8277	28.3111	28.8136	28.4746	28.4915	28.4698	28.0425	28.5624	0.519873	0.0266129	0.567701	0.816797	0	0
Adam10	26.8431	27.132	27.3519	26.9608	26.362	27.5914	27.0849	27.5955	27.217	26.93	27.3722	0.442211	0.0747262	0.703628	0.507114	0	0
Cd151	27.6516	27.2927	27.774	28.118	27.2057	28.4435	27.4759	27.9685	28.3231	27.6084	28.0528	0.444368	0.155093	0.814372	0.29624	0	0
Snta1	27.0341	27.197	26.8336	26.838	26.4618	27.7814	26.8554	27.2639	27.6087	26.8729	27.3773	0.504435	0.0875353	0.717428	0.479093	0	0
Mlec	28.5183	28.498	28.6532	28.6108	28.3851	29.1782	28.6966	28.7444	28.652	28.5331	28.8178	0.284698	0.0961502	0.729451	0.455117	0	0
Echdc2	26.3385	26.5629	25.4351	25.4789	25.7477	26.982	26.9049	26.1386	26.9014	25.9126	26.7317	0.819122	0.0304993	0.582159	0.780514	0	1
Emc1	28.8633	28.9042	28.9169	28.682	28.8079	29.1805	28.8796	29.0322	29.0877	28.8349	29.045	0.210115	0.0359167	0.628534	0.669938	0	0
Clcn2	26.0135	26.1357	25.8673	26.5645	25.6645	25.9612	26.2653	26.5153	26.4628	26.0491	26.3011	0.252032	0.239955	0.856897	0.222806	0	0
Rab5b	28.8796	29.1098	29.0231	28.9659	29.0279	29.0971	29.144	29.1968	29.0211	29.0013	29.1148	0.1135	0.0712614	0.688407	0.538666	0	0
Agpat3	28.5191	28.6572	28.6804	28.4185	28.4206	28.9306	28.4466	28.9972	28.7988	28.5392	28.7933	0.254166	0.128529	0.77087	0.37544	0	0
Mydgf	26.8677	26.5919	26.9963	26.9274	26.7511	27.151	27.0925	26.9264	27.0799	26.8269	27.0624	0.235557	0.0303135	0.582159	0.780514	0	0
Stx4	26.5738	26.905	26.7489	26.8458	26.7991	26.7351	27.0493	27.1914	27.0315	26.7745	27.0018	0.227274	0.0965492	0.729451	0.455117	0	0
Irgm1	27.5165	27.329	27.3365	26.9408	26.9979	29.3171	27.9278	26.9826	29.5709	27.2241	28.4496	1.22544	0.135878	0.781837	0.35506	0	0
C1qc	27.5213	27.2474	27.63	27.3135	26.885	29.8688	29.3134	27.8148	27.531	27.3194	28.632	1.3126	0.101326	0.731036	0.451985	0	0
Serpinh1	27.8596	27.5658	28.1323	28.1687	27.0086	29.5061	28.0584	28.1318	28.5506	27.747	28.5617	0.814697	0.0913424	0.726276	0.461411	0	0
Folh1	28.4878	28.9447	28.8641	28.6395	28.2826	29.3194	28.4672	29.3288	29.4712	28.6438	29.1466	0.502892	0.114509	0.748071	0.418754	0	0
Fkbp2	28.9205	29.0104	28.9144	28.9596	29.0485	29.3008	29.0991	29.213	28.9621	28.9707	29.1438	0.173066	0.094363	0.729451	0.455117	0	0
Akap5	26.2114	26.7535	26.2657	26.2069	26.22	25.8025	25.9191	26.0833	25.7261	26.3315	25.8828	-0.448753	0.0116758	0.396273	1.33543	0	0
Rab10	30.5849	30.7835	30.9323	30.7509	30.8065	31.0819	30.8452	31.1191	30.8005	30.7716	30.9617	0.19002	0.105382	0.738843	0.43666	0	0
Hspb1	28.3903	26.5103	27.746	27.7858	28.0798	29.8394	29.7243	27.5235	28.6312	27.7024	28.9296	1.22714	0.108709	0.742734	0.429082	0	0
Mpdu1	26.3341	26.2086	26.0473	26.6534	25.7989	26.7131	26.2161	26.5838	27.103	26.2085	26.654	0.44553	0.10271	0.731432	0.451204	0	0
Cdh2	29.4666	29.5461	29.7656	29.6131	29.6744	30.2282	29.5712	29.8752	29.9638	29.6132	29.9096	0.296441	0.112576	0.748071	0.418754	0	0
Rpl3	29.6357	29.8703	29.5491	29.4249	29.6503	30.4161	30.2116	29.6863	29.6557	29.6261	29.9924	0.366362	0.148828	0.80488	0.313155	0	0
Cat	30.4714	30.6144	30.5627	30.5731	30.5046	31.2665	30.6607	30.7565	30.9548	30.5453	30.9096	0.364373	0.0698854	0.686874	0.541884	0	1
Rpn2	29.2964	29.4493	29.302	29.2056	29.0585	30.1065	29.4829	29.3921	29.5982	29.2623	29.6449	0.382588	0.0905946	0.725617	0.462721	0	0
Rpl8	28.8502	29.2577	28.8922	28.517	28.6239	29.421	29.3806	28.9426	28.9894	28.8282	29.1834	0.3552	0.0893188	0.722255	0.469419	0	0
Ctsd	29.9189	29.9713	30.2298	30.2169	30.2283	32.7573	31.7478	30.616	30.3401	30.113	31.3653	1.25223	0.108388	0.742734	0.429082	0	0
C1qb	27.6929	26.5525	25.8366	26.3978	27.2013	30.0938	29.7012	26.4392	27.4536	26.7362	28.422	1.68573	0.150206	0.810598	0.302941	0	0
Fxyd1	28.8718	28.9753	28.4488	28.3135	28.693	30.076	29.8838	29.2241	28.6662	28.6605	29.4625	0.802081	0.0825927	0.717428	0.479093	0	0
Dhrs1	31.6248	31.4044	31.4197	31.4487	31.6345	32.7235	32.4452	31.1705	32.0821	31.5064	32.1054	0.598911	0.174163	0.823699	0.27981	0	1
Gja1	30.6514	30.9179	31.6271	31.6144	31.6113	32.1871	31.2707	32.1137	31.8839	31.2844	31.8638	0.579407	0.0905768	0.725617	0.462721	0	0
Lamp1	28.8193	28.8097	28.4675	28.2077	28.4025	29.5873	28.9931	29.1294	29.4244	28.5413	29.2836	0.742208	0.00526093	0.309661	1.69124	0	0
Atp2a2	32.1179	32.2429	32.2262	32.0812	31.9822	32.4805	32.0638	32.4292	32.3018	32.1301	32.3188	0.188768	0.136516	0.781837	0.35506	0	0
Fkbp4	27.2178	27.1585	27.0053	27.0036	27.3958	26.206	26.6108	27.0304	26.9078	27.1562	26.6888	-0.467444	0.0778239	0.717428	0.479093	0	0
Sgpl1	26.1286	25.4735	25.2986	26.9963	25.4043	28.5312	26.8103	27.9393	27.7586	25.8603	27.7598	1.89958	0.00615468	0.326781	1.61361	0	0
Fxn	28.2875	28.3909	28.4249	28.6908	28.7458	28.3111	28.5721	27.7983	27.8626	28.508	28.136	-0.371927	0.137769	0.78358	0.351847	0	1
Rpl6	29.9238	30.1828	30.0804	29.8669	30.0662	30.8783	30.7512	30.0779	29.9958	30.024	30.4258	0.401801	0.173675	0.823699	0.27981	0	0
Slc7a11	25.8743	25.7089	25.2885	26.0711	24.9629	25.9043	25.587	25.9067	26.2724	25.5811	25.9176	0.336463	0.214135	0.852164	0.230797	0	0
Slc25a5	34.7996	34.5458	34.7294	34.7084	34.9266	34.3979	34.7287	34.3125	34.5849	34.742	34.506	-0.235966	0.0850866	0.717428	0.479093	0	1
Pgrmc2	27.214	27.2595	27.2414	27.0833	27.2243	27.5032	27.2374	27.4419	27.3528	27.2045	27.3838	0.179296	0.0439468	0.635008	0.655154	0	0
Hepacam	31.3943	31.7457	31.398	31.3185	31.3424	31.771	31.3662	31.9363	31.7753	31.4398	31.7122	0.272414	0.114635	0.748071	0.418754	0	0
Lrpap1	28.028	28.11	28.3183	28.2249	27.8729	29.4817	28.5714	28.3105	28.3461	28.1108	28.6774	0.566592	0.128163	0.77087	0.37544	0	0
Gatm	28.0619	28.5678	27.2245	26.549	27.248	28.8684	28.2079	27.921	28.5167	27.5302	28.3785	0.848268	0.0812408	0.717428	0.479093	0	1
Atp2b4	29.313	29.5345	29.454	29.2656	29.1209	29.7687	29.2041	29.8351	29.7257	29.3376	29.6334	0.295808	0.134129	0.779047	0.360217	0	0
Cbr1	29.9504	29.9105	29.8535	30.0683	30.1355	29.6918	30.0194	29.6749	29.595	29.9836	29.7453	-0.238333	0.0791932	0.717428	0.479093	0	0
Prkar2a	27.7221	27.879	27.8457	27.5241	27.7175	27.9507	27.8641	28.2307	27.7588	27.7377	27.9511	0.213397	0.13068	0.774116	0.369378	0	0
Lamp2	26.8583	26.8541	26.6705	26.6355	26.422	27.9306	26.9882	27.2736	27.4928	26.6881	27.4213	0.733233	0.0269159	0.567701	0.816797	0	0
Fabp3	25.6544	25.9395	25.7226	25.944	25.8313	25.4507	25.5206	25.8443	25.5625	25.8184	25.5945	-0.223869	0.0791713	0.717428	0.479093	0	0
Cnn3	27.1604	27.3501	27.1971	27.3423	27.2197	27.8481	27.4549	27.6279	27.5871	27.2539	27.6295	0.375576	0.0119851	0.396273	1.33543	0	0
Chl1	28.3102	28.2873	28.4988	28.3505	27.9739	29.6237	28.6209	29.1383	28.4262	28.2841	28.9523	0.668109	0.0845216	0.717428	0.479093	0	0
Prkacb	26.6925	26.6349	26.4635	26.308	25.7916	26.5597	26.109	26.8907	27.0447	26.3781	26.651	0.272958	0.338099	0.923021	0.115564	0	0
Rpl4	29.5603	29.9066	29.6731	29.5591	29.7586	30.4936	30.4055	29.6756	29.7235	29.6915	30.0746	0.383018	0.176043	0.823699	0.27981	0	0
Rab11fip5	25.3469	25.4614	25.4187	25.719	25.4612	25.7287	24.8493	25.8384	25.7841	25.4814	25.5501	0.0686933	0.793607	0.98681	0.0191557	0	1
Kif2a	29.3687	29.2078	29.7008	29.8727	29.6385	29.2439	29.4325	29.2565	29.2007	29.5577	29.2834	-0.274277	0.0843947	0.717428	0.479093	0	0
Lin7c	27.9002	27.9917	27.9996	28.0968	27.5893	28.1492	27.8424	28.439	28.3635	27.9155	28.1985	0.283005	0.132369	0.779047	0.360217	0	0
Rpl10a	29.5901	29.4413	29.6389	29.4642	29.6126	30.4212	30.2339	29.4416	29.6456	29.5494	29.9356	0.38615	0.196194	0.839712	0.252034	0	1
Sardh	29.9512	29.9699	29.4309	29.3933	29.6249	30.4275	30.3225	29.7162	30.1236	29.6741	30.1474	0.473389	0.0547231	0.67563	0.565694	0	1
Lrrc4b	25.3717	25.3334	25.4681	25.4271	25.3168	25.8176	25.7835	25.7254	25.2888	25.3834	25.6538	0.270424	0.113162	0.748071	0.418754	0	0
Sec61b/Gm10320	26.3811	27.3556	26.6381	26.7298	26.9061	27.5228	27.2408	26.9854	27.2339	26.8021	27.2457	0.443573	0.0599706	0.681813	0.552552	0	0
Rpl18a	28.7174	28.8699	28.7222	28.61	28.5888	29.4598	29.4094	28.641	28.785	28.7017	29.0738	0.372112	0.17474	0.823699	0.27981	0	0
Flot1	29.9194	29.8861	30.1217	29.6787	29.6934	30.4141	29.6795	30.4631	30.2704	29.8599	30.2068	0.346956	0.150928	0.812763	0.299094	0	0
Pcyox1	29.3075	29.3462	29.417	29.0992	29.2425	29.7723	29.3351	29.5642	29.4519	29.2825	29.5309	0.248428	0.0696035	0.686874	0.541884	0	0
Tpp1	27.0324	26.9646	27.1973	27.0053	27.1705	28.4802	27.6861	27.722	27.4205	27.074	27.8272	0.753144	0.0427233	0.635008	0.655154	0	0
Vcl	26.5609	27.0154	27.2912	27.319	26.9272	27.9494	27.1131	27.704	27.1902	27.0227	27.4892	0.466436	0.109055	0.742734	0.429082	0	0
Gosr2	25.2914	25.663	25.8699	25.4271	25.4744	25.8319	25.6367	25.958	25.7708	25.5452	25.7994	0.254199	0.0758276	0.70819	0.497791	0	0
Pm20d1	25.8363	25.5654	25.4636	25.2794	26.3383	26.1086	26.0919	25.9161	25.9516	25.6966	26.017	0.320436	0.158803	0.822134	0.282555	0	0
Dnlz	26.7367	26.7123	26.098	26.441	26.4345	26.2237	25.9758	25.3858	25.9848	26.4845	25.8925	-0.591949	0.0360393	0.628534	0.669938	0	1
Slc39a7	26.0961	26.1449	26.3366	26.2399	25.9985	26.7707	26.3948	26.4335	26.1184	26.1632	26.4293	0.266146	0.139672	0.784602	0.349968	0	0
Rpl30	28.1048	28.3521	27.9162	27.3468	27.9057	28.6058	28.4545	27.985	28.2949	27.9251	28.3351	0.409942	0.0951695	0.729451	0.455117	0	0
Por	30.1128	30.2515	30.0803	30.0572	30.07	30.3396	30.0907	30.3536	30.29	30.1144	30.2685	0.154128	0.0806025	0.717428	0.479093	0	0
Ergic1	27.5298	27.1219	27.0937	27.0444	27.1826	27.7621	27.178	27.5499	27.69	27.1945	27.545	0.350496	0.0705333	0.686874	0.541884	0	0
Cyb5a	29.7371	29.783	29.4396	29.4128	29.3432	30.1368	29.5488	29.7262	30.0481	29.5431	29.865	0.321837	0.103458	0.731432	0.451204	0	0
Snap23	25.7751	25.5323	25.9685	24.9772	25.7086	26.0184	26.0628	26.2345	26.0427	25.5923	26.0896	0.497257	0.0398375	0.634143	0.65712	0	0
Slc9a3r1	29.685	29.9972	29.8466	29.7048	29.5114	30.1091	29.6565	30.0725	30.3267	29.749	30.0412	0.292205	0.131767	0.777393	0.363284	0	0
Chchd1/Pip5kl1	26.5548	26.9112	26.9739	26.6112	26.5957	26.437	26.5851	25.9041	26.4501	26.7293	26.344	-0.385312	0.0783796	0.717428	0.479093	0	0
Vti1b	26.5454	26.6111	26.2558	25.6333	26.0314	26.6434	26.3416	26.8881	26.8946	26.2154	26.6919	0.47652	0.0694821	0.686874	0.541884	0	0
Calr	32.153	32.3328	32.3011	32.254	32.1799	32.9221	32.526	32.3591	32.3751	32.2441	32.5456	0.301454	0.101582	0.731036	0.451985	0	0
Palm	30.2221	30.3246	30.3623	30.2104	30.2909	30.6717	30.1168	30.6207	30.5566	30.2821	30.4915	0.209371	0.197971	0.839712	0.252034	0	0
Entpd2	27.7185	28.1532	28.4237	28.1951	27.5094	28.8827	27.8783	28.7082	28.7515	28	28.5552	0.555236	0.0992722	0.729509	0.455002	0	0
Tmed9	27.9279	27.9152	27.7361	27.5944	27.6797	28.4926	27.7442	28.0316	28.681	27.7707	28.2374	0.466703	0.113352	0.748071	0.418754	0	0
Rrbp1	28.9635	29.1398	28.7471	28.5861	28.7016	29.9508	29.1303	28.9788	29.3604	28.8276	29.3551	0.527445	0.084121	0.717428	0.479093	0	0
Gna13	29.7305	29.9595	29.9241	29.6526	29.5085	30.0135	29.6552	30.2332	30.2079	29.755	30.0274	0.272395	0.142252	0.794559	0.331773	0	0
Fermt2	27.2675	27.4279	27.4097	26.3435	26.8124	27.4517	27.054	27.8612	27.9609	27.0522	27.582	0.529738	0.116112	0.748868	0.417217	0	0
Ehd3	27.907	28.2927	27.706	27.9249	27.8962	28.1854	28.0702	28.1358	28.1767	27.9454	28.142	0.196662	0.108757	0.742734	0.429082	0	0
Ppt1	28.1913	28.0664	27.3101	27.3468	27.3311	28.9638	28.2163	28.3093	28.4809	27.6491	28.4926	0.843453	0.0136484	0.431801	1.21156	0	0
Stub1	25.8743	25.7073	25.7436	25.5767	25.8324	25.9196	26.1061	26.1535	25.9611	25.7469	26.0351	0.288221	0.00768699	0.3524	1.50471	0	0
Rpl14	28.0228	28.3542	28.3774	28.0166	28.1458	29.1846	28.986	28.3086	28.0784	28.1834	28.6394	0.456023	0.183451	0.823699	0.27981	0	0
Rpl28	28.2207	28.5586	28.5016	28.2663	28.2802	29.1228	29.0493	28.6491	28.188	28.3655	28.7523	0.386826	0.169225	0.823699	0.27981	0	0
Ilvbl	28.004	28.0688	27.8158	27.7835	27.821	28.1942	27.9959	28.179	27.8807	27.8986	28.0625	0.163832	0.135254	0.781837	0.35506	0	0
Lrp1	30.5295	30.7744	30.4976	30.3782	30.319	31.1542	30.4485	30.92	30.8408	30.4998	30.8409	0.3411	0.0996492	0.729509	0.455002	0	0
Prkca	25.5436	25.7704	25.5097	25.2664	25.3857	26.0108	25.685	25.6247	25.7295	25.4951	25.7625	0.267393	0.0623556	0.686874	0.541884	0	0
Tmem109	26.5143	26.8563	26.3885	26.1508	26.5127	27.3742	27.3658	26.8406	26.7022	26.4845	27.0707	0.586175	0.0349665	0.628534	0.669938	0	0
Astn1	24.9457	25.7655	25.4665	25.5682	25.1947	25.5597	25.3213	26.0149	26.0679	25.3881	25.741	0.352861	0.175939	0.823699	0.27981	0	0
Tmed10	28.9601	29.1227	28.5768	28.4268	28.5717	29.2583	28.7722	29.2122	29.6968	28.7316	29.2349	0.503324	0.0745745	0.703628	0.507114	0	0
Nckipsd	26.5167	26.867	26.576	26.6465	26.694	25.9505	26.3274	26.771	26.2947	26.66	26.3359	-0.324143	0.148188	0.80488	0.313155	0	0
Rab18	29.2559	29.2159	29.0581	29.0095	29.0195	29.2116	29.0629	29.4133	29.4463	29.1118	29.2835	0.17177	0.159935	0.822134	0.282555	0	0
Ddrgk1	26.1918	26.5258	26.5972	26.5052	26.2395	26.745	26.4601	26.8368	26.5718	26.4119	26.6534	0.241525	0.0808073	0.717428	0.479093	0	0
Txndc5	28.1939	28.2565	28.2738	28.3928	28.1601	29.1037	28.4716	28.3168	28.3845	28.2554	28.5691	0.313728	0.180871	0.823699	0.27981	0	0
Arl8b	27.8088	27.8784	27.9912	27.7251	27.6895	28.5443	27.8794	28.3663	28.0263	27.8186	28.2041	0.385455	0.0799572	0.717428	0.479093	0	0
Rplp0	29.7768	30.0815	30.0723	30.1156	30.0297	31.0116	30.8918	30.0897	29.8837	30.0152	30.4692	0.454023	0.206856	0.847171	0.239275	0	0
Llgl1	28.9185	29.2934	29.3928	29.1526	29.0397	29.475	29.0308	29.9264	29.5082	29.1594	29.4851	0.3257	0.177059	0.823699	0.27981	0	0
Rpl27	28.1974	28.5523	28.3594	27.8352	27.7039	28.9632	28.6382	28.142	28.4263	28.1297	28.5424	0.412747	0.124679	0.764275	0.387837	0	0
Plcxd3	24.7656	25.2462	25.0115	25.3586	24.7699	25.6303	24.5325	25.434	25.5951	25.0304	25.298	0.267615	0.398311	0.93401	0.0984894	0	0
Coro2b	27.2147	27.5139	26.9911	26.6564	26.8723	27.2	27.1179	27.721	27.6588	27.0497	27.4244	0.374768	0.124159	0.764275	0.387837	0	0
Gnai2	31.0711	31.4114	31.0703	31.0168	30.8668	31.5025	30.8784	31.5972	31.6945	31.0873	31.4182	0.330885	0.174764	0.823699	0.27981	0	0
Ank2	31.6769	31.8251	31.8572	31.7297	31.5716	32.1376	31.5973	32.1776	32.0783	31.7321	31.9977	0.265604	0.142249	0.794559	0.331773	0	0
Gnai3	27.1894	27.1809	27.2369	27.0504	26.8073	27.5317	26.8667	27.602	27.5894	27.093	27.3974	0.304458	0.188912	0.829428	0.269811	0	0
Idh2	32.3464	32.2167	31.8601	31.9048	31.9246	32.5769	32.6224	32.019	32.6762	32.0505	32.4737	0.423149	0.0640826	0.686874	0.541884	0	1
Stxbp6	26.6581	26.8291	26.8601	26.9307	25.9728	27.4125	27.7737	27.6827	26.9997	26.6501	27.4672	0.817021	0.0132467	0.424398	1.23651	0	0
Rpl27a	27.5687	27.5747	27.4499	27.2926	27.4712	28.4712	28.2139	27.4355	27.9852	27.4714	28.0264	0.555026	0.0832673	0.717428	0.479093	0	0
Rps9	28.1969	28.6643	28.3844	27.872	27.9464	28.5687	28.6206	28.5975	28.292	28.2128	28.5197	0.306882	0.111122	0.748071	0.418754	0	0
Omg	29.4875	29.6943	29.8472	29.2973	29.5471	29.7891	29.7512	29.8369	29.8309	29.5747	29.802	0.227331	0.070301	0.686874	0.541884	0	0
Cox7a2l	28.4946	28.5504	28.643	28.8171	28.9295	28.2873	28.9344	27.8676	28.0223	28.6869	28.2779	-0.40902	0.181182	0.823699	0.27981	0	1
Abhd12	30.6053	30.5825	30.3826	30.195	30.3321	31.0154	30.5258	30.6936	30.8067	30.4195	30.7604	0.340872	0.0384762	0.631366	0.663451	0	0
Preb	26.6792	26.6387	26.8105	26.7624	26.9241	27.4797	26.7897	26.9362	26.872	26.763	27.0194	0.256438	0.200694	0.840843	0.250091	0	0
Tf	26.1792	26.255	26.34	25.6796	25.8348	26.515	26.2949	26.5535	26.4584	26.0577	26.4554	0.39772	0.0326147	0.60697	0.720304	0	0
Cacna2d1	27.8485	27.7518	28.2126	27.4914	27.5815	28.3557	27.7023	28.288	28.3937	27.7772	28.1849	0.407776	0.093793	0.729451	0.455117	0	0
Fdps	27.0134	27.1392	27.3911	27.3118	27.4936	27.1836	26.5977	27.2728	26.5315	27.2698	26.8964	-0.373393	0.148674	0.80488	0.313155	0	0
Git1	26.2295	26.3608	26.0632	26.435	25.7762	26.4176	26.23	26.8619	26.2789	26.1729	26.4471	0.27414	0.188615	0.829428	0.269811	0	0
Vps13a	24.6093	24.8786	24.7892	24.7822	24.6635	24.9196	24.7758	25.0042	25.8103	24.7445	25.1274	0.382904	0.197923	0.839712	0.252034	0	0
Tpm3	26.7591	27.2068	26.9685	26.9893	26.9825	27.2096	27.0878	27.1141	26.6152	26.9812	27.0067	0.025426	0.873147	0.993234	0.00979468	0	0
Coa5	25.0958	26.2098	25.7576	25.497	25.6543	25.2062	25.4314	24.821	25.0795	25.6429	25.1346	-0.508341	0.0566647	0.681813	0.552552	0	1
Aldh4a1	31.178	31.064	31.053	30.9999	31.053	31.6717	31.5724	30.9379	31.5276	31.0696	31.4274	0.357814	0.11843	0.756882	0.40186	0	1
Acyp2	27.7427	27.7601	27.8005	27.8503	27.8022	27.4149	27.9045	27.5959	27.6349	27.7912	27.6375	-0.153644	0.226136	0.856897	0.222806	0	1
Mxra7	25.7091	24.9378	25.2296	25.1118	25.2929	25.6585	25.3447	25.4341	25.6625	25.2563	25.5249	0.26867	0.123043	0.763288	0.389701	0	0
Bcat1	29.8614	29.984	30.1492	30.2463	30.3674	29.8071	30.3402	29.4375	29.4334	30.1217	29.7545	-0.367116	0.18796	0.829428	0.269811	0	1
Oat	31.4061	31.3234	31.2469	31.3598	31.4543	32.0868	31.9263	31.1378	31.7209	31.3581	31.718	0.359862	0.180599	0.823699	0.27981	0	1
Flot2	29.9706	29.9758	30.0625	29.7024	29.8148	30.2983	29.7082	30.3381	30.3607	29.9052	30.1763	0.271082	0.184348	0.823699	0.27981	0	0
Anxa2	29.5892	29.4337	30.0746	29.7896	29.5465	30.3535	29.4304	30.2929	30.2544	29.6867	30.0828	0.396075	0.173509	0.823699	0.27981	0	0
Ttc19	27.0783	27.171	27.5709	27.7339	27.4854	27.2848	27.1402	26.8078	27.2658	27.4079	27.1246	-0.28328	0.130585	0.774116	0.369378	0	1
Psma4	26.3269	26.1185	26.2942	26.6127	25.9928	26.5084	26.2863	26.6304	26.7566	26.269	26.5454	0.276402	0.0990383	0.729509	0.455002	0	0
Fut8	26.2677	26.1077	26.1319	26.4863	25.4591	28.8436	29.0965	26.5679	28.2121	26.0905	28.18	2.08949	0.0297725	0.582159	0.780514	0	0
Arpc5	26.3903	26.4267	25.9908	26.3326	26.1527	26.4911	26.7117	26.3228	26.6748	26.2586	26.5501	0.291475	0.0495362	0.653	0.614845	0	0
Clptm1	27.1311	27.0734	26.9224	26.9631	26.9727	27.1504	26.9629	27.2871	27.3111	27.0125	27.1779	0.165333	0.129697	0.773729	0.3701	0	0
Uqcrb	34.4972	34.4666	34.6725	34.6871	34.9267	34.3079	34.8096	33.8356	34.2673	34.65	34.3051	-0.344893	0.184466	0.823699	0.27981	0	1
C1qa	26.931	26.9425	26.5561	25.739	26.0653	29.3989	28.6893	26.3414	27.1795	26.4468	27.9023	1.45551	0.124709	0.764275	0.387837	0	0
Tango2	25.9205	26.4432	25.9449	26.2623	25.8898	25.7318	25.846	25.4412	24.4681	26.0922	25.3718	-0.720363	0.100357	0.729898	0.454234	0	0
Ncam1	33.2164	33.4284	33.364	33.2844	33.1747	33.6335	33.18	33.7103	33.494	33.2936	33.5044	0.21083	0.170397	0.823699	0.27981	0	0
Rpn1	30.4991	30.725	30.6167	30.5145	30.4431	31.2496	30.723	30.7119	30.6862	30.5597	30.8427	0.283016	0.125697	0.764535	0.387346	0	0
Hsp90b1	31.9781	32.2131	32.1231	32.1603	32.1182	32.929	32.3548	32.2139	32.1572	32.1186	32.4137	0.295153	0.193226	0.83886	0.253499	0	0
Aqp4	32.0747	32.0453	31.7256	31.7126	31.7474	32.5711	31.8426	31.8551	32.4491	31.8611	32.1795	0.318356	0.201248	0.840843	0.250091	0	0
Aplp1	26.0202	26.0028	25.8871	26.2088	25.7241	26.0003	25.9651	26.2483	26.0336	25.9686	26.0618	0.0932208	0.392501	0.93401	0.0984894	0	0
Sncb	30.3106	30.6513	30.6324	30.8332	30.4913	30.1053	30.0076	30.6456	30.3162	30.5838	30.2687	-0.315116	0.114208	0.748071	0.418754	0	0
Pdia4	29.7227	30.0919	30.0964	30.1194	30.0087	31.0454	30.4423	30.0206	30.0879	30.0078	30.3991	0.391241	0.194539	0.839712	0.252034	0	0
Ahsa1	26.8945	26.938	26.5147	26.7681	26.6502	26.0105	25.8767	26.7518	26.4496	26.7531	26.2721	-0.480984	0.0915377	0.726276	0.461411	0	0
Sdhc	31.5595	31.3899	31.8076	31.8438	31.7198	31.3905	31.7541	31.0195	31.4351	31.6641	31.3998	-0.264343	0.187951	0.829428	0.269811	0	1
Rdh14	28.6826	28.2976	28.6329	28.8926	29.018	28.4835	28.7232	27.9696	28.3497	28.7048	28.3815	-0.323258	0.156645	0.816535	0.292413	0	1
Atp13a1	26.0775	25.5921	25.9265	26.1474	25.7043	26.4385	25.8972	26.1471	26.1848	25.8896	26.1669	0.277327	0.11527	0.748071	0.418754	0	0
Ide	25.7511	25.8577	26.1653	25.6482	25.7374	26.0913	26.1522	25.9695	26.0311	25.8319	26.061	0.229084	0.0625276	0.686874	0.541884	0	1
Scarb2	28.7391	28.404	27.9957	27.6761	28.1234	28.9304	28.5255	28.5496	29.0045	28.1877	28.7525	0.564797	0.0384661	0.631366	0.663451	0	0
Stim1	26.8146	26.8421	27.0501	26.781	26.6679	27.1722	26.7878	27.0435	26.9663	26.8311	26.9924	0.1613	0.163241	0.823699	0.27981	0	0
Vamp3	27.4574	27.367	27.3223	27.1585	27.44	27.8	27.2594	27.784	27.4379	27.349	27.5703	0.221283	0.198376	0.839712	0.252034	0	0
Mmgt1	26.8728	27.0644	26.775	27.3738	26.8317	26.9419	27.0493	27.1398	26.615	26.9835	26.9365	-0.0470689	0.774895	0.98358	0.0238851	0	0
Rab1b	29.2931	29.5703	29.5359	29.3401	29.111	29.5411	29.3334	29.841	29.777	29.3701	29.6231	0.253042	0.129923	0.773729	0.3701	0	0
Tmx3	28.4292	28.4769	28.5252	28.3055	28.3986	28.6958	28.4859	28.5651	28.5337	28.4271	28.5701	0.143072	0.0477858	0.643329	0.636372	0	0
Sccpdh	31.6374	31.5538	31.6761	31.5722	31.7415	31.4611	31.7303	31.398	31.3714	31.6362	31.4902	-0.145998	0.175795	0.823699	0.27981	0	1
S100a13	26.9451	27.3079	27.1941	27.0508	26.9884	27.4387	27.2717	27.1574	26.5815	27.0973	27.1123	0.0150644	0.943186	0.996807	0.00461379	0	0
Yes1	25.981	26.2871	26.1794	25.6723	25.475	26.0868	26.4507	26.3221	26.5521	25.919	26.3529	0.433962	0.0514214	0.655113	0.610184	0	0
Ehd1	28.0814	28.4037	28.1778	27.9992	28.1344	28.4449	28.2876	28.6237	28.1527	28.1593	28.3772	0.217898	0.129656	0.773729	0.3701	0	0
Cdh11	25.9977	25.663	25.6831	26.066	25.993	26.0931	26.0809	26.2172	26.1577	25.8806	26.1372	0.256667	0.0373229	0.631366	0.663451	0	0
Ablim2	26.8339	26.6861	26.6257	27.0449	26.9776	27.2666	26.8697	27.2224	26.8507	26.8336	27.0524	0.218728	0.164733	0.823699	0.27981	0	0
Ndufa7	32.851	32.747	32.9057	33.1706	33.0882	32.7568	33.0926	32.3493	32.3996	32.9525	32.6495	-0.30292	0.182585	0.823699	0.27981	0	1
Tmed4	27.2502	27.0339	26.6625	26.4895	26.7419	27.4992	26.6027	27.3866	28.0479	26.8356	27.3841	0.548504	0.165068	0.823699	0.27981	0	0
B3gat3	26.4324	26.7672	25.3778	26.6364	25.1898	26.4879	26.6404	26.7005	27.2045	26.0807	26.7584	0.677657	0.116829	0.748868	0.417217	0	0
Psap	28.939	28.7803	28.0437	28.1055	27.9154	29.3207	28.5856	28.8542	29.0336	28.3568	28.9485	0.59174	0.0578115	0.681813	0.552552	0	0
Bola2	25.7123	25.5884	25.6245	25.4807	25.3357	25.2482	24.8006	25.4668	25.2376	25.5483	25.1883	-0.360043	0.0751228	0.704207	0.505929	0	0
P33monox	26.5135	26.3816	26.7649	27.1157	27.0138	26.4406	26.7018	25.766	26.1759	26.7579	26.2711	-0.486841	0.0960257	0.729451	0.455117	0	0
Sdhaf3	26.4547	26.6382	26.8307	26.9241	26.9814	26.5036	27.0549	25.6415	26.0911	26.7658	26.3228	-0.443037	0.240654	0.856897	0.222806	0	0
Rpl15	29.617	29.6848	29.3536	29.1584	29.2263	30.0632	29.7966	29.3225	29.6056	29.408	29.697	0.288965	0.179803	0.823699	0.27981	0	0
Ndufc2	32.4338	32.1048	32.27	32.4761	32.4911	32.0981	32.5451	31.551	31.854	32.3552	32.0121	-0.343124	0.202777	0.840843	0.250091	0	1
Stmn1	30.5413	30.8221	30.3828	30.4593	30.7562	29.9156	30.319	30.7924	30.1243	30.5923	30.2878	-0.304512	0.209019	0.848335	0.237293	0	0
Mrps12	26.831	26.851	27.0737	27.1914	27.1205	26.7876	27.1768	26.5923	26.6105	27.0135	26.7918	-0.221694	0.213354	0.851733	0.231526	0	1
Ist1	26.0806	25.9437	26.8111	26.5371	25.5109	28.1003	27.4026	26.4418	26.0986	26.1767	27.0108	0.834123	0.169578	0.823699	0.27981	0	0
Bckdk	28.1919	28.2971	28.2057	28.2823	28.3933	28.084	28.2193	27.5279	28.298	28.2741	28.0323	-0.241763	0.259777	0.874884	0.192837	0	1
Calml3	33.142	32.9069	32.7034	32.0617	32.0575	32.8103	32.7456	33.0949	33.3888	32.5743	33.0099	0.4356	0.14791	0.80488	0.313155	0	0
Cr1l	26.0385	26.0902	26.3091	26.298	25.7263	26.6654	26.3287	26.2621	26.1757	26.0925	26.358	0.265514	0.123011	0.763288	0.389701	0	0
Grm7	25.5769	25.5654	25.4442	25.5267	25.3818	25.551	25.8786	25.8767	25.511	25.499	25.7043	0.205302	0.130905	0.774116	0.369378	0	0
Atp8a2	24.6078	25.1664	25.0502	24.9551	24.9116	25.3505	24.8855	25.4737	24.983	24.9382	25.1732	0.234941	0.22054	0.853498	0.22854	0	0
Hist1h1c	29.0079	28.4891	29.2747	28.8862	29.1466	29.6455	29.0614	29.4001	29.1685	28.9609	29.3189	0.357952	0.0977987	0.729509	0.455002	0	0
Tmed7	28.2516	27.7594	27.6706	27.5326	27.5756	28.315	27.5028	28.3173	28.9199	27.7579	28.2637	0.505782	0.184207	0.823699	0.27981	0	0
Cyb5r3	32.0078	31.7797	32.4122	32.3529	32.0839	32.8823	32.5016	32.0338	32.3817	32.1273	32.4499	0.322553	0.180461	0.823699	0.27981	0	1
Mtdh	28.161	27.8756	28.3275	28.1099	28.1428	28.8453	28.2143	28.2011	28.2436	28.1234	28.3761	0.252707	0.212579	0.850105	0.234287	0	0
Stx12	28.7509	28.8429	28.7292	28.3664	28.5263	28.9846	28.4344	29.2378	29.0165	28.6432	28.9183	0.27517	0.21624	0.853498	0.22854	0	0
Pdia3	32.7628	32.979	32.933	32.9142	32.9183	33.6594	33.1286	33.0767	32.89	32.9014	33.1887	0.287211	0.17966	0.823699	0.27981	0	0
Ncstn	24.9477	25.0796	25.2748	24.9156	25.0185	25.8305	25.1283	25.5021	25.5652	25.0472	25.5065	0.459282	0.0419591	0.635008	0.655154	0	0
Extl2	28.5609	28.4228	27.5365	27.4631	27.6177	28.0428	27.8611	28.8626	29.6325	27.9202	28.5998	0.679582	0.209151	0.848335	0.237293	0	0
Hrsp12	29.0341	29.2803	29.1266	29.2939	29.2705	29.2676	29.625	29.3053	29.242	29.2011	29.36	0.158878	0.184852	0.823699	0.27981	0	1
Hacd3	30.2167	30.3223	30.2393	30.0097	30.0303	30.4992	29.9917	30.5004	30.4358	30.1637	30.3568	0.193128	0.224419	0.856897	0.222806	0	0
Nucb1	29.0303	29.2202	28.8576	28.7015	28.7666	29.4348	28.7506	29.3093	29.7571	28.9152	29.313	0.397726	0.155345	0.814372	0.29624	0	0
Mtatp6	29.4573	29.1424	29.3286	30.0705	29.6997	29.2974	29.2996	28.9271	29.4086	29.5397	29.2332	-0.306535	0.157489	0.818492	0.28896	0	0
Abhd6	27.6769	27.7803	27.665	27.413	27.5048	28.0305	27.7971	27.8566	27.7816	27.608	27.8665	0.258498	0.0207615	0.50139	0.995994	0	0
Rpl7	29.8749	30.3491	30.1623	30.0129	30.1579	30.9861	30.8604	30.1518	29.9688	30.1114	30.4918	0.380341	0.232764	0.856897	0.222806	0	0
Dhrs4	29.8081	29.4792	29.4724	29.3196	29.6021	29.9374	30.0233	29.5064	29.817	29.5363	29.821	0.284745	0.0890295	0.722223	0.469484	0	1
Slc25a25	32.6238	32.5644	32.8351	32.975	32.9892	32.4602	33.0009	32.0578	32.3833	32.7975	32.4755	-0.321976	0.204279	0.842067	0.247994	0	1
Guk1	27.9492	27.8719	28.015	28.2902	28.0493	27.8233	28.1329	27.2741	27.7898	28.0351	27.755	-0.280089	0.218229	0.853498	0.22854	0	1
Wfs1	25.3864	24.806	25.0151	25.3913	25.2242	25.7088	25.3163	25.533	25.2915	25.1646	25.4624	0.297813	0.087154	0.717428	0.479093	0	0
Ddah1	29.8995	30.3302	30.4084	30.2767	29.8405	30.6004	29.9221	30.8547	30.8476	30.1511	30.5562	0.405131	0.168444	0.823699	0.27981	0	1
Ndufa11	31.8323	31.5448	31.7783	31.757	31.794	31.5657	31.9336	31.1119	31.3251	31.7413	31.4841	-0.257196	0.242857	0.856897	0.222806	0	1
Dtd1	27.4913	27.3474	27.4389	27.6565	27.4077	27.3376	27.5375	27.3167	26.8893	27.4683	27.2703	-0.198061	0.248679	0.865842	0.207825	0	0
Grn	25.4035	25.5735	25.1488	26.3227	25.2659	28.8748	27.5514	25.5517	26.251	25.5429	27.0572	1.51437	0.128518	0.77087	0.37544	0	0
Rap2b	26.0879	25.9437	25.7748	26.1116	25.759	26.7248	25.8439	26.4303	26.2254	25.9354	26.3061	0.370699	0.137154	0.781837	0.35506	0	0
Abi1	27.1373	27.1662	26.8011	26.9999	26.8599	26.8811	26.6035	27.3148	27.4481	26.9929	27.0619	0.0689892	0.757453	0.980745	0.0280507	0	0
Ctnnb1	30.9439	31.1617	31.3579	31.1032	31.0663	31.606	30.9181	31.4856	31.4791	31.1266	31.3722	0.24557	0.216007	0.853498	0.22854	0	0
Sh3d21	31.6891	31.2954	31.3854	31.4463	31.5189	31.3138	31.5059	31.1772	31.2643	31.467	31.3153	-0.151696	0.160495	0.822134	0.282555	0	0
Ndufa5	33.1549	33.0369	33.23	33.3303	33.4084	33.0334	33.3499	32.698	32.9658	33.2321	33.0118	-0.220319	0.206845	0.847171	0.239275	0	1
Add3	28.4306	28.8174	28.9557	28.7215	28.4955	29.1299	28.5696	29.2681	28.9072	28.6841	28.9687	0.284563	0.173777	0.823699	0.27981	0	0
Ctnnd2	29.2443	29.2864	29.65	29.5512	29.5399	29.9612	29.3387	29.6962	29.663	29.4544	29.6647	0.210376	0.218617	0.853498	0.22854	0	0
Cox7a2	29.6558	29.946	30.0858	30.0206	29.9135	29.6798	30.2473	28.5871	29.1145	29.9243	29.4072	-0.517172	0.245263	0.862169	0.213957	0	1
Hint3	27.4341	27.5632	27.6131	27.696	27.4351	27.2208	27.0133	27.7347	27.3238	27.5483	27.3232	-0.225127	0.237867	0.856897	0.222806	0	1
Rab5a	28.8505	28.8588	29.0482	28.9554	28.9553	29.336	29.1605	28.9522	28.9057	28.9336	29.0886	0.154963	0.2204	0.853498	0.22854	0	0
Dars	27.5531	27.6626	27.4717	27.4011	27.0042	27.877	27.5029	27.9209	27.4817	27.4186	27.6956	0.277036	0.134202	0.779047	0.360217	0	0
Ufl1	25.2243	25.2864	25.1443	25.4889	25.183	25.9803	25.6564	25.3108	25.8925	25.2654	25.71	0.444633	0.0513469	0.655113	0.610184	0	0
Lamtor1	27.1048	27.2694	26.7032	26.6784	26.7116	27.4234	26.91	27.4073	27.4722	26.8935	27.3032	0.409741	0.0587998	0.681813	0.552552	0	0
Stip1	30.7227	30.8762	30.6241	30.7122	30.7114	30.2049	30.3453	30.9214	30.3223	30.7293	30.4485	-0.280838	0.178105	0.823699	0.27981	0	0
Tom1	27.4113	27.7843	27.6817	27.6905	27.4634	28.0103	27.8609	28.0373	27.7008	27.6063	27.9023	0.296071	0.027794	0.571046	0.808322	0	0
Ndufa2	32.4705	32.3379	32.4016	32.511	32.8552	32.2419	32.7814	31.7724	31.9661	32.5152	32.1905	-0.324779	0.242312	0.856897	0.222806	0	1
Rcn1	25.7989	25.8547	25.7655	25.3023	24.8045	26.5777	25.9151	25.4895	25.7531	25.5052	25.9339	0.428657	0.208525	0.848335	0.237293	0	0
Dnajc3	26.3325	26.6241	26.3414	26.4029	26.3458	27.1619	26.6011	26.2601	26.6711	26.4093	26.6736	0.264223	0.253419	0.87029	0.200432	0	0
Uqcrq	33.4874	33.3328	33.3909	33.7319	33.6798	33.2976	33.7144	32.8454	33.1941	33.5246	33.2629	-0.261701	0.249045	0.865842	0.207825	0	1
Cox6b1	34.4853	34.6024	34.6892	34.8895	35.0177	34.503	34.9633	34.0683	34.0273	34.7368	34.3905	-0.346381	0.218973	0.853498	0.22854	0	1
Rab1A	30.7637	31.098	31.3291	31.219	31.052	31.3078	31.1986	31.5551	31.1198	31.0924	31.2953	0.202956	0.175646	0.823699	0.27981	0	0
Rras	26.3235	26.5315	26.6768	26.3358	26.5002	26.7038	26.1917	27.0239	26.5606	26.4736	26.62	0.146469	0.473389	0.947946	0.0771236	0	0
Cox6c	32.9783	33.0805	33.4774	33.7171	33.9459	32.8407	33.8738	32.2165	32.4451	33.4399	32.844	-0.595816	0.212525	0.850105	0.234287	0	1
Npepps	30.603	30.7353	30.5561	30.6173	30.442	30.6103	30.6313	30.8059	30.734	30.5907	30.6954	0.10465	0.15679	0.816535	0.292413	0	0
Decr1	30.9826	30.9019	30.9616	30.9844	31.0432	31.6767	31.592	30.739	31.3155	30.9747	31.3308	0.356064	0.191184	0.832523	0.264438	0	1
Snap29	25.6964	25.6299	25.6245	25.4807	25.6888	25.6343	25.0662	25.855	25.6483	25.6241	25.551	-0.0731085	0.699567	0.971298	0.0420146	0	1
Vapa	31.4412	31.6122	31.6572	31.6598	31.5411	31.8955	31.5402	31.8127	31.5858	31.5823	31.7086	0.126275	0.251583	0.866335	0.207003	0	0
Sacm1l	30.1024	30.18	30.215	29.9961	29.9788	30.3007	30.1264	30.3578	30.075	30.0945	30.215	0.120504	0.198664	0.839712	0.252034	0	0
Uggt1	28.2737	28.4951	28.3486	28.3291	28.2683	29.1426	28.4324	28.503	28.4741	28.343	28.638	0.295046	0.178233	0.823699	0.27981	0	0
Bpnt1	30.4538	30.3833	30.6634	30.7926	30.8861	30.2622	30.9393	30.1859	29.8948	30.6358	30.3206	-0.31528	0.258689	0.874884	0.192837	0	0
Glg1	29.1561	28.9044	28.0032	27.3889	27.9563	28.721	28.0367	29.2954	30.4043	28.2818	29.1144	0.832571	0.218872	0.853498	0.22854	0	0
Gnas	29.7647	30.0301	29.7561	29.6174	29.6333	29.9002	29.6091	30.2468	30.1483	29.7603	29.9761	0.215793	0.2414	0.856897	0.222806	0	0
Cd9	29.5768	29.7414	29.7722	29.5476	29.4508	30.1266	29.3218	30.5909	29.8951	29.6177	29.9836	0.365844	0.261293	0.874884	0.192837	0	0
Pdia6	29.3201	29.7465	29.4896	29.6064	29.5031	30.3875	29.8233	29.6586	29.5486	29.5331	29.8545	0.321348	0.184708	0.823699	0.27981	0	0
Prkcsh	28.8292	28.8926	28.7815	28.7626	28.8559	29.1967	28.9302	28.9692	28.8675	28.8243	28.9909	0.166566	0.098422	0.729509	0.455002	0	0
Slc4a4	33.1374	33.5098	33.148	32.9989	32.924	33.3704	32.9848	33.6573	33.6606	33.1436	33.4183	0.274657	0.202985	0.840843	0.250091	0	0
Ptges3	27.8639	27.8316	27.6117	27.9074	27.6638	27.2294	27.1699	27.6898	27.6942	27.7757	27.4458	-0.329832	0.0989829	0.729509	0.455002	0	0
Edil3	26.3422	26.6015	26.5185	26.1676	26.3816	26.5017	26.2998	26.9592	26.6812	26.4023	26.6105	0.208211	0.250272	0.866335	0.207003	0	0
Esyt1	30.852	30.8656	31.0921	30.9696	30.8646	31.2079	31.0395	31.0467	30.9245	30.9288	31.0547	0.125872	0.139809	0.784602	0.349968	0	0
Slc25a4	35.4397	35.2337	35.3556	35.5763	35.6637	35.1755	35.5143	34.812	35.3352	35.4538	35.2092	-0.244538	0.210601	0.850105	0.234287	0	1
Slc7a2	28.4418	28.4466	28.3637	28.6062	28.244	29.38	28.3479	28.3611	28.8448	28.4205	28.7334	0.312989	0.293422	0.89261	0.163899	0	0
Pgrmc1	29.7503	29.6856	29.6413	29.6153	29.5658	30.0566	29.5395	29.7681	29.8193	29.6517	29.7959	0.144221	0.270864	0.874884	0.192837	0	0
Rpl18	28.3677	28.7539	28.9814	28.706	28.8216	29.8113	29.7708	28.8845	28.3967	28.7261	29.2158	0.489698	0.255812	0.874644	0.193232	0	0
Nomo1	28.8255	28.5298	28.7543	28.7939	28.7271	29.1563	28.7685	28.7512	28.8399	28.7261	28.879	0.152855	0.217912	0.853498	0.22854	0	0
Aldh3b1	27.7029	27.9737	27.8119	27.5367	27.6323	27.9008	27.6212	28.5389	27.9228	27.7315	27.9959	0.26445	0.273417	0.877082	0.189216	0	0
Nptn	31.826	32.3621	32.2122	32.222	32.1227	31.8785	31.5918	32.2573	31.834	32.149	31.8904	-0.258621	0.171899	0.823699	0.27981	0	0
Acsl3	29.3038	29.4154	29.1955	29.1029	28.9464	29.4228	29.0257	29.6618	29.5123	29.1928	29.4057	0.212886	0.235731	0.856897	0.222806	0	0
Nit2	28.7867	28.7598	28.9373	29.3286	29.4475	28.6614	29.3844	28.3763	28.2955	29.052	28.6794	-0.372574	0.249825	0.866173	0.207272	0	1
Ndufs4	33.0316	33.0238	33.0932	33.5435	33.5598	32.9673	33.402	32.6449	32.8211	33.2504	32.9588	-0.291551	0.202105	0.840843	0.250091	0	1
Aldh6a1	32.8022	32.798	32.4604	32.47	32.5341	33.0596	33.0445	32.7296	33.0844	32.613	32.9795	0.36654	0.0157847	0.458367	1.12542	0	1
Prkar2b	26.796	26.8135	26.9054	26.8403	26.5994	26.8967	26.6842	27.1637	27.0025	26.7909	26.9368	0.145869	0.258125	0.874884	0.192837	0	0
Ptpra	27.6421	27.8196	27.5177	27.2837	27.35	27.9933	27.224	28.1988	27.8607	27.5226	27.8192	0.296573	0.265517	0.874884	0.192837	0	0
Mpp1	26.8109	26.6598	26.4581	26.4595	26.0858	26.4503	26.5425	26.9095	26.8633	26.4948	26.6914	0.196573	0.278528	0.879331	0.185521	0	0
Dnm2	27.6889	27.8058	27.741	27.5855	27.5236	27.7982	27.5789	28.0288	27.9707	27.669	27.8441	0.175194	0.188821	0.829428	0.269811	0	0
Rpl17	28.6738	28.9922	28.9609	28.6518	28.8341	29.3497	29.3729	28.8494	28.6682	28.8226	29.06	0.237461	0.283294	0.881388	0.18215	0	0
Vps11	25.4237	25.3229	25.2296	25.3392	25.159	25.7085	25.7238	25.4754	25.5687	25.2949	25.6191	0.32419	0.00486179	0.309661	1.69124	0	0
Hspe1	34.3267	34.2476	34.6365	34.7451	34.9247	34.3075	34.8776	33.7953	33.9128	34.5761	34.2233	-0.352815	0.260718	0.874884	0.192837	0	1
Gabbr1	25.7603	25.8763	25.9953	26.0246	25.6484	26.0491	25.7453	26.3588	26.0551	25.861	26.0521	0.191122	0.243101	0.856897	0.222806	0	0
Ezr	25.275	25.8602	25.7999	24.8902	25.546	27.5543	25.4645	25.9268	26.3516	25.4743	26.3243	0.85002	0.153769	0.814372	0.29624	0	0
Hspa4l	29.8542	30.0388	29.6738	29.8222	29.5625	28.7662	29.0776	29.9359	29.6563	29.7903	29.359	-0.431305	0.205029	0.843785	0.245053	0	0
Twf1	26.8813	26.9514	27.074	26.9897	26.9442	27.1733	26.8416	27.4128	27.0935	26.9681	27.1303	0.162168	0.264901	0.874884	0.192837	0	0
Tln1	26.0515	26.381	26.4994	26.3826	26.3302	27.2243	26.3887	27.1704	26.8743	26.329	26.9144	0.585463	0.0475735	0.643329	0.636372	0	0
Rab5c	28.829	29.2191	29.0508	28.892	29.1468	29.5155	28.9138	29.2811	29.2745	29.0275	29.2462	0.218701	0.190257	0.831336	0.266496	0	0
Cdk5rap3	27.7889	27.7626	26.8919	28.0424	27.9527	28.0634	27.2034	27.8809	28.2884	27.6877	27.859	0.171304	0.600594	0.966486	0.0491797	0	0
Ndufa4	34.1865	34.0342	33.9907	34.4241	34.3952	33.9432	34.3643	33.3843	33.7933	34.2062	33.8713	-0.334887	0.201878	0.840843	0.250091	0	1
Slc23a2	26.1034	25.8875	26.7517	25.53	25.5458	26.047	26.3474	25.8124	26.3909	25.9637	26.1494	0.185775	0.504361	0.947946	0.0771236	0	0
Fam126b	26.3413	26.6574	26.6055	26.5316	26.2987	26.3836	26.0262	26.6315	25.9339	26.4869	26.2438	-0.243082	0.238082	0.856897	0.222806	0	0
Dbi	31.3258	31.4988	31.2499	31.4934	31.3642	31.4999	31.2966	31.5361	31.7852	31.3864	31.5294	0.143014	0.262494	0.874884	0.192837	0	1
Rpl13a	29.2404	29.4202	29.1665	29.1056	29.1506	29.9894	30.0395	29.0356	29.2314	29.2167	29.574	0.357294	0.260982	0.874884	0.192837	0	0
Erp29	28.609	28.9362	28.8085	28.87	28.7595	29.3561	28.9151	28.9165	28.8301	28.7967	29.0044	0.207787	0.18365	0.823699	0.27981	0	0
Cox5b	34.7029	34.5721	34.7896	34.9511	35.0015	34.5956	35.0369	34.0876	34.3542	34.8034	34.5186	-0.284852	0.259797	0.874884	0.192837	0	1
Ndufv3	32.1492	31.7384	32.2065	32.4193	32.6451	31.7171	32.328	31.5551	32.0349	32.2317	31.9088	-0.322903	0.203878	0.841786	0.248474	0	1
Hmgn2/Gm6594	26.6	28.0139	26.9213	26.9018	26.5907	26.5022	25.3552	25.7126	25.978	27.0055	25.887	-1.11852	0.0164658	0.458367	1.12542	0	0
Lace1	29.1616	29.0403	29.1054	29.2801	29.2359	28.935	29.3842	28.6019	28.827	29.1647	28.937	-0.227625	0.262706	0.874884	0.192837	0	1
Sort1	26.823	27.025	26.9203	26.6947	26.7373	26.9788	26.8686	27.269	26.8583	26.84	26.9937	0.153645	0.230013	0.856897	0.222806	0	0
Mtfp1	27.7866	27.8591	27.9385	27.9734	28.0878	27.6878	28.0328	27.7747	27.7529	27.9291	27.8121	-0.117012	0.252401	0.86797	0.204283	0	1
Atpif1	33.0936	33.5123	33.8334	34.3589	34.4775	33.5196	33.9353	33.1105	32.9955	33.8551	33.3902	-0.464919	0.208556	0.848335	0.237293	0	1
Exog	31.0145	30.9734	31.1113	31.441	31.5573	30.9565	31.442	30.39	30.7961	31.2195	30.8962	-0.323345	0.251293	0.866335	0.207003	0	1
Pigs	26.5788	26.7952	26.8141	26.6068	26.8312	27.0225	26.9509	27.1992	26.6041	26.7252	26.9442	0.218967	0.180731	0.823699	0.27981	0	0
Mrpl52	26.0859	26.2771	26.2153	26.3238	27.5272	25.9326	26.257	25.8914	26.1106	26.4859	26.0479	-0.437974	0.17661	0.823699	0.27981	0	1
Gfer	28.736	28.3003	29.1109	29.452	29.2911	28.8914	28.9206	28.2198	28.3834	28.9781	28.6038	-0.374305	0.21261	0.850105	0.234287	0	1
Atp5a1	37.825	37.6861	37.7729	37.8225	37.9162	37.5884	37.9408	37.3894	37.6233	37.8046	37.6355	-0.169075	0.238315	0.856897	0.222806	0	1
Fam213b	29.4299	29.3234	29.5834	29.7075	29.7338	29.285	29.8311	29.0277	29.0982	29.5556	29.3105	-0.245104	0.282061	0.881388	0.18215	0	0
Cend1	34.3342	34.4442	34.7332	35.0008	35.1155	34.4754	34.9942	33.9579	34.0195	34.7256	34.3617	-0.363844	0.25419	0.871354	0.198669	0	0
Rps24	25.9714	26.4585	26.2153	25.7496	25.9018	26.3791	25.6899	26.1712	26.3257	26.0593	26.1415	0.0821759	0.695836	0.971298	0.0420146	0	0
Dpysl3	30.52	30.5822	30.3524	30.3347	30.2429	30.0074	29.7328	30.3623	30.2057	30.4064	30.0771	-0.329355	0.088155	0.717428	0.479093	0	0
Ptma	27.0027	26.9716	26.4224	26.7283	26.6364	26.9217	26.9861	26.8876	26.8987	26.7523	26.9236	0.171267	0.190062	0.831336	0.266496	0	0
Uqcr10	32.0912	31.6625	31.7281	32.0373	31.6354	31.2212	32.0901	31.1224	31.673	31.8309	31.5267	-0.304221	0.276683	0.879331	0.185521	0	1
Emb	27.4706	27.446	26.8964	27.0114	27.1828	27.6784	27.0109	27.4235	27.7992	27.2014	27.478	0.276561	0.238039	0.856897	0.222806	0	0
Atp6v0c	27.7746	28.1972	28.1045	28.1943	27.3043	28.2715	27.8226	28.2724	28.4825	27.915	28.2122	0.297268	0.21986	0.853498	0.22854	0	0
Msra	27.642	27.6239	27.9305	28.3774	28.2521	27.6853	28.2921	27.356	26.9346	27.9652	27.567	-0.398184	0.27865	0.879331	0.185521	0	1
Ccdc90b	27.8789	27.6331	26.8919	26.8286	27.1728	27.8414	27.5381	27.3121	28.0291	27.2811	27.6802	0.399123	0.169545	0.823699	0.27981	0	1
Aldh7a1	31.5531	31.4481	30.9191	30.9685	31.1037	31.5413	31.6676	31.3678	31.7984	31.1985	31.5938	0.395278	0.041537	0.635008	0.655154	0	1
Hagh	29.6695	29.631	30.1436	30.2539	30.102	29.8452	30.1026	29.4524	29.3191	29.96	29.6798	-0.280187	0.254418	0.871354	0.198669	0	1
Them6	29.3732	29.2453	29.5734	29.3495	29.3725	29.2613	29.318	29.4174	29.0499	29.3828	29.2617	-0.12113	0.248919	0.865842	0.207825	0	0
Rpl31	27.6769	27.9406	27.4113	28.1011	27.7459	28.0084	27.9181	29.2673	27.8606	27.7751	28.2636	0.488459	0.246543	0.863167	0.212289	0	0
Rpl7a	29.6255	30.191	29.9876	29.7125	29.9657	30.6153	30.549	29.8885	29.7687	29.8965	30.2054	0.308927	0.266208	0.874884	0.192837	0	0
Rpl21	28.1691	28.7353	28.5006	28.4142	28.5083	29.4291	29.0798	28.4526	28.2961	28.4655	28.8144	0.348922	0.287103	0.88725	0.172588	0	0
Pkp4	26.3824	26.3719	27.6704	27.12	26.9877	27.865	26.4419	27.8121	27.677	26.9065	27.449	0.542523	0.242956	0.856897	0.222806	0	0
Itga6	25.8395	26.2761	26.7517	26.4692	25.6771	27.2469	25.7318	27.4481	27.4239	26.2027	26.9627	0.759946	0.16625	0.823699	0.27981	0	0
Epb41l2	31.9354	32.3147	32.4268	32.2681	31.7745	32.7467	31.6829	32.912	32.8287	32.1439	32.5426	0.39866	0.271315	0.874884	0.192837	0	0
Prpsap2	26.5061	26.504	26.4965	26.5436	26.4333	27.4131	26.6051	26.8064	26.901	26.4967	26.9314	0.43471	0.0848836	0.717428	0.479093	0	0
Lrrc59	28.618	28.893	28.8482	28.8097	28.7074	29.4065	28.9513	28.8238	28.7641	28.7753	28.9864	0.211177	0.24657	0.863167	0.212289	0	0
Slc25a33	26.5634	26.5949	26.8822	26.9604	26.9057	26.7199	26.9493	26.3344	26.2208	26.7813	26.5561	-0.2252	0.292307	0.89185	0.165127	0	1
Dnpep	28.6787	28.7966	28.9862	29.1111	28.9369	28.6709	29.0571	28.7032	28.4701	28.9019	28.7254	-0.176558	0.271198	0.874884	0.192837	0	0
Rps16	27.4494	28.1619	27.3682	27.0456	27.2821	27.914	27.9557	27.6612	27.508	27.4614	27.7597	0.298294	0.21486	0.853498	0.22854	0	0
Slc27a4	29.0275	29.0044	29.1837	29.1357	29.2095	28.98	29.179	29.0602	28.8147	29.1121	29.0085	-0.103662	0.28932	0.888675	0.170272	0	0
Add1	30.3358	30.4198	30.6682	30.5526	30.5161	30.737	30.3402	31.0055	30.6638	30.4985	30.6866	0.188147	0.272575	0.875493	0.191833	0	0
Spr	29.2561	29.245	29.3368	29.4891	29.6172	28.9958	29.6127	29.1459	29.0254	29.3888	29.1949	-0.193894	0.285479	0.884391	0.177244	0	1
Rell2	27.3857	27.4943	27.9542	27.2701	27.2515	27.0939	26.6119	27.541	26.8677	27.4712	27.0286	-0.442547	0.114806	0.748071	0.418754	0	0
Bnip3	27.0632	26.5575	27.5018	27.7289	27.7427	27.1046	27.4196	26.6033	26.5191	27.3188	26.9116	-0.407184	0.231964	0.856897	0.222806	0	1
Wdfy1	26.028	26.1192	26.1043	25.8146	25.9818	26.0374	25.6564	26.317	26.2767	26.0096	26.0719	0.0622739	0.719996	0.973816	0.0382796	0	0
Tmem30a	28.4575	28.5938	28.3522	28.3411	28.2992	28.5879	28.1727	28.7199	28.9696	28.4088	28.6125	0.203751	0.315094	0.91242	0.13223	0	0
Jam2	26.4181	26.5566	26.186	26.0297	26.0296	26.4792	26.3347	26.3973	26.3796	26.244	26.3977	0.153694	0.2251	0.856897	0.222806	0	0
Dusp3	26.1989	26.7836	26.3676	26.2898	26.2049	26.4427	25.6734	27.0077	26.5839	26.369	26.4269	0.0579731	0.85577	0.991654	0.0120906	0	0
Ndufb10	33.6463	33.4496	33.5325	33.7234	33.8358	33.2462	33.7965	33.0839	33.543	33.6375	33.4174	-0.220123	0.268502	0.874884	0.192837	0	1
Rps23	26.6561	27.5709	27.2022	26.8142	27.118	27.7663	27.5837	27.5341	26.7622	27.0723	27.4116	0.339317	0.262789	0.874884	0.192837	0	0
Tor1aip1	27.8083	26.7127	27.5096	26.9959	27.5574	27.9166	27.086	27.6917	28.419	27.3168	27.7784	0.461556	0.226895	0.856897	0.222806	0	0
Gng4	26.0828	25.8438	26.0059	26.3259	26.0994	25.8931	25.3516	26.0494	25.4085	26.0715	25.6756	-0.395883	0.103168	0.731432	0.451204	0	0
Ndufb7	33.1459	33.0092	33.0779	33.276	33.3555	32.9294	33.336	32.6619	33.0076	33.1729	32.9837	-0.189144	0.279329	0.879331	0.185521	0	1
Eif4a1	26.5663	26.354	26.2103	26.0961	26.2736	26.6065	26.2955	26.5331	26.4584	26.3001	26.4734	0.173303	0.136795	0.781837	0.35506	0	0
Synj2bp	29.8692	29.469	30.0852	30.2854	30.3353	29.7952	30.0956	29.5126	29.5665	30.0088	29.7425	-0.266353	0.237908	0.856897	0.222806	0	1
Cisd1	33.4289	33.4227	33.7879	33.8659	33.9683	33.5201	33.9352	33.1455	33.0843	33.6948	33.4213	-0.273453	0.282907	0.881388	0.18215	0	1
Atp5h	35.4603	35.3772	35.5078	35.5269	35.6396	35.2985	35.6752	34.9967	35.2791	35.5024	35.3124	-0.189964	0.269935	0.874884	0.192837	0	1
Ccdc58	26.6779	26.5032	27.144	27.2645	27.0533	26.7303	26.8803	26.3324	26.7905	26.9286	26.6833	-0.245226	0.234707	0.856897	0.222806	0	1
Mapre1	28.1288	28.3558	27.9931	28.0616	28.0828	28.154	28.1343	28.3318	28.5369	28.1244	28.2893	0.164835	0.197753	0.839712	0.252034	0	0
Slc25a3	35.5154	35.351	35.4208	35.5828	35.5799	35.3869	35.5371	34.8545	35.4452	35.49	35.3059	-0.184037	0.322559	0.919054	0.121779	0	1
Reep5	31.0255	30.9579	30.7641	30.5892	30.5718	31.1186	31.1022	31.1293	30.8847	30.7817	31.0587	0.277033	0.0420401	0.635008	0.655154	0	0
Timm10b	28.1342	28.3676	28.6177	28.9233	28.8239	28.3802	28.6522	27.679	28.2404	28.5733	28.2379	-0.335386	0.232849	0.856897	0.222806	0	1
Selm	25.7223	25.4735	25.6678	25.729	25.2406	25.8817	25.7111	25.0193	25.8368	25.5666	25.6122	0.0456089	0.846395	0.989682	0.0149637	0	0
Atp5l	33.0901	33.0013	33.0156	33.2755	33.308	32.9234	33.3552	32.3583	32.8586	33.1381	32.8739	-0.264246	0.291604	0.89185	0.165127	0	1
Ca2	33.7286	33.9821	33.7558	33.7948	33.8827	33.9256	33.802	34.1952	33.8539	33.8288	33.9441	0.115346	0.300019	0.907227	0.140464	0	0
Ndufaf4	29.1954	28.9869	29.4923	29.4233	29.6287	29.094	29.618	28.7772	28.8044	29.3453	29.0734	-0.271913	0.283079	0.881388	0.18215	0	1
Tufm	34.9815	34.7832	34.9105	35.0273	34.9942	34.7303	35.1855	34.2743	34.6627	34.9393	34.7132	-0.226143	0.315657	0.91242	0.13223	0	1
Slc5a3	25.6376	26.1628	25.3514	25.6284	25.4926	26.8684	25.8216	26.5875	26.1184	25.6546	26.349	0.694414	0.0509787	0.655113	0.610184	0	0
Rap1b	27.1753	27.521	27.7319	27.3772	27.7512	27.9565	27.5189	27.8003	27.558	27.5113	27.7084	0.19711	0.231245	0.856897	0.222806	0	0
Asah1	30.4238	29.9921	28.4188	28.3426	28.4143	30.0119	29.171	29.58	30.5037	29.1183	29.8166	0.69832	0.235108	0.856897	0.222806	0	0
Acbd5	26.387	26.2897	26.1827	26.6164	26.5443	27.0315	26.3231	26.6194	26.5569	26.404	26.6327	0.228723	0.233935	0.856897	0.222806	0	0
Agps	26.5397	26.6414	25.1178	26.5677	26.6337	27.2786	26.7232	26.1842	26.9477	26.3001	26.7834	0.483364	0.238839	0.856897	0.222806	0	0
Sars	27.4143	27.6902	27.4631	27.4151	27.4703	27.5861	27.4119	27.9218	27.5858	27.4906	27.6264	0.135778	0.310129	0.910599	0.135113	0	0
Rpl36a	26.7802	27.1008	26.5498	26.757	26.6122	27.0177	27.2127	26.7466	27.0145	26.76	26.9978	0.237862	0.122951	0.763288	0.389701	0	0
Slc30a1	25.5933	25.2808	25.2089	25.5978	25.0972	25.5807	25.5463	25.6304	25.3203	25.3556	25.5194	0.163831	0.227242	0.856897	0.222806	0	0
Tst	32.6756	32.601	32.0719	31.9364	32.0396	32.9303	32.7474	32.3416	33.0752	32.2649	32.7736	0.508736	0.0564249	0.681813	0.552552	0	1
Degs1	26.1578	26.1684	25.9088	26.1306	25.951	26.1593	26.292	26.082	26.346	26.0633	26.2198	0.156523	0.0997275	0.729509	0.455002	0	0
Hax1	27.5476	27.3732	27.9224	28.2828	28.3511	27.7775	28.035	27.201	27.1259	27.8954	27.5348	-0.360565	0.262958	0.874884	0.192837	0	0
Rpl23	27.1371	27.0728	26.1704	26.4257	26.1741	27.0208	26.7218	26.6725	27.3339	26.596	26.9373	0.341258	0.235747	0.856897	0.222806	0	0
Tpbg	25.6389	25.4528	25.7424	25.5257	25.3808	25.8464	25.2743	26.2207	25.3894	25.5481	25.6827	0.134536	0.589496	0.961374	0.0568307	0	0
Ndufs5	33.2946	33.1466	33.3538	33.5588	33.6698	33.1848	33.5369	32.8638	33.1641	33.4047	33.1874	-0.217336	0.243425	0.856897	0.222806	0	1
Slc8a2	26.1742	25.9132	25.8624	25.7017	25.6693	26.1604	25.8145	26.0301	26.3272	25.8641	26.083	0.218883	0.168725	0.823699	0.27981	0	0
Ntrk2	26.4854	26.3431	27.1147	27.1196	26.9195	27.3427	26.8226	27.4073	26.9692	26.7965	27.1354	0.338992	0.159386	0.822134	0.282555	0	0
Agpat1	26.5607	26.8572	26.7664	26.4061	26.3669	26.7979	26.5699	26.9156	26.702	26.5914	26.7463	0.154897	0.242936	0.856897	0.222806	0	0
Gnb2	31.311	31.4947	31.2369	31.158	31.07	31.4735	31.0201	31.7993	31.5202	31.2541	31.4533	0.199143	0.320202	0.916094	0.126432	0	0
Gls2	26.9715	27.0556	27.3817	27.3572	27.3509	27.0359	27.3513	26.7626	26.8984	27.2234	27.012	-0.211367	0.22019	0.853498	0.22854	0	1
Snd1	25.0307	24.92	25.624	25.4365	25.1251	25.8215	25.1848	25.4042	25.7539	25.2273	25.5411	0.313815	0.162518	0.823699	0.27981	0	1
Asph	26.4346	27.0546	26.4393	26.364	26.6285	27.4735	26.2886	27.0053	26.7467	26.5842	26.8785	0.294323	0.342355	0.923021	0.115564	0	0
Uqcrc1	35.4829	35.5847	35.6962	35.7798	35.8715	35.5145	35.9309	35.1055	35.3282	35.683	35.4697	-0.213274	0.321086	0.917233	0.124639	0	1
Sec11c	25.8819	26.1951	25.7382	26.2737	25.6771	26.1518	25.9079	26.0801	26.0424	25.9532	26.0455	0.0923298	0.509243	0.947946	0.0771236	0	0
Cox4i1	35.071	34.9339	35.0705	35.1424	35.2762	34.8733	35.211	34.5729	35.0139	35.0988	34.9178	-0.181016	0.280389	0.880477	0.183642	0	1
Grin1	25.7483	25.7209	25.9158	25.7575	25.6624	25.9255	25.6643	26.1361	26.2503	25.761	25.9941	0.233081	0.167644	0.823699	0.27981	0	0
Psip1	28.2057	27.9984	27.9146	28.0153	28.2171	27.5242	26.9297	28.0692	27.3965	28.0702	27.4799	-0.590341	0.0825059	0.717428	0.479093	0	0
Vwa5a	28.5129	28.3949	28.2058	28.1039	27.7175	28.588	27.8553	28.5252	29.0637	28.187	28.508	0.321039	0.311804	0.91242	0.13223	0	0
Ndufaf3	28.9537	28.819	28.9705	29.2074	29.1813	28.8599	29.3821	28.2546	28.4668	29.0264	28.7408	-0.285561	0.338837	0.923021	0.115564	0	1
Ndufv1	34.9164	34.8511	35.0099	35.1544	35.1426	34.8366	35.223	34.4353	34.7467	35.0149	34.8104	-0.204471	0.305377	0.910381	0.135458	0	1
Purb	25.4754	25.7209	26.118	25.3909	25.6724	26.0899	25.9651	25.9997	25.7261	25.6755	25.9452	0.269705	0.115767	0.748868	0.417217	0	0
Shmt2	29.9072	29.995	29.983	29.991	29.8096	30.5048	30.3694	29.6652	30.1842	29.9372	30.1809	0.243703	0.278686	0.879331	0.185521	0	1
Rab3b	26.6534	26.7334	27.2608	26.8385	26.6508	27.1562	26.9656	27.2574	26.7941	26.8274	27.0433	0.215946	0.201608	0.840843	0.250091	0	0
Isca2	28.6451	28.6618	29.0176	29.2701	29.2291	28.8165	29.2179	28.1313	28.4894	28.9648	28.6638	-0.300981	0.312675	0.91242	0.13223	0	1
Rab2a	30.4882	30.5851	30.9642	30.9275	30.66	31.116	30.8223	31.0796	30.6486	30.725	30.9166	0.191631	0.232799	0.856897	0.222806	0	0
Atp5j2	33.5411	33.5116	33.6676	33.6887	34.0386	33.4412	33.932	33.0597	33.3542	33.6895	33.4468	-0.242732	0.292162	0.89185	0.165127	0	1
Rer1	27.4439	27.1339	26.8154	27.0741	26.7875	27.3926	26.8564	27.257	28.1214	27.0509	27.4068	0.355901	0.283465	0.881388	0.18215	0	0
Myo6	29.1678	29.0994	28.9596	28.6338	28.7705	28.9967	28.9425	29.3445	29.2302	28.9262	29.1285	0.202234	0.186568	0.826978	0.27408	0	0
S100a10	27.6706	27.545	27.6071	27.5825	26.9299	27.9143	27.044	27.9401	28.478	27.467	27.8441	0.377099	0.308593	0.910381	0.135458	0	0
Arl8a	26.932	27.0555	27.3866	27.1741	27.0304	27.358	27.2626	27.3671	27.0189	27.1157	27.2517	0.135908	0.267435	0.874884	0.192837	0	0
Dhrs7	26.5869	26.6048	26.9084	27.1081	25.8258	26.9835	27.1711	26.3534	27.1376	26.6068	26.9114	0.304608	0.327907	0.923021	0.115564	0	0
Mterf2	27.317	27.0157	27.5137	27.6174	27.6317	27.3115	27.6811	26.7191	26.8355	27.4191	27.1368	-0.282317	0.3149	0.91242	0.13223	0	0
Rplp2	29.1399	29.3165	29.7382	29.7021	29.6633	30.8315	30.7827	29.6598	28.9928	29.512	30.0667	0.554707	0.308364	0.910381	0.135458	0	0
Tk2	27.1984	27.0766	27.2917	27.1716	27.34	27.2062	27.2409	26.9244	27.0767	27.2157	27.112	-0.103606	0.276361	0.879331	0.185521	0	1
Sparc	27.5671	27.9195	28.0237	27.7523	27.6914	28.1608	27.8366	28.2216	27.8085	27.7908	28.0069	0.21607	0.159923	0.822134	0.282555	0	0
Srpr	24.689	24.6975	25.1054	24.9551	24.6081	25.0251	25.2819	24.5427	24.8461	24.811	24.924	0.112972	0.560638	0.957473	0.0626963	0	0
Ndufb11	32.479	32.5335	32.5434	33.028	32.9522	32.4422	32.9684	31.955	32.4078	32.7072	32.4434	-0.263876	0.319252	0.915851	0.126815	0	1
Gabbr2	26.4099	26.3975	26.7912	26.3326	26.1449	26.563	26.1845	26.7391	26.691	26.4152	26.5444	0.129186	0.458927	0.947281	0.0781361	0	0
Lyplal1	27.8352	27.5812	28.0416	28.0838	28.2527	27.7419	28.2941	27.2156	27.4629	27.9589	27.6786	-0.280272	0.333755	0.923021	0.115564	0	1
Ddx1	27.5898	27.7904	27.5273	27.4359	27.6504	27.712	27.7376	27.825	27.554	27.5988	27.7072	0.108412	0.228677	0.856897	0.222806	0	0
Emd	26.9795	27.0045	27.138	27.0722	27.0768	27.3675	26.8474	27.3445	27.1687	27.0542	27.182	0.127833	0.369168	0.92879	0.106575	0	0
Nif3l1	29.0652	29.1289	29.3585	29.3392	29.3131	29.1886	29.4607	28.6149	28.8624	29.241	29.0316	-0.209362	0.348091	0.923021	0.115564	0	1
Pcp4	27.6132	27.9857	27.571	27.3017	27.477	27.0694	26.9874	27.5951	27.5648	27.5897	27.3042	-0.285535	0.197922	0.839712	0.252034	0	0
Timm10	30.6602	30.4627	30.6474	30.7679	30.692	30.2297	30.9458	30.0584	30.4984	30.646	30.4331	-0.212914	0.356301	0.923021	0.115564	0	1
Prx	30.5832	31.4606	31.5698	31.265	26.9053	31.7073	32.0623	32.4119	32.2153	30.3568	32.0992	1.74245	0.118721	0.756882	0.40186	0	0
Scfd1	27.0497	27.2139	27.1378	27.2279	26.99	27.5095	27.1822	27.5507	27.0238	27.1239	27.3166	0.192699	0.232753	0.856897	0.222806	0	0
Ugp2	29.0053	29.0285	28.8471	28.7562	28.7003	28.9167	28.7459	29.159	29.201	28.8675	29.0057	0.138177	0.31921	0.915851	0.126815	0	0
Hspd1	36.2878	36.1317	36.4427	36.527	36.613	36.2626	36.6133	35.8418	36.0451	36.4004	36.1907	-0.209745	0.314978	0.91242	0.13223	0	1
Elmod1	26.4657	26.3494	26.411	26.7472	26.7998	26.2941	26.5394	26.3987	26.1358	26.5546	26.342	-0.212627	0.133113	0.779047	0.360217	0	0
Mtx3	29.1873	29.1101	29.3921	29.44	29.5373	29.0102	29.743	28.71	28.8249	29.3333	29.072	-0.261303	0.351273	0.923021	0.115564	0	0
Tpm1	26.1714	26.1941	25.996	26.4468	26.3593	26.3006	27.0549	26.3852	26.8987	26.2335	26.6599	0.426369	0.101838	0.731036	0.451985	0	0
Rdx	27.7053	27.3644	28.3417	28.249	28.2346	28.5398	28.0994	28.59	27.904	27.979	28.2833	0.304327	0.268969	0.874884	0.192837	0	0
	25.4168	25.527	25.719	25.1536	25.421	25.0466	25.5752	24.3319	24.7639	25.4475	24.9294	-0.518082	0.138885	0.784602	0.349968	0	0
Aimp1	26.1224	26.3655	26.5872	26.4346	26.5662	26.8561	26.3621	25.7316	25.2512	26.4152	26.0503	-0.364904	0.380572	0.929653	0.105235	0	0
Pdk2	30.4991	30.3398	30.4383	30.5407	30.5226	30.2869	30.6843	29.8292	30.3044	30.4681	30.2762	-0.191922	0.355752	0.923021	0.115564	0	1
Arhgap1	27.0986	27.1859	27.221	27.1422	26.9559	27.1854	26.9666	27.4102	27.4098	27.1207	27.243	0.12227	0.348963	0.923021	0.115564	0	0
Mgst3	31.9396	31.5627	31.8538	31.968	32.1143	31.6392	32.0215	31.2104	31.8503	31.8877	31.6803	-0.207368	0.345724	0.923021	0.115564	0	1
Atl3	27.8114	27.988	27.925	27.6491	27.9268	28.3699	27.4834	28.2363	28.3019	27.8601	28.0978	0.237791	0.339065	0.923021	0.115564	0	0
Psmb2	27.3757	27.39	27.3045	27.1515	27.0905	27.3376	27.1915	27.5253	27.4086	27.2624	27.3657	0.103316	0.302608	0.909515	0.13683	0	0
Uba52/Gm5239	26.6109	27.0012	25.5009	26.5714	26.8168	26.8722	26.9584	26.6288	27.1555	26.5003	26.9037	0.40347	0.210535	0.850105	0.234287	0	0
Arf6	28.0106	28.0196	27.5567	27.4417	27.4769	27.8025	27.6531	28.1143	28.1884	27.7011	27.9396	0.238501	0.230508	0.856897	0.222806	0	0
Rpl19	27.9179	28.2131	28.2729	27.9479	28.183	28.9121	28.9234	27.9722	27.9558	28.107	28.4409	0.333893	0.316163	0.91242	0.13223	0	0
02. Mrz	31.3929	31.2301	30.7541	30.8306	30.8575	31.5	31.2323	30.9351	31.5054	31.013	31.2932	0.280168	0.17511	0.823699	0.27981	0	0
Ptprz1	25.6035	25.4978	25.6976	25.7376	24.97	25.9486	25.8023	25.6461	25.5773	25.5013	25.7436	0.242261	0.183168	0.823699	0.27981	0	0
Lrrc8a	27.7325	27.7013	27.4067	27.4421	27.3103	27.9637	27.1483	28.0247	27.8403	27.5186	27.7443	0.225679	0.360629	0.923839	0.114287	0	0
Apmap	28.9869	29.2298	29.1098	29.015	28.8676	29.204	28.9311	29.2156	29.2915	29.0418	29.1606	0.118748	0.278102	0.879331	0.185521	0	0
Eno2	31.2756	31.8054	31.102	31.3402	31.4122	30.968	30.9145	31.3526	31.403	31.3871	31.1595	-0.227553	0.230225	0.856897	0.222806	0	0
Rpl24	27.4213	27.75	27.4719	27.1617	27.3758	28.1477	27.9909	27.2922	27.3392	27.4361	27.6925	0.256367	0.343393	0.923021	0.115564	0	0
Tm9sf2	28.1637	27.9493	27.1636	26.5586	26.6898	27.6524	26.5707	28.2575	29.8692	27.305	28.0875	0.782487	0.35819	0.923021	0.115564	0	0
Rplp1	27.2785	27.7385	27.8368	27.735	27.7087	28.7858	28.6218	27.9479	27.0208	27.6595	28.0941	0.434591	0.36222	0.924509	0.11324	0	0
Mul1	26.6278	26.2859	26.8264	26.8192	26.8459	26.6513	26.7976	26.089	26.3774	26.681	26.4788	-0.20218	0.329601	0.923021	0.115564	0	1
Crmp1	29.8856	30.0214	29.8077	29.8953	29.8155	29.5137	29.4491	29.9192	29.7947	29.8851	29.6692	-0.215894	0.148258	0.80488	0.313155	0	0
Ndufb8	32.4074	32.4871	32.7099	32.9105	32.9497	32.4826	32.9591	32.0311	32.371	32.6929	32.461	-0.231965	0.342349	0.923021	0.115564	0	1
Ndufb6	32.2452	32.2873	32.452	32.6847	32.7461	32.3487	32.7286	31.873	32.0603	32.483	32.2527	-0.230377	0.329854	0.923021	0.115564	0	1
Pex11b	25.8391	26.2826	26.1251	25.5212	26.0043	26.3244	25.9746	25.9966	26.3096	25.9545	26.1513	0.196811	0.264339	0.874884	0.192837	0	1
Dpm1	26.5241	26.3285	26.6842	26.0262	26.3599	26.806	26.3435	26.6064	26.5063	26.3846	26.5655	0.180952	0.25628	0.874644	0.193232	0	0
Clgn	27.3559	27.4267	27.0776	26.9973	27.1234	26.7859	26.8492	27.4031	27.0405	27.1962	27.0197	-0.176476	0.324455	0.921657	0.117698	0	0
Ndufs8	33.6	33.4738	33.5576	33.8752	33.8621	33.4719	33.9144	33.1085	33.4064	33.6737	33.4753	-0.198438	0.339426	0.923021	0.115564	0	1
Cisd3	30.0028	29.8448	30.3229	30.3323	30.6732	30.1232	30.516	29.4475	29.6747	30.2352	29.9404	-0.29483	0.336595	0.923021	0.115564	0	1
Cyfip1	26.6019	26.6988	26.8098	26.4227	26.3405	26.6574	26.4307	27.0263	26.8512	26.5747	26.7414	0.166652	0.325739	0.923021	0.115564	0	0
Sdha	35.0926	34.9796	35.255	35.3363	35.3483	35.1812	35.4385	34.5447	34.8168	35.2024	34.9953	-0.207087	0.382113	0.929653	0.105235	0	1
Slc12a9	26.5172	26.7123	26.75	26.9644	25.5817	27.4214	26.3931	26.9516	27.1365	26.5051	26.9757	0.470556	0.190508	0.831336	0.266496	0	0
Myo1d	30.1754	30.3348	30.2545	29.833	30.0765	30.1353	30.0846	30.6574	30.3552	30.1348	30.3081	0.173282	0.315023	0.91242	0.13223	0	0
Gnb4	28.6363	28.767	28.695	28.6456	28.4975	28.9927	28.3314	29.1048	28.8691	28.6483	28.8245	0.176174	0.384746	0.931859	0.101817	0	0
Rpl12	28.2348	28.3742	28.5942	28.4559	28.7737	29.679	29.247	28.3222	28.1903	28.4866	28.8596	0.373064	0.381942	0.929653	0.105235	0	0
Lgals1	26.5801	26.7638	26.5855	26.6569	26.5872	27.2538	26.6904	26.6254	26.8352	26.6347	26.8512	0.216484	0.223662	0.856897	0.222806	0	0
Atpaf1	28.7466	28.629	29.0113	29.2877	29.0365	28.95	29.2279	28.0548	28.3633	28.9422	28.649	-0.293213	0.370284	0.929653	0.105235	0	1
Idh3b	34.9481	34.8868	35.1019	35.1926	35.2648	34.9082	35.377	34.551	34.6975	35.0788	34.8834	-0.195433	0.37099	0.929653	0.105235	0	1
Pcbp2	27.0336	27.0363	26.5263	26.6649	26.2322	26.8032	26.7446	26.9067	27.1706	26.6987	26.9063	0.207624	0.291657	0.89185	0.165127	0	0
Myl6	28.21	28.0441	27.651	27.7478	27.6148	27.9162	27.7211	28.1646	28.4577	27.8535	28.0649	0.211339	0.326912	0.923021	0.115564	0	0
Cpt1c	25.3759	25.4788	25.7889	25.3576	25.813	25.9472	25.5316	26.0291	25.4666	25.5628	25.7436	0.180775	0.341402	0.923021	0.115564	0	1
Adpgk	26.9586	26.6268	26.6326	26.7786	26.4562	26.8526	26.4719	27.2501	26.9155	26.6906	26.8725	0.181973	0.362766	0.924509	0.11324	0	0
Lman2	26.8184	27.2221	26.6183	26.9176	26.576	26.8789	27.0816	27.1357	27.3631	26.8305	27.1148	0.284332	0.10569	0.738955	0.436442	0	0
Hyou1	29.9478	30.3384	30.2582	30.1469	30.1211	30.6516	30.3458	30.2717	29.9854	30.1625	30.3136	0.151143	0.371879	0.929653	0.105235	0	0
Ktn1	28.2547	28.1954	28.3762	28.1643	28.3177	28.5752	28.1248	28.4931	28.4355	28.2616	28.4072	0.145522	0.241979	0.856897	0.222806	0	0
Nfasc	32.5437	32.8733	32.7627	32.5803	32.6888	32.8159	32.5456	33.2009	32.8582	32.6898	32.8552	0.165407	0.321513	0.917418	0.12435	0	0
Lamtor5	26.0172	26.9166	26.7492	25.7974	26.2872	27.0488	26.8655	26.9834	26.712	26.3535	26.9024	0.548902	0.0591061	0.681813	0.552552	0	0
Ndufa12	33.1696	33.2519	33.3733	33.5329	33.595	33.2522	33.5671	32.7852	33.1873	33.3845	33.198	-0.186548	0.352015	0.923021	0.115564	0	1
Sh3gl2	29.8312	30.2408	30.0754	29.958	29.7994	29.191	29.3248	30.1469	29.8824	29.981	29.6363	-0.344698	0.229608	0.856897	0.222806	0	0
Nlgn3	27.2973	27.4955	27.8503	27.7263	27.418	27.912	27.4914	28.0446	27.5649	27.5575	27.7532	0.19574	0.287514	0.887436	0.172285	0	0
Aldh2	33.5075	33.4537	33.2661	33.3107	33.3468	33.7436	33.8221	33.3557	33.6699	33.377	33.6478	0.270887	0.069927	0.686874	0.541884	0	1
Ccdc47	27.2236	27.2888	27.3907	26.9078	26.7296	27.8085	26.7277	27.2988	27.7391	27.1081	27.3935	0.285411	0.357341	0.923021	0.115564	0	0
Pnp	26.0519	26.2741	26.241	26.0387	26.1654	26.1072	26.0429	26.3701	26.7218	26.1542	26.3105	0.156264	0.39407	0.93401	0.0984894	0	0
Tdrkh	29.7156	29.6489	30.0616	30.1439	30.184	29.8145	30.1368	29.5019	29.6088	29.9508	29.7655	-0.185302	0.339418	0.923021	0.115564	0	1
Mrps36	32.3146	32.2746	32.7287	32.8072	32.8008	32.3874	33.026	31.8044	31.9728	32.5852	32.2976	-0.287549	0.385949	0.932596	0.100676	0	1
Maob	31.8917	31.7709	31.2199	31.2442	31.4009	31.8777	31.7484	31.6576	32.1211	31.5055	31.8512	0.345694	0.0836282	0.717428	0.479093	0	1
Psma7	26.5137	26.7759	26.7946	26.1008	26.1699	26.676	26.775	26.8554	26.8318	26.471	26.7846	0.31358	0.0983446	0.729509	0.455002	0	0
Cadm2	30.0585	30.2438	30.0497	29.9717	29.9042	30.1337	29.9253	30.357	30.2616	30.0456	30.1694	0.123777	0.307913	0.910381	0.135458	0	0
	29.5623	29.2587	29.669	29.8691	29.8283	29.4628	29.9894	28.7414	29.2382	29.6375	29.358	-0.279532	0.375352	0.929653	0.105235	0	0
Selenbp1/Selenbp2	25.981	25.9205	25.8286	26.1474	25.8734	26.0212	25.6564	26.3991	25.9785	25.9502	26.0138	0.0636334	0.715266	0.9733	0.0390432	0	0
Ppib	29.486	29.9131	30.0471	30.0235	29.7805	30.7601	30.0686	29.8912	29.684	29.8501	30.101	0.250916	0.378672	0.929653	0.105235	0	0
Acat1	34.6738	34.6629	34.8827	35.0403	34.9835	34.7389	35.0584	34.3157	34.5987	34.8486	34.6779	-0.170688	0.373534	0.929653	0.105235	0	1
Stx7	27.9648	28.1956	27.7147	27.6553	27.7622	28.1782	27.6978	28.2932	28.0561	27.8585	28.0563	0.197817	0.269318	0.874884	0.192837	0	0
Kcnj16	26.2299	26.9366	26.4965	26.6339	26.4772	26.8633	26.9786	26.8834	26.7117	26.5548	26.8593	0.304431	0.0576294	0.681813	0.552552	0	0
Pdhx	33.0283	32.8576	33.2552	33.3286	33.3507	33.0785	33.4427	32.3993	32.8052	33.1641	32.9314	-0.232655	0.385845	0.932596	0.100676	0	1
Ndufaf2	31.6866	31.5629	32.009	32.2736	32.3675	31.7733	32.3281	31.3526	31.3371	31.9799	31.6978	-0.282152	0.35811	0.923021	0.115564	0	1
Bri3bp	28.2598	28.4492	28.3791	28.159	27.9365	28.4785	28.3986	28.714	28.0994	28.2367	28.4226	0.185934	0.279319	0.879331	0.185521	0	0
Gpm6b	29.348	29.6155	29.5348	29.468	29.1078	29.9455	29.0653	30.0563	29.6238	29.4148	29.6727	0.257929	0.342332	0.923021	0.115564	0	0
Erp44	28.3295	28.5747	28.6233	28.4397	28.3924	28.9576	28.5216	28.4877	28.4621	28.4719	28.6072	0.135325	0.35187	0.923021	0.115564	0	0
Pgls	25.9762	26.3444	26.104	26.0485	26.0645	26.2204	26.0979	26.3473	26.1805	26.1075	26.2115	0.103988	0.242516	0.856897	0.222806	0	0
Serpinb6	26.6962	26.9192	26.2603	26.3406	26.5062	26.885	26.4256	26.6918	26.8513	26.5445	26.7134	0.168918	0.32384	0.920944	0.118815	0	0
Ndufa6	33.2942	33.154	33.5787	33.6713	33.5066	33.3675	33.6545	32.8514	33.0694	33.441	33.2357	-0.205263	0.352748	0.923021	0.115564	0	1
Pabpc1/Pabpc6	26.3374	26.5489	26.3174	26.4506	26.3382	26.1869	26.2234	26.4403	26.2148	26.3985	26.2664	-0.132139	0.122162	0.763288	0.389701	0	0
Tpt1	28.4926	28.9136	28.3746	28.4127	28.2419	28.622	28.3991	28.8404	28.7133	28.4871	28.6437	0.15661	0.322813	0.919054	0.121779	0	0
Stxbp3	28.1625	28.3981	27.8831	27.8481	27.846	28.1899	27.7541	28.7463	28.3157	28.0276	28.2515	0.22393	0.381203	0.929653	0.105235	0	0
Fmnl2	27.709	27.7057	27.2819	27.0105	27.2199	27.4237	27.5395	27.6703	27.5772	27.3854	27.5527	0.167274	0.309329	0.910381	0.135458	0	0
Chchd6	32.4119	31.9692	32.5486	32.6977	32.7998	32.2095	32.8007	31.812	32.1222	32.4854	32.2361	-0.24933	0.363542	0.924509	0.11324	0	1
Bdh1	32.9183	32.7776	32.9433	33.0124	32.9353	32.8534	33.0569	32.4633	32.7757	32.9174	32.7873	-0.130081	0.376615	0.929653	0.105235	0	1
Ndufs2	33.7927	33.8459	34.0352	34.1133	34.1715	33.8467	34.2559	33.4593	33.7116	33.9917	33.8184	-0.173331	0.393181	0.93401	0.0984894	0	1
Pygb	31.774	32.153	31.9389	31.8756	31.6968	31.9743	31.7131	32.4828	32.2584	31.8877	32.1071	0.219481	0.29676	0.900087	0.151864	0	0
Kiaa1045	28.897	28.9067	28.5684	28.6639	28.7241	28.3943	28.4937	28.8102	28.7391	28.752	28.6093	-0.142691	0.278851	0.879331	0.185521	0	0
Mthfd2l	27.4943	27.443	27.8155	28.0028	27.9433	27.6507	27.968	27.2742	27.2174	27.7398	27.5276	-0.21221	0.355072	0.923021	0.115564	0	1
Pnpla6	25.5701	25.3399	25.5268	25.4324	25.0008	25.3629	25.5759	25.6429	25.3203	25.374	25.4755	0.101528	0.455792	0.947281	0.0781361	0	0
Got2	36.6944	36.4861	36.8876	37.0825	36.9931	36.7872	37.0924	36.2261	36.3307	36.8287	36.6091	-0.219649	0.384052	0.931069	0.103039	0	1
Slc25a18	30.7586	30.6644	29.8352	29.8063	29.791	30.4629	30.272	30.6119	30.8787	30.1711	30.5564	0.385304	0.18083	0.823699	0.27981	0	1
Tha1	26.3851	26.5232	26.676	26.4001	26.5335	27.2468	27.0982	26.3591	26.767	26.5036	26.8678	0.364209	0.160391	0.822134	0.282555	0	1
App	29.3361	29.739	28.9765	28.9538	28.9963	29.6239	29.1191	29.8602	29.2658	29.2004	29.4672	0.266861	0.280149	0.880477	0.183642	0	0
Idh3a	35.5217	35.5158	35.5936	35.8633	35.8653	35.5204	35.9735	35.1104	35.3279	35.672	35.4831	-0.18887	0.397428	0.93401	0.0984894	0	1
Epb41	26.4898	26.5782	26.7868	26.7277	26.5513	26.9124	26.6404	27.1904	26.5269	26.6268	26.8175	0.190791	0.297303	0.900087	0.151864	0	0
Jup	26.8086	26.1694	27.0025	26.9062	26.5968	27.4808	26.2995	27.2134	26.9305	26.6967	26.981	0.284313	0.377474	0.929653	0.105235	0	0
Hsdl1	30.4785	30.3128	30.7663	30.8481	31.0386	30.5573	30.9301	30.1329	30.2699	30.6888	30.4725	-0.216305	0.362721	0.924509	0.11324	0	1
Ndufb5	32.7342	32.7232	32.8211	32.9447	32.989	32.7805	33.0501	32.3104	32.565	32.8425	32.6765	-0.16595	0.378839	0.929653	0.105235	0	1
Arpc1a	28.7722	28.8602	28.5586	28.591	28.2928	28.1745	27.6176	28.824	28.6204	28.615	28.3091	-0.305829	0.346249	0.923021	0.115564	0	0
Pacsin2	26.438	26.6106	26.4186	26.5255	26.2094	26.0374	25.7271	25.8824	26.2006	26.4404	25.9619	-0.478555	0.00950057	0.37896	1.39988	0	0
Hsp90aa1	32.3739	32.5487	32.112	32.2131	32.2808	31.7574	31.8289	32.452	32.0545	32.3057	32.0232	-0.282549	0.17229	0.823699	0.27981	0	0
Fam57b	25.7207	26.7379	26.1476	26.1046	25.6951	25.8754	25.8965	25.4829	25.7374	26.0812	25.748	-0.333168	0.168407	0.823699	0.27981	0	0
Ndufaf1	28.9268	28.9174	29.2302	29.3746	29.367	29.1882	29.4176	28.1978	28.7729	29.1632	28.8941	-0.269064	0.402339	0.93401	0.0984894	0	1
Prdx5	34.6471	34.4976	34.769	34.9823	35.0592	34.7073	35.1309	34.149	34.2511	34.791	34.5595	-0.231479	0.401413	0.93401	0.0984894	0	1
Ndufs3	34.3386	34.2089	34.3595	34.6439	34.6111	34.3268	34.7075	33.7052	34.157	34.4324	34.2241	-0.208276	0.405477	0.93401	0.0984894	0	1
Hras	27.2321	27.315	27.5741	27.3181	27.3593	27.1382	26.4843	27.5902	27.0961	27.3597	27.0772	-0.282512	0.305233	0.910381	0.135458	0	0
Smap1	25.1204	25.7655	25.2296	25.2956	25.1267	25.4897	26.4468	25.9532	26.0911	25.3076	25.9952	0.687637	0.0304442	0.582159	0.780514	0	0
Rab33b	26.5633	26.5278	26.8086	26.8762	26.5522	26.8671	26.5882	26.7591	26.9006	26.6656	26.7788	0.113131	0.302224	0.909515	0.13683	0	0
Uchl1	32.3862	32.7023	32.1818	32.2466	32.1626	31.9038	31.74	32.3398	32.3614	32.3359	32.0863	-0.249651	0.23298	0.856897	0.222806	0	0
Ablim1	25.8491	25.5741	26.2538	25.4311	25.9025	25.9679	25.7272	26.1983	26.2586	25.8021	26.038	0.235835	0.247594	0.865554	0.208305	0	0
Vdac3	34.3452	33.8885	34.226	34.0787	34.2364	33.998	34.2883	33.6868	34.0636	34.1549	34.0092	-0.145768	0.365057	0.924588	0.113118	0	1
Necap1	27.7175	27.9291	27.872	27.9199	27.8519	27.188	27.0002	28.0248	27.9039	27.8581	27.5292	-0.328853	0.288935	0.888675	0.170272	0	0
Atp5i	33.5957	33.4696	33.7603	34.0601	34.0799	33.6546	34.1417	33.1648	33.2688	33.7931	33.5575	-0.235623	0.396116	0.93401	0.0984894	0	0
Ccsmst1	27.3227	26.7989	26.906	27.0097	27.052	26.8181	27.1106	26.4194	26.6469	27.0179	26.7487	-0.269129	0.173655	0.823699	0.27981	0	0
Rpl26	27.9786	28.5028	28.4177	28.2189	28.2388	29.1599	29.0388	28.258	27.9062	28.2713	28.5907	0.319384	0.376939	0.929653	0.105235	0	0
Lman1	26.9739	27.4625	26.576	26.8318	26.2381	27.3492	26.8915	27.0771	27.2905	26.8165	27.1521	0.335601	0.1954	0.839712	0.252034	0	0
Cyc1	34.3309	34.3655	34.2036	34.423	34.527	34.1115	34.5285	33.7106	34.444	34.37	34.1987	-0.17133	0.432402	0.945619	0.0806692	0	1
Park7	30.8118	31.0302	30.927	31.1966	31.1593	30.831	31.0963	30.8845	30.9107	31.025	30.9306	-0.0943688	0.339086	0.923021	0.115564	0	1
Snx5	26.7132	26.5005	26.3055	26.1992	26.3372	26.3833	26.3671	26.6911	26.7153	26.4111	26.5392	0.128072	0.360427	0.923839	0.114287	0	0
Fads1	25.8164	26.0129	25.808	25.1543	25.219	26.0639	25.587	26.0721	26.0287	25.6021	25.9379	0.335802	0.155731	0.814372	0.29624	0	0
Ndufv2	33.5673	33.5019	33.6785	33.8541	33.8788	33.5608	33.9652	33.1421	33.4266	33.6961	33.5237	-0.172456	0.406533	0.93401	0.0984894	0	1
Rpl13	29.1686	29.819	29.4067	29.4222	29.4954	30.141	30.1315	29.3579	29.3017	29.4624	29.733	0.270625	0.34657	0.923021	0.115564	0	0
Ntm	28.9956	29.0613	29.0157	29.0028	28.9171	29.1307	28.8927	29.2548	29.2633	28.9985	29.1354	0.136883	0.212057	0.850105	0.234287	0	0
Surf4	27.112	27.0837	26.7017	26.8195	26.2918	27.2842	26.5754	27.1353	27.1537	26.8017	27.0372	0.235429	0.31526	0.91242	0.13223	0	0
Mrps16	28.0653	28.3982	28.6034	28.652	28.6294	28.4856	28.6484	27.8915	28.0868	28.4697	28.2781	-0.191618	0.394745	0.93401	0.0984894	0	1
Sdhd	28.7285	28.5666	29.1242	29.4007	29.3208	28.8436	29.2677	28.1639	28.7669	29.0281	28.7605	-0.267609	0.377868	0.929653	0.105235	0	1
Tpi1	32.7941	32.9332	32.5697	32.5593	32.455	32.0749	32.283	32.7233	32.6755	32.6623	32.4392	-0.223069	0.270395	0.874884	0.192837	0	1
Acly	30.739	30.9674	30.5999	30.5828	30.5155	29.7643	29.8995	30.9385	30.5291	30.6809	30.2828	-0.398098	0.245936	0.863167	0.212289	0	1
2310061I04Rik	29.5458	29.3167	29.4746	29.6548	29.7544	29.4355	29.8935	28.9414	29.1481	29.5493	29.3546	-0.194634	0.427783	0.944283	0.0827083	0	1
Evi2a	25.2555	25.7425	25.3849	25.719	25.9864	25.5512	26.0166	25.9978	25.9246	25.6177	25.8726	0.254888	0.179679	0.823699	0.27981	0	0
Rab23	26.1063	26.1518	25.8004	26.1409	26.2438	26.5471	26.0262	26.6417	26.3854	26.0887	26.4001	0.311441	0.103088	0.731432	0.451204	0	0
Cryab	30.7613	30.9764	30.7793	30.5412	30.8453	30.9684	30.68	31.2463	31.0349	30.7807	30.9824	0.201683	0.199062	0.839712	0.252034	0	0
Gap43	32.5285	32.6371	32.3747	32.4806	32.5419	32.6369	32.3618	32.7281	32.7113	32.5126	32.6096	0.0969942	0.359449	0.923021	0.115564	0	0
Psmc3	26.2753	26.4471	26.2345	25.9264	25.8693	26.2369	26.052	26.643	26.2974	26.1505	26.3073	0.156804	0.37586	0.929653	0.105235	0	0
Ppif	31.2761	31.2081	31.5017	31.7992	31.7555	31.3319	31.7956	30.8393	31.2266	31.5081	31.2984	-0.209756	0.40378	0.93401	0.0984894	0	1
Ndufb3	32.2352	32.2716	32.5221	32.6769	32.6803	32.36	32.8708	31.7038	32.0503	32.4772	32.2462	-0.231004	0.434561	0.945619	0.0806692	0	1
Clu	27.663	27.6951	27.2521	27.4295	27.7251	28.3583	27.0568	27.8221	27.9689	27.553	27.8016	0.248583	0.440335	0.947281	0.0781361	0	0
Lypla1	29.7556	29.5611	29.875	30.1325	30.0975	29.7079	30.1767	29.3579	29.5548	29.8843	29.6993	-0.185025	0.406281	0.93401	0.0984894	0	1
Kcnab3	25.0806	25.2918	25.1359	25.4431	24.7551	25.1106	25.1283	25.9756	25.1332	25.1413	25.3369	0.195606	0.458131	0.947281	0.0781361	0	0
Dlg1	28.7359	28.9532	28.8227	28.7054	28.8452	29.1223	28.4555	29.2458	29.0432	28.8125	28.9667	0.154225	0.44995	0.947281	0.0781361	0	0
Psmb1	27.4674	27.7075	27.6254	27.5091	27.3757	27.7608	27.3687	27.7688	27.6471	27.537	27.6364	0.0993283	0.407391	0.93401	0.0984894	0	0
Atp5f1	35.382	35.1304	35.2922	35.3786	35.4191	35.184	35.5277	34.722	35.2468	35.3205	35.1701	-0.15033	0.443758	0.947281	0.0781361	0	1
Cltb	30.6981	30.9017	30.5706	30.5476	30.3778	29.9464	29.6565	30.7064	30.6193	30.6192	30.2321	-0.38702	0.231451	0.856897	0.222806	0	0
Vdac1	35.3599	34.9795	35.3111	35.3164	35.6059	35.1009	35.5833	34.875	35.0437	35.3146	35.1507	-0.163866	0.405849	0.93401	0.0984894	0	1
Arf5	27.0504	26.7332	26.6691	26.98	26.7863	26.4075	26.3821	26.8049	26.7377	26.8438	26.5831	-0.260734	0.10014	0.729898	0.454234	0	1
Mboat2	25.3617	25.6764	25.7473	26.3227	25.7584	25.7254	25.4777	26.1538	25.9438	25.7733	25.8252	0.051892	0.814091	0.987634	0.0179513	0	0
Suclg1	34.338	34.407	34.5823	34.7918	34.782	34.495	34.8795	33.9649	34.2253	34.5802	34.3912	-0.18905	0.428279	0.944283	0.0827083	0	1
Fkbp1a	29.3511	29.3102	28.9376	29.1296	29.2241	28.734	28.4295	29.2001	28.99	29.1905	28.8384	-0.352109	0.122064	0.763288	0.389701	0	0
Sod2	34.6324	34.4188	34.6461	34.8618	34.8775	34.5181	34.9777	34.1511	34.4159	34.6873	34.5157	-0.171634	0.417289	0.943991	0.0831548	0	1
	29.0607	28.8692	29.177	29.3809	29.4386	28.9839	29.4731	28.4834	28.9938	29.1853	28.9835	-0.201735	0.419283	0.944283	0.0827083	0	0
Triap1	28.1461	27.7445	28.7399	29.094	29.0749	28.2935	28.6395	27.8652	28.1293	28.5599	28.2319	-0.327979	0.331177	0.923021	0.115564	0	1
Slc25a22	32.3856	32.319	32.7313	32.8495	32.8841	32.5687	32.9981	31.9955	32.0559	32.6339	32.4045	-0.229386	0.428839	0.944283	0.0827083	0	1
Psma5	28.3103	28.5337	28.3155	28.3088	27.9056	28.3449	28.1233	28.6869	28.5421	28.2748	28.4243	0.149524	0.382167	0.929653	0.105235	0	0
Mrrf	30.0673	29.9722	30.5808	30.5562	30.6571	30.291	30.6718	29.7724	29.8081	30.3667	30.1358	-0.230907	0.408145	0.93401	0.0984894	0	1
Prkaa1	25.4418	25.2491	25.3331	25.3392	25.1134	25.3237	25.35	25.4392	24.9453	25.2953	25.2645	-0.0307876	0.812235	0.987634	0.0179513	0	0
Hm13	26.343	26.161	25.5988	25.9092	25.497	26.1482	25.7651	25.9283	26.1511	25.9018	25.9982	0.0963762	0.622484	0.967453	0.0477371	0	0
Dars2	27.8708	27.5056	28.2159	28.2516	28.3811	28.1892	28.4054	27.0654	27.11	28.045	27.6925	-0.352503	0.410689	0.938134	0.0921339	0	1
M6pr	26.3599	26.8486	25.9617	26.4205	25.8152	26.6584	26.0166	26.7249	26.6612	26.2812	26.5152	0.234046	0.375744	0.929653	0.105235	0	0
Acadvl	32.0085	31.8638	32.3275	32.1859	31.9805	32.7225	32.5536	31.8051	32.2317	32.0732	32.3282	0.255005	0.306978	0.910381	0.135458	0	1
Fam210a	29.9701	29.5052	29.779	29.9615	30.0518	29.7852	30.067	29.2005	29.6408	29.8535	29.6734	-0.180164	0.423165	0.944283	0.0827083	0	1
Mrpl12	31.0498	31.1741	31.5057	31.6681	31.6009	31.4374	31.6917	30.7144	30.8295	31.3997	31.1683	-0.231446	0.426649	0.944283	0.0827083	0	1
Cycs	32.5804	32.8936	33.708	34.1049	34.1086	33.0596	33.4546	32.8692	32.9377	33.4791	33.0803	-0.398818	0.292893	0.892072	0.164768	0	1
Uqcrc2	35.7328	35.6593	35.8401	35.8958	35.928	35.7054	36.0644	35.2417	35.6329	35.8112	35.6611	-0.150077	0.447689	0.947281	0.0781361	0	1
Slc25a1	32.1949	32.0774	32.5176	32.4481	32.4508	32.3476	32.5291	31.7048	32.0738	32.3377	32.1638	-0.173912	0.426955	0.944283	0.0827083	0	1
Igsf11	26.375	26.3823	26.444	27.1872	26.7671	27.2074	26.6931	27.0285	26.7787	26.6311	26.9269	0.295821	0.175268	0.823699	0.27981	0	0
Ptcd3	29.0362	29.0431	29.1932	29.4203	29.3351	29.2331	29.483	28.542	28.8196	29.2056	29.0194	-0.186149	0.453925	0.947281	0.0781361	0	1
Immt	35.4446	35.0793	35.4476	35.4875	35.6132	35.2662	35.69	34.8264	35.2038	35.4144	35.2466	-0.167863	0.439451	0.947281	0.0781361	0	1
Ndufaf6	26.0997	25.9662	26.2786	26.5371	26.4026	26.7069	27.0066	25.9515	26.1059	26.2569	26.4427	0.185861	0.527427	0.947946	0.0771236	0	1
Ubtf	24.9623	25.1664	24.9558	24.6374	25.5138	25.7726	25.557	25.0678	25.5951	25.0471	25.4981	0.451007	0.0689196	0.686874	0.541884	0	0
P4hb	31.5866	32.4657	31.7765	31.8302	31.7026	32.639	32.1133	31.7826	31.839	31.8723	32.0935	0.221164	0.407904	0.93401	0.0984894	0	1
[truncated: 1,815 more rows]

## Sheet: 3) Pathway analysis_aEAE
Pathway analysi_aEAE
[truncated: 29 more rows]
