# Supplementary material for: Targeting the TCA cycle can ameliorate widespread axonal energy deficiency in neuroinflammatory lesions
Source: Nat Metab. 2023 Jul 10;5(8):1364–81. doi: 10.1038/s42255-023-00838-3 (PMC10447243; doi:10.1038/s42255-023-00838-3)
Supplement: Supplementary file 3 — Statistical Source Data. [file 42255_2023_838_MOESM3_ESM.xlsx]

## Sheet: Figure 1e
Panel 1e			EAE, acute				EAE, chronic								EAE, acute				EAE, chronic
	Control	Control + CCCP	Stage 0	Stage 1	Stage 2	EAE a + CCCP	Stage 0	Stage 1	Stage 2	EAE + CCCP			Control	Control + CCCP	Stage 0	Stage 1	Stage 2	EAE a + CCCP	Stage 0	Stage 1	Stage 2	EAE + CCCP
	1.28618	0.137342	0.900761	0.446059	0.23111	0.0769845	0.31696	0.483049	0.483049	0.0886755		Number of values	246	27	149	60	63	33	275	153	94	93
	1.49008	0.138493	0.810302	0.57974	0.283063	0.0943006	0.53952	0.313671	0.313671	0.146742
	1.05155	0.128702	0.937576	0.664665	0.376855	0.0889994	0.481329	0.63201	0.221078	0.0632413		Mean	1.001	0.1949	0.5945	0.5327	0.4096	0.2392	0.6405	0.5905	0.3515	0.1493
	3.07249	0.132432	0.471991	0.532467	0.54773	0.0797778	0.510311	0.163252	0.2055	0.0667275		Std. Deviation	0.4027	0.09132	0.2135	0.1817	0.2181	0.167	0.2186	0.2312	0.201	0.09317
	1.65018	0.121237	0.342564	0.500516	0.49887	0.0781276	0.609684	0.18868	0.315418	0.161197		Std. Error of Mean	0.02567	0.01757	0.01749	0.02345	0.02748	0.02906	0.01318	0.01869	0.02073	0.009661
	1.64209	0.138152	0.74995	0.441179	0.252786	0.05417	0.321084	0.277827	0.237547	0.101306
	1.64469	0.134054	0.370682	0.669835	0.315496	0.0593276	0.215136	0.509136	0.243663	0.0665522			Dunn's multiple comparisons test	Significant?	Summary	Adjusted P Value
	2.15032	0.157513	0.498883	0.397426	0.367493	0.0576269	0.246125	0.803519	0.293996	0.126589			Control vs. Control + CCCP	Yes	****	<0.000000000000001
	1.35516	0.107562	0.568283	0.476328	0.729948	0.0913898	0.204521	0.852426	0.247771	0.156078		EAE, acute	Control vs. Stage 0	Yes	****	<0.000000000000001
	1.55454	0.0889592	0.569519	0.54372	0.126527	0.0706906	0.40838	0.43233	0.319611	0.129295			Control vs. Stage 1	Yes	****	<0.000000000000001
	1.60946	0.129007	0.534597	0.746787	0.489843	0.43795	0.405952	0.872538	0.997383	0.165437			Control vs. Stage 2	Yes	****	<0.000000000000001
	1.38676	0.217079	0.709743	0.474341	0.325624	0.43617	0.6747	0.909606	0.595424	0.379286			Control vs. EAE + CCCP	Yes	****	<0.000000000000001
	1.71757	0.393415	0.71628	0.644499	0.263453	0.66441	0.637323	0.278661	0.481619	0.0751732		EAE, chronic	Control vs. Stage 0	Yes	****	<0.000000000000001
	1.46892	0.339882	0.5327	0.648209	0.307218	0.570241	0.62197	0.888358	0.674075	0.24424			Control vs. Stage 1	Yes	****	<0.000000000000001
	1.62955	0.210037	0.784708	0.167339	0.14952	0.463688	0.593796	0.965034	0.280946	0.392763			Control vs. Stage 2	Yes	****	<0.000000000000001
	2.07417	0.312983	0.504465	0.306017	0.0898198	0.294419	0.269105	0.800362	0.596536	0.133162			Control vs. EAE + CCCP	Yes	****	<0.000000000000001
	1.45167	0.344401	0.777514	0.57521	0.148299	0.0635818	0.352224	0.409167	0.884446	0.333201
	1.46976	0.215873	0.518904	0.772096	0.104966	0.0671164	0.17113	0.648856	0.198327	0.40535
	1.12343	0.276013	0.510131	0.495835	0.192235	0.191935	0.276598	1.50581	0.313206	0.268091
	1.86278	0.406412	0.442446	0.498294	0.789636	0.238882	0.195538	0.708446	0.375944	0.0926929
	1.81652	0.0940868	0.446141	0.286058	0.897801	0.298709	0.280492	0.789004	0.598712	0.15819
	1.30332	0.173246	0.48018	0.583942	0.561357	0.279324	0.522113	0.71456	0.225958	0.0863269
	1.70469	0.139521	0.799309	0.608337	0.53736	0.113872	0.235224	0.453024	0.519824	0.0731412
	1.60815	0.195983	0.678372	0.591725	0.299315	0.230764	0.756849	0.772386	0.588258	0.0620924
	1.06487	0.149203	0.535825	0.730481	0.611709	0.431136	0.901014	0.649766	0.475382	0.323452
	1.05922	0.184323	0.268579	0.386768	0.496215	0.442917	0.960922	0.794027	0.397449	0.142703
	1.08505	0.195839	0.387778	0.71641	0.384354	0.39859	1.05149	1.01679	0.58205	0.0449131
	0.581363		0.378792	0.581483	0.397509	0.263026	0.71958	0.596588	0.0982711	0.0639531
	1.14964		0.319687	0.589582	0.242672	0.314802	0.739997	0.628715	0.882782	0.0621263
	1.00852		0.640736	0.614219	0.498294	0.205244	0.827887	0.705546	0.21421	0.0733119
	0.960642		0.344866	0.753486	0.118122	0.220952	0.83662	0.870131	0.448494	0.0606405
	0.955675		0.389022	0.519719	0.826585	0.218196	0.986373	0.73826	0.331122	0.0634441
	1.06932		0.624327	0.446747	0.232123	0.295915	0.67817	0.910962	0.386941	0.288889
	0.856944		0.630923	0.387524	0.658345		0.755372	0.947082	0.838985	0.199618
	1.06428		0.257107	0.236692	0.922612		0.975794	0.790302	0.954866	0.291819
	0.950417		0.494556	0.387346	0.358182		0.585207	1.27767	0.213451	0.502843
	1.16898		0.449833	0.608489	0.507551		0.666511	0.728004	0.472296	0.174131
	0.885693		0.556489	0.242574	0.227412		0.72283	0.728169	0.708657	0.164405
	1.29158		0.597012	0.265684	0.49845		0.625696	0.619854	0.698627	0.156231
	0.682912		0.327356	0.150451	0.38422		0.896213	0.800317	0.26071	0.161484
	0.939923		0.476646	0.733339	0.736495		0.795257	1.22415	0.243537	0.157112
	0.837495		0.533451	0.563445	0.911001		0.732659	0.723819	0.292067	0.198799
	1.39446		0.320532	0.611172	0.427534		0.989602	0.809596	0.225852	0.132845
	1.12977		0.54904	0.649425	0.412647		0.867332	0.837246	0.507107	0.105241
	1.03682		0.367422	0.723636	0.946044		0.724809	0.691582	0.551552	0.155074
	1.11893		0.403231	0.319658	0.278813		0.665278	0.725732	0.414463	0.311622
	0.866615		0.400121	0.469633	0.296553		0.950194	0.729732	0.425395	0.103359
	0.882345		0.364285	0.784199	0.421307		0.951546	0.593565	0.633182	0.114739
	1.07917		0.506741	0.234323	0.325774		0.64423	0.772584	0.218636	0.0916926
	1.05814		0.326156	0.261739	0.198369		0.699631	0.898249	0.233648	0.169612
	1.11491		0.509955	0.683094	0.422095		0.81669	0.816114	0.227898	0.147118
	0.998975		0.363788	0.785172	0.574492		0.851423	0.835371	0.256537	0.0968392
	1.00518		0.297982	0.290213	0.327965		0.76359	0.850211	0.427087	0.101084
	0.975796		0.976742	0.992108	0.315535		0.978096	0.981865	0.366674	0.101929
	0.79425		0.688012	0.31006	0.185636		0.842427	0.736347	0.381283	0.0395291
	0.962917		0.651533	0.733339	0.352295		0.622288	0.72	0.371276	0.0416063
	0.887004		0.608618	0.563445	0.149992		0.636898	0.685518	0.116052	0.0776307
	1.14072		0.804977	0.611172	0.668021		0.714008	0.58638	0.471869	0.0643621
	1.12954		0.618746	0.649425	0.388242		0.791135	0.727562	0.396611	0.0695203
	1.01956		0.469263	0.723636	0.419964		0.73648	1.0441	0.160284	0.190464
	1.21255		0.399496		0.319707		0.622861	0.726993	0.274847	0.0669679
	1.46275		0.979418		0.33513		0.290168	0.884044	0.483687	0.067595
	1.33227		0.771905		0.142715		0.689382	0.828215	0.54684	0.0877813
	1.15268		0.408799				0.274313	0.259479	0.0975276	0.0771597
	1.56064		0.882285				0.60997	0.816562	0.18555	0.0842084
	1.00872		0.309029				0.408119	0.591467	0.102214	0.0640051
	1.73655		0.631137				0.582556	0.628585	0.219341	0.112867
	1.43602		0.660836				0.800297	0.77886	0.185171	0.0845987
	1.80014		0.616723				0.517099	0.594174	0.180344	0.111954
	1.5033		0.58587				0.684159	0.570545	0.320572	0.0840927
	1.40499		0.624409				0.621631	0.74737	0.158846	0.154645
	1.16201		0.518485				0.540675	0.493206	0.394572	0.128699
	0.945585		0.618639				0.641427	0.536217	0.28954	0.108661
	1.76132		0.485103				0.716213	0.568651	0.164394	0.189329
	0.915954		0.320576				0.746023	0.680739	0.352798	0.145246
	1.04177		0.304084				0.979807	0.406778	0.2215	0.189393
	1.20908		0.461248				0.773803	0.579406	0.171801	0.0808803
	1.12906		0.630528				0.915258	0.59068	0.361843	0.175411
	0.326285		0.883226				0.836556	0.505357	0.259419	0.22225
	1.11844		0.999594				0.80872	0.603798	0.213554	0.139565
	1.4144		0.837396				1.00791	0.598308	0.248662	0.224946
	0.782652		0.702865				0.676428	0.568102	0.18642	0.229369
	2.22768		0.652959				1.04323	0.641331	0.269334	0.0889649
	0.963458		0.621007				0.970528	0.485574	0.222443	0.110595
	2.866		0.806656				0.768708	0.516012	0.21502	0.203699
	1.19807		0.957253				0.659074	0.540473	0.180691	0.180437
	1.54189		0.763733				0.52882	0.595168	0.155383	0.292063
	2.24832		0.820353				0.726825	0.541966	0.254608	0.0616004
	1.1947		0.875816				0.661562	0.470094	0.208508	0.111409
	0.671596		0.972833				0.704211	0.528852	0.107943	0.387511
	0.870456		0.963442				0.760697	0.286785	0.311543	0.158297
	1.2951		0.771503				0.582229	0.479774	0.102643	0.162043
	0.959245		0.866479				0.603945	0.605598	0.166705	0.0780452
	0.949735		0.302869				0.790457	0.576238	0.126298
	0.87524		0.750282				0.949621	0.655844
	0.852403		0.733852				0.913326	0.53357
	0.68425		0.797457				1.71373	0.550801
	0.929852		0.626389				1.10297	0.512953
	1.0344		0.836612				1.02375	0.618385
	0.875748		0.840096				0.754244	0.590383
	1.16794		0.415762				0.993534	0.445183
	1.62235		0.455078				1.0317	0.527432
	0.852032		0.579638				1.20979	0.458367
	1.21097		0.267814				1.09319	0.442527
	0.935919		0.321878				1.14975	0.557171
	1.50367		0.717089				1.0033	0.566446
	1.52278		0.7313				1.19965	0.429993
	2.00341		0.726808				0.783822	0.593644
	0.961085		0.601164				0.912252	0.570474
	1.01324		0.558722				0.740985	0.64579
	1.28588		0.671266				0.641093	0.439885
	1.3026		0.821358				0.775365	0.518687
	1.59007		1.07899				0.951903	0.506614
	1.27691		0.831633				0.793361	0.529773
	1.10021		0.680054				0.692357	0.652747
	1.21485		0.474262				0.864996	0.682662
	1.81052		0.852746				0.747324	0.820867
	1.41513		0.949049				0.91612	0.458865
	1.72208		1.01199				0.684302	0.613676
	1.45012		0.920707				0.940322	0.561979
	0.768062		0.298666				0.894469	0.491451
	0.68102		0.661412				1.02671	0.548838
	0.623986		0.575595				0.699726	0.444481
	0.802307		1.00938				0.756812	0.421078
	0.626257		0.344401				0.680972	0.535218
	0.534341		0.506121				0.988021	0.215103
	0.5881		0.576028				1.03995	0.234905
	0.912618		0.586546				0.85014	0.570174
	0.603958		0.48333				0.770637	0.384104
	0.829179		0.304616				1.02786	0.44426
	0.714705		0.428552				0.830205	0.451748
	0.624711		0.258578				0.770971	0.427655
	0.627511		0.159043				0.943278	0.404834
	1.05406		0.370062				0.739004	0.148837
	0.557158		0.483014				0.922047	0.216192
	0.650872		0.658225				0.632715	0.0929891
	0.591389		0.277476				0.630443	0.320663
	0.6008		0.328774				0.75811	0.229086
	0.585673		1.13196				0.649686	0.317216
	0.720275		0.852258				0.554888	0.251483
	0.938106		0.454945				0.606005	0.29605
	0.669657		0.229035				0.778838	0.218532
	0.664524		0.246201				0.659078	0.227837
	0.63724		0.717089				0.727438	0.401209
	0.65263		0.7313				0.663516	0.605656
	0.94365		0.726808				0.62353	0.36209
	1.29004		0.601164				0.725497	0.513201
	0.582302		0.558722				0.660091	0.479965
	0.732498		0.671266				0.716325	0.17591
	0.72823						0.719969	0.0605055
	0.73738						0.699015	0.120677
	0.767147						0.578777	0.565602
	0.609601						0.718076	0.699535
	0.686169						0.647485
	0.566462						0.590723
	0.694663						0.460776
	0.634076						0.623304
	0.623895						0.561407
	0.575952						0.563755
	0.591169						0.521913
	0.786433						0.567512
	0.735391						0.544897
	0.730526						0.523583
	0.820872						0.615392
	0.777093						0.627714
	0.704252						0.598106
	0.778438						0.596611
	0.693866						0.552372
	0.789985						0.545114
	0.865465						0.682974
	0.780976						0.705391
	0.869624						0.418187
	0.91782						0.554507
	0.791061						0.454218
	0.806663						0.504738
	0.776034						0.536824
	0.716076						0.543217
	0.84449						0.54795
	0.85675						0.56419
	0.758097						0.580343
	1.01224						0.661193
	0.751708						0.574652
	0.678538						0.548821
	0.556096						0.637115
	0.765123						0.696411
	0.644726						0.540377
	0.687215						0.506913
	0.871015						0.435031
	0.808644						0.609727
	0.77894						0.598856
	0.844284						0.691106
	0.835186						0.550322
	0.632732						0.76196
	0.877843						0.548304
	0.864056						0.626267
	1.00274						0.53424
	0.937589						0.582829
	0.998727						0.516116
	0.727771						0.568014
	0.914115						0.661877
	0.754791						0.660988
	0.688714						0.792979
	0.630188						0.536894
	0.664023						0.709529
	0.652667						0.595706
	0.757027						0.580526
	0.678162						0.50098
	0.850825						0.688918
	0.647674						0.735281
	0.91455						0.601252
	1.21064						0.536812
	0.90123						0.714131
	0.891508						0.612684
	0.613926						0.444559
	0.543343						0.454633
	0.765917						0.492279
	0.903581						0.60729
	0.789184						0.575091
	0.393592						0.47931
	0.584693						0.311408
	0.683974						0.322308
	0.6242						0.438807
	0.680854						0.422511
	0.557838						0.485313
	0.930466						0.462009
	0.867505						0.563625
	0.830865						0.485554
	0.742338						0.521427
	0.805512						0.441981
	0.719435						0.505024
	0.725961						0.481656
	0.788616						0.425002
	0.736199						0.49825
	0.693955						0.335779
	0.745558						0.345398
	0.755017						0.304635
	0.665939						0.455619
	0.603255						0.336517
	0.794937						0.332725
	0.852548						0.225899
	0.703002						0.297109
	0.693639						0.381424
	0.811343						0.466873
	0.745157						0.346632
	0.754959						0.372618
	0.919553						0.396659
							0.34268
							0.360269
							0.315093
							0.295917
							0.305519
							0.384514
							0.356678
							0.248521
							0.580185
							0.568276
							0.466378
							0.456845
							0.495333
							0.5021
							0.521427
							0.457583
							0.5168
							0.479226
							0.615212
							0.628259
							0.852174
							0.531549
							0.1855
							0.967092
							0.573455
							0.80478
							0.632424
							0.777449
							0.845092

## Sheet: Figure 1g
Panel 1g	Far	Close			Number of values	22	22
Paired-analysis	0.479706	0.435104
	0.584266	0.406039			Mean	0.53	0.3521
	0.731649	0.246179			Std. Deviation	0.1087	0.08933
	0.54661	0.453163			Std. Error of Mean	0.02317	0.01905
	0.436468	0.375438
	0.597669	0.372708			Shapiro-Wilk normality test
	0.427129	0.297998			W	0.9674	0.981
	0.476121	0.383162			P value	0.6512	0.9309
	0.773586	0.433379			Passed normality test (alpha=0.05)?	Yes	Yes
	0.344223	0.327765			P value summary	ns	ns
	0.365338	0.305721
	0.427564	0.338148			Paired t test
	0.583822	0.268847			P value	3e-06
	0.628842	0.295989			P value summary	****
	0.463109	0.199869			Significantly different (P < 0.05)?	Yes
	0.441881	0.35611			One- or two-tailed P value?	Two-tailed
	0.47912	0.397497
	0.564686	0.441892
	0.627313	0.520248
	0.528145	0.448557
	0.598012	0.279367
	0.554169	0.163185
