# Supplementary material for: Targeting the TCA cycle can ameliorate widespread axonal energy deficiency in neuroinflammatory lesions
Source: Nat Metab. 2023 Jul 10;5(8):1364–81. doi: 10.1038/s42255-023-00838-3 (PMC10447243; doi:10.1038/s42255-023-00838-3)
Supplement: Supplementary file 4 — Statistical Source Data. [file 42255_2023_838_MOESM4_ESM.xlsx]

## Sheet: Figure 2d
Panel 2d	Control	Stage 0	Stage 1	Stage 2			Control	Stage 0	Stage 1	Stage 2
	1.00688	0.859503	0.831298	1.75573		Number of values	63	69	35	33
	0.721606	0.944598	0.972803	1.86369
	0.809129	0.980615	1.0846	1.3892		Mean	1	0.8678	0.9695	1.948
	0.744335	0.827975	0.880883	2.19834		Std. Deviation	0.2503	0.27	0.3723	0.5093
	0.808127	0.921791	1.29501	2.68379		Std. Error of Mean	0.03154	0.03251	0.06292	0.08865
	1.24971	1.07332	0.691038	1.67508
	1.3889	1.06643	0.712596	2.17977		Tukey's multiple comparisons test	Significant?	Summary	Adjusted P Value
	1.25322	0.961687	0.606452	1.43025
	0.910282	1.03674	0.731852	2.12536		Control vs. Stage 0	No	ns	0.1079
	1.18986	1.27983	0.701842	1.3205		Control vs. Stage 1	No	ns	0.9724
	1.04197	0.694396	0.684083	1.4757		Control vs. Stage 2	Yes	****	<0.0001
	1.04492	0.723152	0.709255	1.19005
	1.17753	0.691475	0.699711	1.6008
	1.24212	0.507939	0.675773	1.49407
	1.06487	0.679857	0.960865	1.47491
	1.0691	0.646248	0.932992	2.52127
	0.927746	0.649724	0.991918	2.712
	1.02261	0.680134	0.986975	1.98658
	0.719566	0.610352	0.541094	2.13514
	1.0562	0.746893	0.492301	2.24673
	1.35186	0.621203	0.720603	1.15181
	1.2182	0.660955	0.809356	1.45834
	1.13044	0.68224	1.13669	1.6829
	1.31224	0.645594	1.74942	1.92978
	1.131	0.670275	1.70224	2.63019
	0.997601	0.696487	1.06056	2.78394
	0.890672	0.64936	1.0996	2.75933
	0.939999	0.642836	1.08255	1.57122
	0.940489	0.718013	0.800526	1.99397
	0.934182	0.727927	1.1386	2.47815
	1.12045	0.686657	1.21423	2.86542
	1.0732	0.573466	1.08346	1.89512
	0.793896	0.612975	0.748703	1.63903
	1.4559	1.22911	2.36908
	1.27382	1.08889	1.03401
	1.33274	0.904284
	1.13132	1.30045
	0.941751	0.985618
	1.04847	0.926962
	1.11897	1.05388
	1.53847	0.870892
	1.23487	0.81261
	1.1445	0.953086
	0.981068	0.554539
	0.875804	0.53256
	1.05471	0.54031
	1.17737	0.711336
	1.34065	0.741785
	1.27685	1.12303
	1.24834	0.806732
	0.636311	1.28634
	0.614341	0.99508
	0.515581	0.801601
	0.837992	0.9996
	0.895632	1.27213
	0.565399	1.27009
	0.612221	1.10461
	0.681344	0.886002
	0.636574	1.09801
	0.522412	0.676454
	0.689072	0.877118
	0.689962	1.20442
	0.652876	0.8733
		0.711285
		1.25117
		0.718396
		2.07572
		1.09969
		0.373901

## Sheet: Figure 2e
Panel 2e	Control		Stage 0		Stage 1		Stage 2
Correlation	X	Y	X	Y	X	Y	X	Y		Control
	SF	Normalized Ca2+	SF	Normalized Ca2+	SF	Normalized Ca2+	SF	Normalized Ca2+		Mean	1.046
	2.96007	1.01976	3.53399	0.757566	0.887232	0.894879	1.3962	2.52408		Std. Deviation	0.3332
	1.6999	1.27938	5.9898	0.922983	3.51035	0.654261	0.489537	2.56809		Std. Error of Mean	0.01407
	6.62704	1.08574	3.06555	0.602414	3.39208	0.572514	1.1038	2.94549
	3.18662	0.841361	2.29842	0.87037	2.19521	0.761708	1.58617	3.76393		Mean + 3SD	2.0456
	8.65942	1.21034	6.16734	0.81572	1.99143	0.906431	0.359653	3.63019
	7.92362	1.16898	5.04651	0.819222	2.47049	0.870278	0.758537	3.39903
	4.47928	0.935568	1.73084	0.680707	4.67735	0.486469	0.78125	2.14752
	7.72774	0.897805	3.72959	0.514834	2.29328	0.841448	0.892938	1.91596
	2.66989	0.8849	3.43811	0.885494	1.25496	0.669377	1.54546	1.50616
	5.36497	0.797837	3.63203	0.822227	3.53516	0.973665	2.54947	2.02616
	10.6025	0.620089	4.03171	1.02364	3.92385	0.810854	1.33353	2.27574
	4.0804	1.45552	4.19912	0.844019	4.61668	0.827908	1.46136	1.5846
	6.38509	1.45897	4.64171	0.693705	2.54705	0.663546	0.841087	1.58742
	16.0828	1.69574	2.82554	0.602817	1.79592	0.869887	0.579757	2.35502
	6.81498	0.823335	2.46127	0.560625	2.67903	0.593492	0.533734	1.81607
	8.77278	0.578349	2.8629	0.972434	2.24068	1.09251	1.67624	1.76545
	6.63785	0.805963	5.73188	0.735022	7.25058	0.832458	1.0522	1.27291
	5.03682	1.02756	7.3812	0.844224	3.13558	0.608861	1.81826	2.14595
	6.91499	0.85085	4.3417	0.815649	7.09053	0.869623	1.49975	2.19463
	3.89669	1.10459	3.17584	0.780167	3.30412	0.534035	1.56992	1.64523
	9.73544	0.498999	3.38959	0.926597	5.06236	0.768805	2.10858	1.76288
	11.3866	0.811591	3.64085	0.825436	6.55451	0.69202	1.60099	2.5984
	7.11119	0.750223	2.67439	1.15145	4.60885	1.04058	1.27993	2.43962
	6.45578	1.20465	1.25282	0.618075	3.92641	0.924948	1.04996	3.79579
	8.43019	1.01237	3.48294	0.813159	1.49307	0.722379	1.60398	2.36252
	8.43238	1.14633	2.88822	0.675515	5.00561	0.6065	1.58438	1.52171
	4.96793	1.44152	4.66231	0.674672	3.2662	0.86937	1.59828	1.7751
	8.49725	1.43463	4.39201	0.700011	2.32291	0.625931	1.05055	1.42953
	6.52134	1.33822	4.41244	0.440035	4.98716	0.663383	2.32952	1.28259
	5.16033	1.05703	3.7055	0.632483	2.35728	0.57579	1.50099	1.43756
	5.0297	1.13327	1.97197	0.674019	2.65249	0.54334	1.62792	2.21663
	9.70664	1.25798	5.0142	0.666896	4.75724	0.677397	1.81761	1.77837
	7.37748	0.875213	7.30923	0.490372	1.41954	0.722554	1.115	1.10245
	9.71287	0.768579	3.73525	0.559495	1.62204	0.6367	0.77391	1.8301
	5.71037	1.36873	2.10762	0.543773	2.85195	0.805907	0.695141	1.79098
	8.05831	1.46492	4.49343	0.530516	3.10659	0.66099	0.54624	2.8428
	4.49939	0.986181	2.45454	0.899855	2.24552	0.795894	0.869388	2.73316
	14.6708	0.976411	8.62829	0.684927	5.27409	0.570978	0.735294	2.28128
	8.15855	0.97928	16.9949	0.73588	3.7756	0.435627	1.33548	2.21841
	11.8779	1.11309	9.90045	0.885532	3.4526	1.28517	1.06357	1.23988
	8.02599	0.890173	3.2911	0.748779	7.98031	0.896746	1.24294	0.891871
	2.43765	1.00754	2.10228	0.747827	2.84545	0.576806	1.80206	1.31798
	4.13311	0.853825	2.49062	1.12714	3.13436	0.881495	1.08761	1.45566
	1.78131	1.14177	1.53704	0.884117	1.33952	0.713598	1.04469	1.60231
	4.08321	1.23833	3.42144	0.606614	3.34472	0.944937	0.40857	1.66683
	8.04484	1.13262	12.9197	0.542599	3.80783	1.01095	0.87139	2.14735
	5.50673	0.882137	0.994614	0.769528	3.15921	1.03105	1.46974	2.15063
	9.72757	1.14666	6.48313	0.595779	2.76381	1.0699	1.51724	1.79686
	4.68535	1.01864	1.80143	0.751636	3.00101	0.833225	1.54439	0.996117
	6.0558	1.0396	1.98297	0.763183	3.69364	0.614992	1.17139	1.63684
	7.26798	0.968233	8.63905	0.69602	7.82772	0.854452	1.64015	1.50553
	7.24559	0.971098	8.84435	0.707363	6.44733	0.809838	1.3152	1.52961
	5.77558	0.961665	3.08042	0.865188	2.90909	0.723569	1.2	1.50475
	5.1257	1.60913	3.1431	0.610442	4.12022	0.892928	1.8	1.23508
	9.51168	1.13295	4.58865	0.936105	2.4892	0.701378	1.74341	0.858875
	4.74608	1.35306	3.98616	0.538559	5.05099	0.753397	1.26623	0.883754
	4.67488	0.816784	3.28616	0.6095	3.08525	0.784556	1.88122	1.47664
	2.16035	0.427695	3.81124	0.842424	5	0.847586	1.17139	2.37085
	6.01099	0.996683	4.89176	0.745104	4.53676	1.10308	1.64015	1.80477
	2.85024	1.31973	1.73034	0.929711	6.92021	1.04872	1.3152	1.78989
	15.5061	0.974706	2.34238	0.423472	2.99116	0.723238	2.03939	1.89628
	1.98298	0.677759	4.68433	0.826018	3.0608	0.652315	2.40847	2.01208
	18.5115	0.925313	2.43304	0.612595	2.27708	0.572502	1.74341	1.24202
	2.90616	1.22477	2.62133	0.801637	2.99792	0.570384	1.26623	1.397
	2.01177	1.29179	2.30419	0.799125	7.98257	0.754587	2.26593	1.24253
	6.31307	0.934613	2.35966	0.563127	6.16263	0.797273	1.69512	1.26903
	14.626	0.96976	4.91481	0.573278	3.65496	0.655872	1.41659	1.20424
	8.25841	1.11478	2.02206	0.816291	4.63405	0.566314	2.30014	1.37289
	3.41941	1.099	3.87298	0.71383	3.17775	0.592847	1.18573	1.48389
	3.58388	1.42188	3.42804	0.749515	5.09544	0.815724	2.15688	1.56942
	2.71673	1.07192	2.68559	0.765464	2.59491	0.991606	1.60722	1.80784
	2.97382	1.13682	5.97521	0.683673	2.40846	0.749409	1.78074	1.34015
	1.68583	1.74761	2.5303	0.97576	2.45159	0.942092	2.06582	1.47557
	1.12713	1.44757	3.827	0.803371	2.26841	0.986211	1.18349	3.88292
	6.43217	1.02881	2.26337	0.555633	5.73832	0.644402	1.57485	1.38815
	7.19256	1.19685	2.92124	0.810528	4.0241	0.92328	3.73118	1.39563
	6.91261	1.01923	2.77395	0.728991	3.07334	0.649162	1.5971	1.43851
	2.62601	1.11266	7.73662	0.669866	4.65495	0.728237	1.46612	1.7988
	2.34121	1.08391	3.76421	0.585631	3.45016	0.9066	1.26203	1.83867
	3.5805	1.45547	2.77096	0.868503	4.26265	0.823137	1.67336	1.7846
	3.84318	1.59026	2.35074	0.692047	5.87865	0.817351	1.14441	1.93668
	5.74876	1.10008	1.86645	0.702863	4.13714	0.964368	0.83143	1.80128
	4.30869	0.879781	1.9014	0.771724	5.09732	0.795438	1.47605	1.52721
	8.16997	0.76167	4.36077	0.860561	3.02164	1.36486	3.02662	1.84187
	12.4544	1.28909	5.06509	0.499567	4.73694	0.613989	0.718631	1.16851
	8.48162	1.09298	3.84808	0.658095	2.879	0.951401	1.42823	2.03236
	11.772	0.782241	2.34658	0.781414	3.64732	0.982535	2.4946	2.24169
	8.40049	0.939877	3.65171	0.664481	1.29447	1.00082	1.47957	1.56518
	1.85714	0.744916	4.97439	0.816463	5.02684	0.789494	1.46832	1.55154
	5.44366	0.754541	2.57643	0.715678	1.32033	0.574959	1.72804	1.24752
	7.91877	0.679453	1.70145	0.909342	3.86688	0.655994	1.00163	2.30753
	6.63139	0.847777	2.07219	0.724164	4.13643	0.715564	0.800735	2.71833
	5.25202	1.08876	2.32964	0.801914	3.09849	0.736342	1.51392	3.24665
	6.83965	0.815646	3.36155	0.925425	6.97163	0.644606	1.55379	2.83149
	5.7715	0.954371	2.7232	0.422369	3.02177	0.617444	1.04152	2.7601
	16.0439	0.780126	1.17846	0.686907	8.65545	0.662495	1.45253	2.93268
	1.97072	1.09298	4.12299	0.715583	9.59804	0.45936	1.21494	2.51073
	5.82321	1.20474	1.97845	0.725772	2.67488	0.883907	1.27356	3.02627
	4.71915	1.36434	1.96741	0.552139	7.59155	0.516201	0.636608	3.00498
	1.87315	1.05563	1.64826	0.496108	7.38143	0.839668	1.20825	3.26214
	3.84647	1.69448	4.1806	1.08967	1.68968	0.843504	1.22299	3.5372
	3.49033	1.45209	3.56851	0.763925	2.61425	0.915789	1.45261	3.07156
	4.09717	1.38977	6.70242	0.852732	7.30671	0.896972	2.12135	2.37596
	2.199	1.82215	4.48906	0.856446	3.49184	0.887854	1.16925	3.50355
	3.56375	1.46164	7.96145	0.724369	4.34367	1.02529	1.97194	2.42001
	4.67194	1.20613	2.47507	0.740783	2.13787	0.329384	2.57924	2.15671
	8.91559	1.57271	9.07143	0.693395	3.88795	0.985615	1.00275	2.46248
	3.40383	1.55568	2.85005	1.00055	5.05286	0.327931	0.908257	1.91763
	2.11076	1.4316	4.8004	0.738805	7.51282	0.457159	1.92851	2.13359
	5.31504	1.03642	4.01621	0.823636	3.13277	1.00457	1.55753	2.42133
	13.3716	1.13919	4.5836	1.18931	3.03441	1.02497	4.57359	1.94714
	8.43375	1.3552	1.97301	0.818545	7.21689	0.588716	3.75583	2.30602
	11.2995	1.45807	3.15847	0.785313	2.95238	0.556227	1.53185	3.2734
	14.0915	1.61848	4.20445	0.996317	2.46733	0.690151	2.66793	2.53555
	3.91206	1.478	2.02019	0.745466	2.73052	0.725749	1.42857	2.67754
	2.25054	1.53524	2.87601	0.917673	2.93611	0.710521	0.94705	2.5911
	6.02273	1.43505	3.47506	0.958919	5.07576	0.589192	2.18871	1.73276
	2.19373	1.38549	4.67079	0.801651	5.11571	0.715592	1.0112	1.90876
	9.58378	1.6229	4.96636	0.803846	9.04159	0.677261	2.1251	2.01237
	6.10252	0.916462	6.12259	0.825026	7.28716	0.800542	1.24613	2.21095
	2.28845	1.34334	3.11059	0.708663	5.24609	0.844002	1.4057	1.98112
	10.9136	1.27849	4.21205	0.595764	4.93943	0.79181	1.22493	2.09828
	6.29988	1.0032	2.84893	0.954127	4.02821	1.07348	0.953878	1.86487
	9.07673	0.90036	2.96253	0.817348	3.07992	0.716435	1.8171	1.88109
	3.26405	0.906739	2.28229	0.760324	3.24055	0.589374	1.3769	1.84245
	3.92633	1.39606	4.86031	0.781201	5.67924	0.682041	0.615298	1.88422
	6.95792	1.23343	8.18039	0.520902	3.69618	0.524888	0.90405	2.01379
	9.07709	1.2746	1.60627	0.844308	3.21866	0.834063	2.15142	2.48494
	10.9171	1.31568	5.19604	0.65946	3.67992	0.99665	0.65928	2.9097
	9.72062	1.48177	5.00881	0.625029	4.0489	1.23095	0.787565	1.72097
	7.79925	1.38635	7.002	0.714484	7.77584	1.39434	0.766925	1.12407
	6.75495	1.13967	7.17991	0.666659	4.60039	1.04155	1.62525	1.34597
	3.66474	1.63883	4.69263	0.670719	3.52352	1.05677	1.3418	1.91977
	3.05888	1.45505	3.18612	0.836665	3.35985	0.865575	1.85476	1.84715
	10.4515	1.35716	3.76899	0.571385	1.12239	0.695373	1.50233	1.51942
	4.26234	1.25608	4.1986	0.557426	6.01515	0.83868	1.15947	2.50106
	2.71099	1.33744	4.59178	0.614375	3.13395	1.49839	1.58128	2.7027
	8.33151	1.52124	4.3449	0.632547	4.38618	1.01454	0.698281	2.59694
	3.90584	1.68168	9.51914	0.726515	2.18652	0.971352	0.793482	2.20028
	4.8865	1.44121	2.2046	0.766675	1.60554	1.03949	0.806636	2.65876
	5.29556	1.35186	2.75934	0.872318	3.84404	1.45972	0.464935	2.07096
	9.77455	1.6436	3.03568	0.737657	5.63451	0.984291	0.653435	2.75077
	5.50134	1.41988	4.71535	0.965266	0.822391	0.947062	0.960182	2.80087
	6.95089	1.63602	2.5489	0.80696	4.56495	1.12262	1	1.52217
	10.1976	1.47253	3.36066	0.769002	3	1.3146	1.01817	1.83758
	2.08069	0.97668	3.67377	0.948029	3.13939	0.894685	0.626398	3.52471
	1.842	1.11188	4.0837	0.918073	3.75947	1.0345	0.836054	2.91491
	6.68406	1.15359	4.24029	0.796591	3.75682	1.06443	1.06962	2.28944
	3.26843	1.16264	2.60826	0.755273	10.2453	1.06497	1.83406	2.45234
	4.67987	0.975423	9.76852	0.869107	3.60071	0.895688	1.23633	2.46023
	5.82143	1.02273	7.15402	0.643824	8.07239	0.945002	1.03123	2.49341
	10.141	1.0388	7.96712	0.709822	4.65208	0.879936	0.984708	2.20248
	4.99482	1.36082	5.34383	0.507037	2.75376	0.685019	0.993882	1.92255
	6.67463	1.05716	5.71083	0.51225	8.76309	1.37399	1.91707	2.37659
	3.12039	1.14644	5.449	0.716147	3.59975	1.23653	0.684753	2.32009
	4.01392	1.09641	2.33553	1.00403	7.68305	1.48494	3.93663	2.70359
	3.59845	0.674667	4.64884	0.689674	3.00168	1.48446	2.73714	2.70359
	7.86716	1.10668	3.0035	0.874656	3.5	1.05046	1.11111	1.63954
	2.54649	0.861487	2.29501	0.786229	5.03085	1.21674	0.414431	1.14386
	6.25718	1.0474	2.84673	0.930183	6.01276	0.957671	0.994667	1.39773
	6.14925	0.973025	6.25704	0.724164	2.91667	1.35107	1.04842	0.757384
	5.80394	1.25107	1.18485	0.690228	7.33779	1.26552	0.7895	1.47159
	11.6075	1.06141	4.21717	0.726575	5.24932	0.901284	0.176599	0.771465
	4.9592	0.884957	4.2006	0.714392	3.09787	1.00712	1.45938	0.828809
	4.884	0.744384	3.03659	0.773391	6.93144	0.959593	0.786414	0.618447
	5.57633	1.22091	10.0909	0.634519	4.4917	0.924728	1.15373	0.781128
	3.75774	0.591965	4.60252	0.654834	3.2185	1.20074	2.37034	1.64587
	3.51245	1.03093	3.61941	0.602079	3.47553	0.702084	1.88613	1.40727
	8.89808	1.10881	2.66088	0.570955	3.16219	0.468891	2.10388	1.63346
	5.034	0.888744	4.5215	0.648372	2.9572	0.467121	2.50966	2.40382
	6.22532	1.32423	4.38971	0.697029	0.944408	0.591892	1.57355	1.5062
	8.33043	0.968557	2.20445	0.536379	3.20292	0.649254	0.690539	1.1089
	3.64026	1.02653	3.08953	0.915319	3.96749	0.454022	1.2	1.27799
	6.95417	1.17762	1.79976	0.959726	3.92991	0.461008	0.885606	1.63258
	1.76732	1.50286	10.2613	0.734017	7.2349	0.788476	1.3948	2.27443
	3.53571	1.29715	5.48968	0.905391	4.81068	0.652686	2.09152	1.58295
	3.47894	1.65311	3.38914	0.696895	5.68414	1.01013	1.5879	1.79292
	7.16103	0.97413	2.03417	0.815882	4.0412	1.09007	1.29474	1.85063
	4.21195	0.919247	1.88811	0.756077	3.43179	1.16622	1.23487	1.50747
	5.11749	0.896725	2.55583	0.722221	2.55706	0.911511	1.32213	2.27764
	3.51044	1.57316	1.4386	0.906689	2.57641	0.707883	1.71142	1.62265
	7.03132	1.30813	5.10069	0.794067	6.18893	0.908912	1.72953	1.5688
	7.90209	1.28613	3.15794	0.774221	6.97598	1.1367	1.02799	2.00542
	4.56286	1.19986	1.90352	0.792165	7.40141	1.00556	1.67621	2.75353
	5.65553	1.35563	2.63551	0.613832	2.24671	1.25444	0.946628	1.32465
	4.00824	1.33085	6.02635	0.545748	3.50786	1.16005	2.03323	1.60199
	3.605	1.45115	5.04622	0.586501	8.78026	1.57417	0.907828	1.86678
	9.12004	1.37572	5.69668	0.742424	2.25624	1.55112	1.10079	2.19632
	5.55685	1.2104	9.21248	0.926662	1.82581	1.32855	2.00445	2.24598
	5.71816	1.73302	6.37689	0.823041	1.71563	1.18198	2.49716	2.31059
	4.58941	1.65594	5.13697	0.761339	2.62056	0.813166	1.0859	3.49866
	4.71817	1.33894	8.95181	0.690113	1.98885	0.850735	1.10263	3.01926
	5.67563	1.41408	3.66735	0.316136	6.10977	0.976271	1.14005	2.69508
	6.5649	1.26451	1.19913	0.625472	4.39523	0.895961	0.850674	2.8243
	6.1129	1.25513	14.015	0.631151	2.49929	1.00109	1.49348	2.64792
	6.67787	1.88557	9.90067	0.623604	1.87725	1.1508	1.51712	2.58107
	4.426	1.57997	3.84104	0.635481	3.0422	1.08053	2.32344	2.26107
	5.59197	1.3084	2.90198	1.18819	1.58154	1.0859	1.3791	2.57653
	8.5208	1.44032	5.23926	1.14762	2.5888	1.09864	2.03685	2.94799
	3.53518	1.57682	4.7212	0.575015	2.56087	1.34821	1.51436	2.68906
	2.61337	1.68448	6.00867	0.76094	1.26639	1.26534	2.31746	2.787
	2.45094	1.43844	9.52159	0.732189	4.09091	1.09633	1.59333	3.33538
	2.18256	1.38313	3.26228	0.826972	3.55774	1.00625	0.92119	3.39217
	2.55221	1.45624	2.79546	0.707778	1.88858	0.920202	1.7972	4.32852
	8.41481	1.27779	2.4777	0.857603	1.58863	0.848424	2.53729	4.18853
	4.9654	1.40222	1.62222	1.09286	8.49821	1.13042	1.43976	2.82546
	5.56793	1.1915	3.02581	0.570949	5.181	1.14506	0.911234	3.09815
	7.24122	1.39008	3.70076	0.864961	2.99077	1.50205	1.08496	3.17669
	2.29169	1.25387	2.57536	0.926691	4.00063	1.40846	1.53929	2.64987
	3.76128	1.69836	4.3913	0.806481	3.5961	1.28307	1.33086	2.79052
	4.50783	1.59378	4.36046	0.842966	2.15447	1.04942	2.37645	4.04661
	10.1005	1.47456	6.20109	0.678301	2.72533	1.3138	1.42777	2.98143
	5.79958	1.41593	5.39829	0.719927	6.57885	1.25959	2.41886	2.44813
	5.1657	1.30155	2.63052	0.670183	3.65517	1.08367	1.2541	2.04412
	3.82892	1.27993	3.60057	0.841436	1.42395	1.26662	5.95526	0.771334
	11.0515	1.48661	7.11511	0.664059	4.14152	0.949646	4.52661	2.57465
	2.55123	1.73901	4.07357	1.20286	2.6826	1.12267	0.169929	2.47731
	12.2363	1.28439	4.13881	0.775618	4.08836	1.35094	2.27071	1.62784
	3.00104	1.73111	3.10176	0.95539	3.67653	1.45326	1.69519	2.6859
	3.79958	1.83025	4.75693	0.76121	2.40141	0.82436	1.03804	2.9211
	7.16705	1.57413	5.93325	0.592434	9	1.15328	1.83838	2.88424
	12.197	1.85834	2.13151	0.664732	8.74086	0.618268	0.833856	2.09305
	7.79679	1.87933	4.0141	0.504475	3.11639	0.812289	1.21132	2.68087
	12.0026	1.87027	3.59712	0.813092	0.985286	0.704292	0.948351	3.27715
	14.9974	1.53373	5.08552	0.904115	2.49602	0.704292	1.28497	3.81119
	6.47216	0.95678	5.05431	0.973566	1.12233	0.802091	0.790968	2.30395
	4.03308	1.39562	3.1465	0.73189	0.590876	1.00649	0.850554	2.33535
	9.23478	0.983844	5.72698	0.581887	3.17576	1.32587	1.02201	1.70935
	3.72025	0.823265	13.0686	0.59319	2.50458	1.14378	1.9868	2.09743
	6.50261	1.12339	1.78271	0.642575	7.99726	1.47618	0.864147	2.65763
	4.19839	1.02989	3.74265	0.506964	3.87329	1.33781	1.78529	1.56755
	5.03955	1.15967	3.39707	0.612947	3.57757	0.888939	0.860086	1.6105
	5.25777	1.26967	3.25848	0.813394	6.35729	0.973196	1.14573	1.62044
	6.79452	2.38866	8.65142	0.501335	3.19223	1.76984	1.79042	1.73823
	13.8658	1.17062	3.40211	0.64384	3.22185	1.45685	1.01147	1.54832
	11.7563	1.0182	2.22926	0.755597	1.67092	0.914035	1.21443	1.76354
	9.37816	1.07634	3.10202	0.634449	1.84856	1.22578	0.697109	1.45059
	14.1889	0.918526	5.69157	0.87334	2.22428	1.32706	1.60887	1.68318
	5.29032	0.980586	6.55362	0.524921	1.17105	1.31242	1.62139	2.13323
	7.91129	1.04934	3.62602	0.851727	4.2795	1.52473	0.831363	2.16134
	9.01613	1.31444	4.59091	0.610537	5.35897	2.35978	1.29675	1.76125
	4.55872	1.43389	2.42562	0.578694	1.72727	2.23838
	4.83261	1.22784	2.06048	0.690333	2.58902	1.57151
	2.39485	0.781775	3.85023	0.710014	6.14731	1.57151
	4.45983	1.03755	5.17572	0.776315	3.26932	1.45161
	5.93865	1.03158	4.17647	0.698383	1.1039	1.34213
	3.91056	0.880819	7.00709	0.731901	4.76759	1.52468
	10.922	0.974228	3.11515	0.375843	3.94364	1.28821
	5.37581	0.958949	3.53231	0.516178	1.63698	1.15057
	6.66716	1.05063	3.53231	0.989454	3.4185	1.39911
	10.0835	1.1552	3.17708	1.3184	1.28612	1.0656
	4.92308	0.913565	4.91844	1.21956	1.6025	0.981946
	7.43908	0.726441	2.93381	1.20353	2.5316	0.981162
	5.83369	0.693745	5.39871	1.41563	5.49336	0.539993
	5.02408	0.911157	5.90151	1.72848	4.24846	0.451075
	7.15611	0.901618	2.86773	1.34941	4.94176	0.540466
	6.53488	0.716243	2.31855	1.03721	3.58577	1.09853
	18.3763	0.76919	6.0922	1.40361	3.37435	0.34491
	4.29695	0.62842	7.01974	1.16562	2.33333	0.602884
	6.96613	0.536694	10.8838	1.13594	3.26103	0.782291
	4.72883	0.805839	4.62089	1.22706	2.6532	0.481991
	9.41752	0.65857	4.45825	1.07831	1.75501	0.674665
	7.30125	0.60252	3.11292	0.857693	2.31557	0.646545
	10.3252	0.81742	3.82154	1.21089	2.44183	0.646545
	7.43433	1.20148	4.12426	1.80655	5.44791	0.601864
	5.43767	1.04567	3.0929	1.15364	5.15834	0.637532
	7.0498	1.07189	5.81644	1.29871	4.11034	0.530828
	3.82195	0.928797	4.34211	0.378054	6.21118	0.28917
	7.56327	1.01065	6.85826	0.943089	7.58214	0.42131
	3.33046	0.967377	2.28283	1.15269	4.68628	0.512193
	8.16667	0.971897	8.1802	0.721077	5.32466	0.686439
	4.87253	0.790101	7.34851	1.24379	3.45043	0.714979
	5.11181	0.990928	3.68241	1.37946	3.91845	0.530814
	6.86725	0.840033	3.44365	1.21074	2.62753	0.471804
	7.1828	0.868672	5.94714	1.20556	3.11559	0.336498
	5.10576	0.726965	4.57789	0.859295	2.64292	0.453237
	3.27844	0.939853	3.73442	1.24252	5.71089	0.453407
	4.21419	0.85079	1.32232	1.12758	4.71324	0.63617
	9.12673	0.865688	9.50707	0.877358	4.48148	0.584066
	10.173	0.871014	5.99265	0.956116	3.98046	0.563943
	15	0.788743	4.42997	0.83965	2.28785	0.545013
	6.62942	0.790745	10.1456	1.31695	6.59163	0.627751
	6.70072	0.890861	12.3111	1.54297	7.65702	0.579988
	11.0601	0.782226	4.80763	1.27161	3.38026	0.864032
	7.32005	0.951889	3.18441	1.74935	4.88634	0.797261
	6.20538	0.688605	2.71616	1.4845	4.54902	1.23096
	4.76805	0.914259	3.52255	1.34763	5.40486	0.659115
	6.99197	0.788691	1.36345	1.01158	6.42505	0.762774
	6.90819	0.812792	3.24036	0.889541	5.43124	0.764796
	3.31063	0.689458	10.8	0.964034	2.90268	0.881627
	10.7119	0.827168	4.79826	0.774005	2.54122	0.869373
	9.37471	0.91906	2.16739	1.62361	4.19362	0.958454
	9.03405	1.03397	4.27754	1.23316	1.69036	0.891794
	7.006	1.03895	5.90045	0.901226	1.8685	1.01578
	12	1.0926	5.77458	0.73192	2.42822	0.603613
	7.59332	0.965246	3.35902	0.623377	3.79744	0.814952
	7.71233	0.887715	1.05648	1.01063	3.91549	0.561351
	5.93458	0.858999	4.51263	1.07222	4.63884	0.798108
	9.29592	1.39363	1.94758	0.906968	3.77789	0.659571
	7.82137	1.52528	0.681359	1.1675	3.67558	0.659666
	5.60298	1.62621	0.372425	1.0356	2.2618	0.719982
	4.53153	1.16642	2.19834	1.18981	6.11687	0.775589
	3.66601	1.28991	3.30044	1.45199	6.1155	0.729369
	5.98032	1.26216	1.63227	1.04777	4.52864	0.683378
	6.78391	1.35635	1.13525	1.00008	3.68869	0.834293
	8.34775	1.56589	1.39455	1.12352	1.80135	1.07157
	8.99	1.37377	13.8688	1.05986	2.95146	0.818377
	4.96564	1.60333	1.7786	0.921593	1.21185	1.01316
	8.23521	2.10054	2.44023	1.03091	1.62613	0.807418
	7.88194	1.44198	3.89607	0.926251	3.31148	0.889347
	6.81617	1.55488	2.01537	0.791974	2.22087	0.925181
	13.8486	1.6911	2.8954	1.14663	2.52435	0.723908
	3.35214	1.16512	2.62642	1.36854	1.87799	1.87602
	3.63636	1.29962	3.12209	0.769139	5.20331	0.867918
	6.66667	1.63555	9.24923	0.865139	2.65105	0.71007
	6.88443	1.25448	8.93165	1.24638	4.07685	0.906864
	3.23381	1.30826	2.33462	1.44722	2.24828	0.837213
	9.06994	1.11541	3.59417	1.49519	2.93231	0.84828
	9.61888	1.03183	3.29026	1.31605	6.70911	0.821924
	3.2718	1.13845	0.76007	1.19683	2.29141	0.902333
	10.7426	1.01318	7.23661	0.984006	2.66314	0.877859
	4.73333	1.0103	6.13044	1.0863	3.46449	1.00301
	5.54834	0.653873	4.82956	1.29425	2.22023	1.67651
	4.99396	0.866757	5.73802	0.997299	2.71901	1.53206
	2.79294	0.899551	1.57635	1.42419	1.31229	2.1346
	3.73597	0.677873	1.38692	0.697358	2.49725	1.34116
	5.75765	1.40396	2.64	0.611668	4.05666	0.805493
	6.1426	1.39027	3.56397	0.868913	1.43919	0.721514
	6.91913	1.03202	0.761947	0.280824	1.35777	0.626223
	11.782	0.980792	2.07619	0.577971	1.01537	1.349
	10.9168	1.4401	18.6858	0.783316	2.90952	1.15994
	4.95306	1.44309	7.68104	1.10292	2.14361	1.64933
	12.5475	1.15583	3.13705	0.828437	1.76123	1.49757
	11.2935	1.27571	3.30909	1.46019	2.3121	1.02465
	4.166	1.07213	7.09574	0.843199	7.11181	1.33002
	5.44534	0.957563	6.13636	1.14849	1.34957	1.03224
	3.96923	1.10168	5.00152	1.26021	1.72185	0.853043
	8.97049	1.30931	5.23619	1.3329	1.76667	1.25326
	18	1.20663	7.93687	1.2432	2.28761	1.17002
	8.79652	1.13439	5.8339	0.979228	2.29486	1.56756
	12.5876	1.02169	1.54302	1.62357	2.89606	1.16389
	6.12802	1.11251	9.28012	1.16815	3.84427	2.09187
	6.08615	1.55402	3.73194	0.844768	2.96221	0.96711
	6.22282	1.2029	5.14096	0.819418	1.15632	1.05622
	7.69792	1.12603	2.194	0.914847	1.7734	1.14322
	12.5194	1.03583	2.80708	0.921045	1.71751	1.98732
	12.8678	1.1395	0.920822	1.37177	1.8424	1.94657
	6.8774	1.31428	1.31915	1.74868	1.31411	1.7327
	13.4968	1.11205	0.869565	1.28091	2.17565	2.96879
	6.03006	1.19342	1.90706	2.09714	2.65083	1.91477
	5.57955	1.39229	1.34408	1.07332	1.16449	1.49839
	2.18391	1.07671	1.78983	1.06492	1.89599	1.33728
	7.13771	1.2209	1.20833	1.36724	4.64658	2.26683
	5.09217	1.2135	2.47806	1.251	2.08678	2.08283
	6.75	0.969741	0.95	1.24989	4	2.0158
	5.30785	1.09261	2.18182	1.1347	2.35838	1.77851
	0.722863	1.33307	2.79746	1.36561	3.86832	2.20281
	11.644	1.21768	3.46228	1.17909	2.75957	1.73497
	9.25586	1.35302	1.63004	1.38757	2.28859	1.88176
	12.739	1.56196	3.08154	1.2071	2.58846	1.24395
	11.6405	1.48695	2.44484	1.13931	2.58846	0.865144
	6.56421	1.03495	8.82036	1.25435	1.10224	1.00024
	7.97352	1.46416	3.36364	1.185	4.59956	1.25075
	7.11867	1.38537	1.79489	1.37088	3.39182	1.34297
	16.6354	1.48773	0.623742	1.08885	3.2422	1.39503
	8.29877	1.68718	1.94483	1.28426	2.89245	1.349
	7.75951	1.0309	5.33766	1.34648	3.81165	1.15994
	13.9213	1.20522	2.17412	1.09279	6	1.64933
	5.82065	1.06797	1.95314	1.27979	6.91667	1.49757
	3.88134	1.98576	1.35241	1.01508	2.16194	1.02465
	3.63387	1.1451	1.0576	1.20132	2.19296	1.33002
	5.98939	1.16823	2.50161	1.77863	3.87001	1.03224
	6.53476	1.50253	2.89086	1.16224	1.16434	0.853043
	8.5807	1.11975	2.01837	1.15634	3.02061	1.25326
	6.70645	0.855345	2.32661	1.28001	1.68941	1.17002
	1.31351	2.24498	1.85449	1.46676	4.04422	1.56756
	7.26897	1.26434	3.54258	0.766267	4.12111	1.16389
	5.66129	1.19729	1.94318	0.87985	8.34084	2.09187
	5.71059	1.18141	2.90801	0.910454	9.10182	0.96711
	3.1	1.33537	3.19155	0.708514	4.04526	1.14322
	5.90476	1.27228	4.01671	1.05837	9.40403	2.24478
	6.03372	1.05723	2.18408	1.38492	4.05929	2.36223
	18.9452	1.13648	4.07456	0.845385	4.04612	2.22051
	6.72072	0.854432	3.6745	0.98143	1.43992	2.55169
	3.58468	0.887253	2.56426	0.98654	1.85945	1.17813
	8.5	1.29382	1	0.757588	1.99903	1.37427
	4.47468	1.4228	1.78047	1.23299	3.38108	1.37427
	6.2822	1.1098	1.65102	1.31986	8.37342	1.53809
	5.38475	1.21013	4.99509	0.887722	5.6478	1.15747
	15.8582	1.3794	5.56431	1.05537	6.17933	1.18566
	3.44995	1.24424	5.84113	0.774411	3.49322	1.18566
	5.14356	1.26282	4.26236	1.10404	1.95526	1.46019
	4.5633	1.14203	2.98834	1.11539	2.37395	1.06506
	3.52682	0.991094	3.74271	1.12996	8.44009	1.29309
	3.40016	1.26362	2.04724	0.502425	5.19081	1.03882
	6.56754	1.10567	4.57604	0.688867	5.30888	1.13398
	11.0012	1.12194	9.54232	0.884977	4.11506	1.10801
	3.88097	1.09456	4.67312	0.994259	2.14312	1.20267
	5.32036	1.67764	4.13835	1.06406	1.7641	0.979573
	6.55737	1.15408	4.79628	0.953472	4.56891	1.09785
	4.43581	0.704625	2.79669	1.16153	4.21888	1.53798
	3.86639	0.867862	4.45568	1.00956	1.68537	1.02199
	5.48564	0.726731	3.43057	0.755811	6.42184	1.0145
	8.29715	0.757763	4.16805	0.446085	3.44706	1.32443
	4.90427	0.746431	2.3841	0.860961	2.00585	1.29392
	6.47078	0.596778	3.21593	0.996318	1.88216	1.53622
	4.47024	0.700084	2.89136	0.807566	1.81281	1.01225
	3.6222	0.814014	5.63933	1.11994	4.7303	0.978919
	2.95022	0.608839	5.55882	1.10404	1.35081	1.20971
	4.58608	0.691381	6.36847	1.53585	2.21537	1.3489
	2.99125	0.507414	4.99078	1.19354	2.08131	1.5913
	4.23147	0.666291	5.82742	1.14128	1.84635	1.30246
	6.11943	0.561909	2.85667	1.1022	3.12249	0.81405
	3.33869	0.997544	4.45207	0.772722	4.00914	1.14779
	4.47059	0.637603	3.16312	1.24324	3.8808	1.39498
	2.51593	0.651537	3.98415	1.38868	5.28957	1.65165
	8.89231	0.650081	2.42772	1.22827	2.98953	0.823844
	7.27106	0.941278	1.70989	1.56712	2.84152	1.02172
	14.0935	0.627011	3.57125	1.32868	1.17155	1.07946
	2.83433	0.657424	2.26203	0.710113	7.51401	0.888027
	18.5	0.527108	2.8893	1.17916	3.80054	0.923408
	2.70867	0.608451	3.76387	0.854931	4.54996	1.30424
	3.50485	0.696076	1.8391	1.06418	1.42612	1.26185
	4.82759	0.857641	1.24811	0.916481	1.05473	0.598107
	2.51345	0.91651	2.18111	1.02788	1.15495	0.615327
	5.99495	0.678317	4.08244	1.2747	1.78722	0.940314
	6.29657	0.579972	3.11559	1.03578	4.94932	1.35067
	5.75983	0.549408	2.67894	1.02698	4.4983	1.41716
	13.8014	0.772715	1.88488	0.86841	4.15884	1.3776
	5.16912	0.744287	3.76397	1.40195	5.09018	1.45856
	9.97984	0.503302	3.83374	0.940652	5.46252	0.817271
	6.40131	0.749529	3.31908	1.32277	4.45668	0.568806
	3.79618	0.453376	3.08285	1.88981	3.64669	1.31796
	5.14037	0.834442	7.74541	2.10603	1.06495	1.42974
	4.04714	0.590422	3.03833	0.740227	0.87631	1.76343
	3.77788	0.584224	4.71883	0.319337	3.48918	1.01289
	6.86161	0.628567	3.8953	0.629778	2.76723	1.30954
	5.1697	0.597825	5.38841	1.22695	4.3271	1.51645
	3.24584	0.389126	9.93515	1.53638	1.56449	1.49247
	4.17437	0.527875	6.7431	1.61738	4.31818	1.6671
	12.0976	0.915012	4.07469	0.876551	5.41323	1.24576
	6.93193	0.937066	5.51266	1.20522	1.55243	1.4557
	9.45101	0.861188	4.10131	1.12187	2.79792	1.4917
	5.11123	0.753738	8.14169	0.985363	1.28589	0.802668
	6.02473	0.890827	16.2986	0.79048	0.927875	1.08265
	7.80217	1.32611	6.42882	0.960504	0.814294	0.921461
	7.06736	1.31645	6.08219	0.945534	1.13102	0.206063
	9.09207	1.12935	11.3966	0.651349
	12.229	0.856302	9.56823	1.1707
	9.22028	0.983408	5.9303	0.968082
	3.30672	0.910654	5.54852	0.581221
	6.29013	0.982515	2.23431	0.943736
	12.5089	0.817308	10.1283	0.941071
	3.98346	0.898682	9.43473	1.0789
	10.2381	0.739726	1.53879	1.1718
	17.2603	0.792159	6.86513	0.953125
	9.64309	0.797384	1.13083	0.866021
	14.5158	0.898729	4.35538	0.972692
	7.12434	0.903739	3.36664	1.21103
	7.54394	0.944197	7.18851	1.34392
	8.85488	0.984298	3.08854	1.25915
	7.91289	1.06136	3.08854	0.906791
	8.11181	1.12495	2.00088	0.744269
	5.78133	1.08358	4.26916	0.785283
	16.9506	0.657108	3.4354	1.0152
	4.28353	0.654909	6.66361	0.763501
	4.81478	0.637582	7.08511	0.921159
	3.72606	0.709664	3.05191	1.38782
	10.5835	0.57349	2.00919	0.771392
	3.5	0.562505	7.80514	0.389637
	12.1926	0.593099	2.9796	1.22809
	3.00075	0.584795	4.44353	0.937701
	11.2093	0.519335	3.08095	0.603591
	2.99538	0.775277	5.5902	0.737833
	7.12713	0.595972	4.93626	1.02912
	3.27826	0.521294	6.00872	1.11981
	7.3912	0.673921	2.08961	1.11923
	6.49664	0.461075	2.40529	1.01006
	4.0693	0.719984	3.62727	0.786327
	11.047	0.64725	3.92781	1.17661
	4.65268	0.656688	5.92478	0.785394
	5.72216	0.738253	2.17309	0.796967
	7.52612	0.713675	7.66571	1.10001
	16.387	0.650833	15.5	1.13083
	2.89	0.684256	3.14019	1.32948
	7.36	0.537863	9.05344	1.29663
	7.72488	0.710117	4.22414	1.19963
	5.89161	0.688572	2.35383	1.37784
	4.52843	0.597997	2.86003	1.44646
	6.62536	0.727962	7.68138	1.01428
	4.64446	0.75373	12.3409	1.28124
	4.24617	0.644924	3.23534	1.38325
	9.6754	0.800342	2.4114	1.05338
	5.88728	0.71849	3.25503	1.22122
	5.34085	0.688674	2.97059	0.927709
	18.9	1.20605	3.15385	1.07592
	5.42443	0.983145	4.47025	1.41315
	4.40864	0.5229	3.24839	1.15785
	5.67367	0.933363	1.3683	0.931043
	1.36234	0.729385	3.53241	1.13423
	2.61273	0.719776	4.16358	1.1589
	6.81002	0.692238	8.53938	1.215
	3.78193	0.679425	3.93865	1.31443
	3.75421	0.701761	6.08792	1.56897
	6.47519	0.649927	6.2302	1.32003
	9.58418	0.616278	4.6557	1.09185
	8.57353	0.695766	2.84576	1.30866
	6.39904	0.404554	4.55279	1.01641
	1.63831	0.747887	2.93142	1.08024
	3.16723	0.641095	3.01445	1.16021
	3.8	0.715863	3.02948	0.921265
	4.69904	0.77427	1	1.14448
	15.8056	0.70383	3.65749	0.700999
	2.69986	0.729284	3.75713	1.22609
	2.94635	0.612477	2.1929	1.2843
	8.03312	0.686388	4.26352	0.792187
	6.65125	0.652092	3.56863	1.35212
	3.87078	0.732629	3.81144	1.01702
	7.30025	0.867491	3.63921	1.80076
	5.99908	0.958339	4.92313	1.56749
	4.31407	0.699916	4.304	0.612573
	2.162	0.71253	15.4456	1.31787
	18.2	0.734813	3.94265	1.14424
	9.74648	0.540243	2.10453	1.34601
	5.26332	0.647866	5.4675	1.38328
	5.88915	0.647866	7.73349	1.28353
	5.23806	0.550247	3.6593	1.2738
	6.45882	0.550247	1.66232	0.999081
	2.88155	0.643702	5.90113	0.941987
	4.34875	0.642459	15.3704	1.09864
	5.04778	0.566647	7.0787	0.918983
	4.62578	0.560978	7.25984	1.00883
	4.62578	0.438856	2.81511	1.10549
	4.62578	0.627851	3.33548	1.15823
	9.36005	0.784708	11.2252	0.805993
	5.54202	0.689762	8.86774	0.684535
	7.87805	0.843299	6.07748	0.830895
	4.51263	0.615799	5.25089	0.379395
	4.91143	1.12778	2.52709	0.618581
	6.31786	0.738588	5.95203	0.822451
	7.10011	0.703527	5.13772	0.813935
	7.22138	0.652241	5.87692	0.677391
	7.83282	0.912912	1.81429	0.435766
	2.60577	0.835787	5.3651	0.530558
	7.93982	0.705795	8.9058	0.696811
	7.12698	0.772268	7.01372	0.618999
	3.23477	0.638454	7.34842	0.321508
	5.84384	0.846152	3.07859	0.533959
	9.22476	0.757187	3.02941	0.626929
	3.38487	0.620089	8.97796	0.440675
	2.91427	0.766319	4.2013	0.680729
	3.39476	0.849613	10.2538	0.638958
	2.84763	0.470462	4.06061	0.504746
	2.42881	0.698351	7.86472	0.584939
	4.43576	0.872226	5.25047	0.459894
	5.85546	0.728825	5.67076	0.522006
	8.55292	0.748975	6.19418	0.800722
	4.67423	0.700431	4.34525	0.673732
	5.82675	0.696613	2.85955	0.485106
	4.66616	0.742363	4.62445	0.618661
	7.89412	0.903155	1.72648	0.554787
			3.84307	0.76383
			5.06764	0.696461
			3.83424	0.523622
			4.4964	0.676019
			6.60762	0.469339
			3.17907	0.514311
			2.48895	0.86146
			2.62983	0.523
			2.83916	0.451819
			1.96426	0.657591
			2.09801	0.694716
			2.83419	0.597899
			3.63264	0.491908
			2.24577	0.586634
			1.73152	0.538588
			2.17618	0.756518
			2.94867	0.693131
			2.08401	0.511251
			7.55307	0.616351
			6.54744	0.616351
			5.96073	0.59089
			6.5272	0.576349
			9.04292	0.724041
			7.00405	1.11764
			3.36397	1.04854
			3.81584	0.913908
			1.78506	0.745569
			3.69003	0.719675
			2.77372	0.959937
			1.23772	0.7285
			4.17887	0.847911
			6.23505	0.652859
			3.68597	0.700413
			2.48403	0.902726
			1.77842	0.866288
			5.22632	0.750259
			6.49191	0.809867
			1.95088	0.803585
			4.94484	1.02869
			4.72314	0.826978
			2.8546	0.890324
			3.57366	0.813692
			4.57143	0.946513
			2.41697	0.911994
			3.04895	0.699113
			3.1804	0.820723
			3.79758	0.787684
			3.10608	1.03598
			2.12708	0.688783
			1.8569	0.733451
			4.0402	0.868966
			4.41799	0.812419
			2.92102	0.696291
			8.90652	0.845447
			4.83875	1.07792
			2.43442	0.80601
			2.49138	0.53941
			3.54759	0.834211
			4.10567	0.755336
			3.99834	0.84288
			4.1931	1.6771
			4.8909	0.673938
			2.54096	0.854806
			12.0107	1.13906
			5.63172	1.3044
			5.805	1.61532
			5.51371	1.44322
			7.30429	1.50418
			5.46564	0.937518
			6.05703	1.23388
			3.78717	1.11523
			3.39956	0.815954
			4.63793	1.08307
			9.89721	0.738635
			4.06356	0.227829
			9.83142	1.02547
			6.32556	1.4102
			3.86339	1.25098
			7.13636	1.21864
			3.56351	1.28059
			1.00779	1.38687
			6.96371	1.11992
			2.82827	1.18238
			8.70989	1.12968
			5.63636	1.03435
			4.17813	1.0759
			3.95081	0.804828
			3.95081	1.18081
			3.50481	0.738779
			2.55531	2.05304
			2.86154	1.69625
			3.5755	1.48428
			4.5659	1.73083
			8.72534	0.555343
			4.31093	0.860891
			3.2556	0.838036
			5.80562	0.757787
			6.22757	1.08477
			5.196	0.699897
			4.8341	1.82984
			7.18021	0.731923
			5.82327	0.870455
			9.74445	1.01836
			3.74054	0.879786
			2.64788	0.514181
			3.90665	0.998917
			6.44781	1.37275
			2.8453	0.861111
			2.24084	1.01311
			6.0266	0.906164
			5.68974	1.16573
			8.04735	1.65205
			3.02031	1.05574
			6.453	1.67074
			4.91897	1.49472
			3.57598	1.57951
			5.78826	1.233
			5.7816	1.00584
			2.9146	0.859296
			4.45789	0.888543
			8.5654	1.21295
			3.70231	0.929827
			4.33389	1.64876
			1.0842	0.199635
			2.46806	0.487551
			4.83887	0.686898
			14.0462	0.48823
			5.25226	0.627235
			3.10645	0.510364
			4.02509	1.00744
			4.92995	0.828016
			1.15165	1.27916
			3.16782	1.1819
			7.00089	0.90629
			1.64413	1.51313
			6.47363	1.12789
			9.41089	1.32841
			3.88515	1.11895
			7.07875	1.05839
			3.84308	0.947463
			11.264	1.26513
			13.9467	1.29639
			2.76058	1.50748
			3.1723	1.72376
			6.27373	1.41631
			4.52411	1.32929
			4.91356	1.18766
			4.48156	1.63832
			4.70617	1.03848
			7.05897	1.08447
			9.56667	1.27
			3.77879	1.39355
			2.62934	1.31959
			5.689	1.03145
			4.97875	1.25469
			3.99252	1.20614
			6.64815	1.63436
			12.3829	1.18202
			3.65672	1.31621
			2.87445	1.19326
			5.62945	2.8363
			1.84721	1.12191
			3.66219	1.27972
			5.44685	0.958208
			1.58726	1.08213
			7.29981	1.1482
			2.88595	1.61523
			2.63877	1.63852
			2.33033	1.37149
			4.62774	0.848226
			4.15229	0.778402
			3.77218	1.05005
			4.52166	1.30241
			3.20504	1.28744
			1.22882	1.25592
			2.47937	1.80962
			7.83471	1.18822
			2.38914	0.992584
			4.23168	1.32022
			2.38563	1.09156
			1.36234	0.573169
			1.05383	0.855979
			1.1298	1.03692
			1.16956	0.951611
			0.810334	1.0672
			0.676916	1.15688
			0.721614	0.994498
			1.35153	1.2561
			0.985566	1.52794
			0.853105	1.28468
			0.983225	1.13667
			0.620061	1.16516
			1.46087	1.53087
			0.951253	0.801403
			1.44307	0.649775
			0.891244	0.500735
			1.68556	0.554922
			1.221	0.583515
			1.61219	0.809967
			1.1535	1.3873
			0.552397	1.11768
			0.903112	0.886726
			1.46167	0.929218
			6.40055	1.22426
			9.65668	0.788842
			7.63676	0.722118
			5.8779	0.87734
			9.25714	0.902983
			4.5673	1.36586
			4.41506	1.5389
			7.99468	1.21748
			8.57291	1.24335
			5.72497	1.40005
			3.27231	1.52854
			6.67582	1.52119
			7.58314	1.30231
			3.52442	1.15905
			6.52947	1.35687
			5.74523	1.18162

## Sheet: Figure 2i
Panel 2i	Control	stage 0	stage 1	stage 2			Control	stage 0	stage 1	stage 2
	0.989881	1.15657	1.06335	1.79734		Number of values	138	71	67	54
	0.865774	0.884532	1.0812	1.50646
	1.06215	0.998054	1.03579	1.82645		Mean	1.001	1.101	1.131	1.537
	0.976979	1.18905	1.24776	1.60354		Std. Deviation	0.1965	0.3	0.2869	0.5584
	0.986766	2.12781	0.863632	0.809045		Std. Error of Mean	0.01672	0.0356	0.03505	0.07599
	0.867189	1.3295	0.810401	0.914793
	1.20402	0.866007	0.995873	0.992057		Dunn's multiple comparisons test	Significant?	Summary	Adjusted P Value
	0.994072	1.14709	1.01331	2.24081
	1.19333	1.27551	1.17664	1.32115		Control vs. stage 0	No	ns	0.1296
	1.23722	1.15264	1.0518	1.08318		Control vs. stage 1	No	ns	0.0635
	0.838337	1.19828	1.21434	1.8993		Control vs. stage 2	Yes	****	<0.0001
	1.164	1.18336	0.965621	3.04587
	1.29542	1.78402	1.72562	1.68039
	1.09785	1.14477	0.876848	1.70383
	1.04129	0.970979	0.915753	2.40702
	1.1597	1.03257	0.900861	1.88671
	1.1489	1.16105	0.918083	1.24396
	1.09693	0.981934	1.93524	2.91407
	1.30751	1.24533	0.986712	2.00908
	1.17885	1.07885	1.04318	1.30265
	0.741697	1.13898	0.789418	2.10918
	1.21765	1.001	1.87141	1.73007
	1.00406	0.841272	0.902217	1.41612
	1.09571	1.23829	0.948464	1.08935
	1.09896	1.10754	0.921331	1.30827
	1.18093	0.837235	0.941941	1.44597
	0.658166	1.19074	1.22349	1.12079
	0.750009	0.650074	1.49982	2.40786
	0.572193	1.20048	1.08603	1.42769
	0.681083	1.15967	1.35361	2.16735
	0.574702	1.29068	1.10448	1.4172
	1.16831	0.945235	0.991853	1.14178
	0.760885	2.78198	1.01913	0.960047
	0.868633	1.01108	0.88815	1.7601
	0.811957	0.914429	0.98391	1.26271
	0.796657	1.06221	1.05276	1.53457
	0.876231	1.04746	0.912797	0.881952
	0.749804	0.771745	1.11987	0.910429
	0.672697	0.984116	1.0484	1.03648
	0.598797	0.937263	1.1333	0.794626
	0.65413	1.01248	1.10695	2.16698
	0.727555	0.997759	1.01135	2.2859
	0.792652	0.992357	1.62639	2.05681
	1.11613	1.11045	1.00854	1.65877
	0.814106	1.03081	1.70217	2.03557
	1.08382	1.13297	0.901175	2.48208
	0.802578	0.837213	1.63453	1.22835
	0.766814	0.899163	0.877816	0.958407
	0.811554	1.1263	1.63731	0.904631
	0.688066	0.850198	1.19221	1.11038
	0.85967	0.948083	1.04356	1.19132
	0.771237	0.885056	0.982095	1.00155
	0.729099	0.971434	1.29173	0.965763
	0.931107	1.6063	1.25781	0.867553
	0.999492	1.35325	1.06838
	0.940539	1.06036	1.23519
	0.836589	1.02397	1.13929
	0.928582	1.09603	0.837194
	0.957579	1.42861	1.1105
	0.827482	1.23797	1.95759
	0.783111	1.05244	1.78407
	0.971172	1.01476	0.902899
	0.979809	0.963854	1.08251
	1.41613	0.999241	0.947454
	1.1737	1.02938	1.03964
	1.16178	0.84793	0.908154
	1.19132	0.856127	0.900763
	1.3037	0.866905
	1.17937	0.969351
	1.28074	1.01633
	1.15887	0.968196
	0.946461
	0.992414
	1.11751
	1.24888
	1.03549
	1.84487
	1.30325
	1.13271
	1.04398
	1.30487
	1.11379
	1.08654
	0.916911
	1.15014
	1.36211
	1.50502
	1.02019
	1.29344
	1.29088
	0.87821
	0.988536
	1.49547
	0.995084
	0.946197
	0.952812
	0.98995
	1.01797
	1.07933
	0.999143
	0.915736
	1.0187
	1.06994
	0.990903
	1.03053
	0.945642
	1.03379
	1.02314
	0.882549
	0.973795
	0.934413
	0.896349
	0.935099
	0.952834
	0.94888
	0.932126
	0.922555
	1.0919
	0.955563
	1.10322
	0.941679
	0.872444
	0.907352
	0.869703
	1.10635
	0.969321
	0.986539
	0.95337
	0.966934
	1.0734
	1.09663
	1.09772
	0.908373
	1.09753
	0.887209
	0.910553
	0.900963
	0.747776

## Sheet: Figure 2j
Panel 2j	Control		Stage 0		Stage 1		Stage 2
Correlation	X	Y	X	Y	X	Y	X	Y
	SF	Normalized Ca2+	SF	Normalized Ca2+	SF	Normalized Ca2+	SF	Normalized Ca2+		Control
	16.5	0.893401	4.66199	1.14932	1.18559	1.16819	1.49133	0.901399		Mean	1
	8.06897	1.39184	9.66176	1.02892	1.50305	1.19724	1.45667	1.02341		Std. Deviation	0.4117
	8.20635	0.65278	3.74046	0.853458	1.29004	1.29588	2.36476	0.985314		Std. Error of Mean	0.01326
	7.01515	0.979895	10.1399	0.931814	1.32873	0.611728	3.05971	2.87777			2.2351
	8.55882	0.803378	10.5641	0.850972	1.15096	1.22404	1.36126	0.671559
	5.16667	0.77659	6.17124	1.00243	1.25521	1.36313	0.934137	0.874086
	12.3171	1.03325	2.6561	0.71454	1.41772	0.85914	1.56868	0.501786
	5.36486	0.772563	3.08516	0.711319	1.07259	1.05523	1.40522	0.717724
	7.5	0.721084	6.32062	0.939418	2.39926	1.10539	1.11717	1.73358
	9.13793	0.913596	5.14659	1.23559	1.26942	0.980551	1.38707	4.22641
	7.15517	0.976095	3.94337	0.830772	7.34118	0.834087	2.1455	3.21455
	11.619	0.808153	3.66709	1.19384	6.05226	1.03992	2.57796	1.62429
	8.84444	1.34035	3.80057	0.847261	2.33494	0.934099	1.01562	0.494794
	8.16327	1.02778	1.44004	0.893486	2.02879	1.1366	1.65096	2.9414
	6.66071	0.921859	3.92759	0.998783	2.18631	1.46063	1.99312	1.84315
	7.73214	0.760904	1.53608	0.938723	2.62657	1.15942	3.80816	1.15361
	6.64286	1.11309	0.982609	0.863304	4.61955	1.41241	1.39649	1.21756
	4.14851	0.986842	6.2832	0.906347	3.71703	0.801454	1.63354	1.11018
	9.33333	0.841018	6.66806	0.821245	4.10737	0.842931	3.19348	1.36861
	7.65476	0.711445	2.12922	0.845021	1.76728	0.808413	1.58438	1.10057
	13.1948	0.758573	11.5125	0.804449	3.41226	1.31096	1.47368	2.22084
	6.06667	1.39176	3.53333	0.802567	4.04476	1.00651	0.430543	4.27111
	8.65	1.09966	1.89286	0.902897	7.71642	1.03056	1.09611	1.50172
	9.34	0.950892	3.40353	1.2123	3.72689	0.835286	0.5232	1.47775
	9.63636	0.790106	2.94497	0.743776	5.75221	1.16138	1.89356	1.61181
	5.98667	0.955973	1.44804	0.971768	1.20154	0.789949	0.908497	1.47493
	9.31579	0.890089	1.72761	1.25364	4.49279	1.1572	3.30101	0.818933
	4.12162	0.88551	1.36043	1.91192	2.19009	1.88871	0.353586	1.10279
	9.19672	0.722922	1.49533	1.22702	1.9829	1.15162	1.03107	1.3366
	6.08	0.681618	1.03312	1.52513	4.31158	2.62873	0.180841	0.874934
	5.9011	0.995768	1.5125	1.58467	3.53979	1.1627	1.74889	2.58095
	3.74699	1.14269	1.36212	1.49779	2.22764	1.31964	0.693681	0.938494
	8.36207	1.19674	1.19615	2.15622	1.85468	0.988072	5.0373	1.04689
	10.5	1.13985	1.82819	0.943286	3.14655	1.12888	1	1.39538
	6.94	1.2676	1.29412	1.33066	3.8087	0.85823	1.77407	1.86541
	19.1892	0.820677	0.830737	1.76077	3.19231	0.891293	0.287294	1.30324
	5.73077	1.05849	1.03057	1.32718	4.43472	0.905876	1.5	1.60709
	8.23636	0.965604	1.45623	1.39713	6.46774	0.780812	1.65673	1.17092
	8.74	1.15507	1.56267	1.68163	4.17896	0.887216	4.41459	1.4576
	8.46341	0.9136	0.488909	1.47327	1.98905	0.815786	2.05746	0.664359
	5.5	1.36988	1.26823	1.32074	2.4553	0.836615	2.74289	0.875943
	12.34	1.11476	1.35756	1.39583	2.19754	0.906075	3.04047	0.871279
	11.3103	0.958755	1.57004	1.27681	2.54435	0.833103	2.60559	1.49482
	11.06	1.30388	1.17652	1.47824	2.21902	1.03497	2.10994	0.647412
	10.2568	1.27795	1.24177	1.36283	1.82287	0.647118	2.31385	1.08685
	7.02	0.879073	1.84109	1.91574	2.75818	1.05566	1.5	0.921467
	12.0192	0.868649	0.770604	1.16437	2.00584	0.821568	3.2844	1.00747
	4.78313	0.651377	0.631579	1.49521	1.81832	0.69798	2.32013	1.63532
	8.36538	1.13607	2.01196	1.29343	1.47816	1.3541	2.16731	1.37045
	7.84483	1.07296	0.960674	2.25816	3.58571	0.756726	1.46237	2.46536
	8.79412	1.09512	1.55426	2.9456	1.51043	0.551284	1.62011	2.48459
	6.90476	0.92386	1.33357	1.15125	5.58218	2.0137	1.4	0.439185
	7.89394	1.20867	0.843091	1.2427	1.11047	1.77102	1.42396	0.628223
	6.25862	1.28709	1.50333	0.823452	2.07494	2.05034	1.42161	0.454441
	13.0976	1.04871	1.60701	1.14664	3.49598	1.69585	1.91219	1.39341
	8.37313	0.942524	1.85727	1.12275	3.41509	1.69902	2.10343	1.24695
	9.39655	1.15836	1.45455	1.58829	2.90439	2.01619	2.34351	1.27033
	10.42	1.5028	2.35238	1.53458	2.41756	2.09035	2.24547	1.3619
	7.11429	1.33917	1.71486	1.52956	3.37683	1.65085	4.86494	0.878974
	10.56	0.984985	1.16647	1.1732	2.43384	1.81902	2.80993	1.37706
	9.61905	1.08089	1.5684	1.16048	2.77158	1.93628	2.21308	1.1532
	7.01724	1.07587	2.004	0.87771	2.45646	1.48093	1.82197	0.829847
	12.1897	1.23293	3.91104	0.834589	2.76389	1.98575	1.64706	0.660489
	5.375	0.984831	1.76782	0.980125	2.226	1.84467	2.06757	1.08759
	9.67308	0.916507	2.75439	1.02026	1.92227	1.26161	4.06119	0.790897
	8.47541	1.07855	1.67607	0.880241	5.48241	0.915832	2.96131	1.05249
	7.83636	1.2429	2.91997	1.02646	2.85216	0.739074	3.02235	1.1062
	5.3617	1.06063	6.98768	0.993608	6.05679	0.840148	1.78807	0.760129
	10.3443	1.1224	5.23221	1.04458	3.49115	1.30167	2.18659	0.967317
	6.18072	1.21583	2.72347	1.06887	2.75274	0.676306	3.15741	1.0832
	9.28571	1.04322	3.99379	1.09165	2.86075	0.775393	2.06667	0.889176
	11.8136	0.952528	6.24454	0.970691	2.46774	0.780579	2.6317	1.07713
	11.8793	1.38523	6.34864	0.94447	5.72513	0.704993	2.15508	0.883689
	6.91525	1.26447	6.53005	1.19244	5.35878	0.639453	3.69131	0.746492
	8	1.11156	4.08451	0.851872	1.17944	2.08483	2.25078	0.852528
	10.1	1.51377	5.09052	1.17711	2.18302	0.761067	5.23619	2.02867
	8.76923	1.69423	4.7175	1.1199	2.5	0.972741	3.11974	1.90037
	26.913	1.47674	1.35877	1.55355	3.59647	0.843633	5.43723	2.26306
	8.26	0.823704	1.81957	1.30134	2.95584	0.707206	3.17053	2.07634
	9	0.987414	2.78912	1.14419	4.71609	1.53254	4.49946	2.1893
	20.8298	1.25935	3.32568	1.47799	1.49779	0.926779	4.2758	2.33106
	6.55556	0.96199	1.08342	1.42352	6.15909	0.75898	3.34966	1.97702
	8.90698	1.15321	2.52611	1.68488	3.6794	0.824413	3.30062	2.22482
	9.72222	1.24492	4.64932	2.23002	4.28829	1.0199	1.50533	2.24517
	8.63934	1.01611	1.06769	1.24389	3.17678	0.838879	2.75292	2.00363
	19.1364	1.33363	2.5747	1.4097	3.93176	0.972551	3.84282	2.50553
	9	0.978298	1.38272	1.21547	6.73441	0.754218	4.30725	2.35004
	7.83333	0.992092	1.63398	1.37468	8.04651	0.821612	3.02753	2.03755
	20.7	0.90946	1.38769	1.65623	5.03729	0.607497	2.1871	1.66459
	7	0.957067	1.54791	1.20189	2.37831	1.00019	2.7181	1.68124
	4.65116	1.09404	1.70051	1.26642	4.3804	1.04464	2.077	1.88856
	4.61404	0.81578	1.64966	1.37693	5.67306	0.830081	3.63699	1.77976
	5.6	0.897715	3.75	1.38224	3.66087	0.99607	2.50512	1.71352
	9.40278	1.07017	1.69186	1.34357	3.93638	1.35823	3.37685	1.71257
	19.3846	0.91026	1.28509	0.975511	4.06601	0.820801	0.969474	1.58948
	10.0317	1.16044	1.63356	1.18935	1.24116	0.805125	1.0872	1.50334
	8.3871	1.18747	1.51974	1.11364	1.65882	2.23699	1.24781	1.5906
	28.7576	1.15197	1.52007	1.16762	3.57576	1.58501	3.36034	1.64586
	13.5692	0.814924	1.9294	1.32272	3.51121	1.24875	2.19464	2.23686
	16.931	1.20886	2.16602	1.69792	2.54003	1.42413	1.22567	1.6411
	12.3	1.07775	1.43655	1.26055	1.72304	1.22913	3.78895	1.9393
	8.93443	0.988043	4.34898	1.05531	1.42617	0.782828	4.20996	2.22673
	5.26154	1.75596	1.88513	1.19703	1.42115	0.651702	2.5089	1.66476
	6.70455	1.1613	2.96486	1.07866	2.43421	0.777423	1.13997	2.5706
	11.36	1.28604	1.21368	0.933504	6.38844	0.929266	1.27963	1.98236
	9	1.23414	0.964535	1.26056	1.22911	0.787501	1.07215	2.02786
	10.4565	1.28892	1.2432	0.890713	2.31899	1.15887	0.985651	2.88991
	10	1.01995	1.10104	1.11665	4.19325	1.04917	1.7622	1.35116
	8.57627	1.18958	1.34336	1.35711	4.51476	1.28086	1.13311	1.00306
	7.80435	0.962602	1.75439	1.41233	2.82288	2.74789	2.08192	1.19054
	9.28846	1.06381	1.69684	1.22344	1.28437	0.77124	1.62101	0.93798
	6.4048	0.734203	1.52424	1.10738	2.93774	0.618197	1.71567	1.2263
	4.50497	1.00893	1.2027	1.31608	1.244	0.950169	2.16141	1.60958
	8.38005	0.744898	1.18919	1.15952	1.76916	1.0201	1.58683	1.21456
	20.363	0.707419	0.986526	1.08299	3.29962	0.827096	1.0457	0.840727
	6.26792	0.663571	1.02916	1.29286	1.99708	1.44206	1.15753	0.970091
	9.39629	0.68546	2.69543	1.2849	3.94828	1.10936	1.77917	0.870102
	11.2142	0.636846	2.8683	0.844077	3.85824	2.63893	2.30889	1.01562
	8.44403	0.699743	4.98644	1.26962	3.7379	1.05704	3.91467	0.801128
	3.85079	0.616981	4.77542	1.36982	2.30249	1.35559	1.54561	0.608261
	5.98569	0.816681	2.23575	0.841396	3.72507	1.33513	2.50228	1.0398
	3.7739	0.639498	4.3931	1.44101	5.57107	0.891621	2.52709	0.652345
	4.7935	1.59407	6.04906	1.04015	1.47469	0.846661	4.39281	0.906791
	3.65427	0.77314	3.29434	0.591133	1.97041	0.650573	3.72432	0.931336
	8.22107	0.747417	3.69359	0.828311	2.78947	0.83633	1.54455	1.1953
	5.41709	0.40913	1.98596	0.911101	5.92222	1.01847	1.89495	0.706741
	9.01453	0.586566	3.31084	0.650847	6.6004	0.604682	1.38228	1.80211
	11.002	0.737854	3.22695	0.908423	9.22339	0.790357	1.07511	1.10996
	16.3353	0.705536	3.98148	1.45892	7.7833	1.29234	0.987451	1.03264
	14.9632	0.71382	4.74571	0.896307	4.64843	0.731855	1.74414	0.948459
	4.1273	0.690203	1.02095	0.926335	4.23755	1.18606	0.954712	0.980406
	5.05335	0.505783	4.14963	1.10782	2.80388	1.22768	2.2148	0.72143
	3.31899	0.715613	1.1193	0.769931	3.70029	0.897949	0.760013	0.42299
	3.70764	0.734964	1.40969	1.0895	2.94025	0.988884	1.26279	0.663521
	14.3417	0.766717	2.91122	1.04277	3.44634	0.798394	3.39944	1.95241
	3.44984	0.94437	1.47194	0.871605	3.40189	1.16959	1.31616	1.56482
	3.9889	0.748885	4.07879	0.888216	4.57632	0.946079	0.850846	1.53282
	2.10448	0.731603	1.37293	0.920453	3.37052	0.685062	1.1783	0.956878
	3.63911	0.98051	1.34469	0.741051	2.52622	0.943905	2.05738	1.19729
	1.68909	0.85359	2.13802	0.837631	5.204	1.1074	0.965899	1.8737
	5.45101	0.854301	2.81692	1.12355	5.29638	0.855255	1.30005	4.1257
	5.91667	0.707474	1.09276	1.0057	5.62206	0.803941	2.96186	3.33637
	1.43698	0.864524	1.19438	1.41959	4.12197	0.59991	2.45784	3.73495
	6.06897	0.830362	2.1106	1.063	5.10149	1.12114	3.40866	1.8057
	6.75758	0.823297	3.96314	0.869372	2.77066	1.06671	3.14567	1.66852
	9.37521	0.662951	1.47292	0.808999	3.88384	1.26469	2.67901	2.00738
	8.73363	0.716547	1.65548	0.750609	5.69355	1.02902	1.05746	1.7145
	10.0512	0.589133	1.38979	0.968278	3.8051	0.944229	9	1.35935
	4.60949	0.669634	4.61029	0.736139	1.43872	0.660285	5.21505	0.902332
	3.2759	0.848976	3.20561	0.821305	6.75035	0.982715	2.61246	1.11277
	3.4375	0.926914	3.83842	1.23998	6.22449	0.522001	2.17762	0.621408
	8.65537	0.68219	1.93849	0.989976	13.9604	0.964196	3.20495	1.07194
	6.22504	0.771736	2.67142	1.10618	9.03356	1.06494	4.4051	0.817467
	10.6723	0.85999	2.37543	0.664819	6.65838	1.26361	13.5374	1.03467
	5.902	0.593306	1.66029	1.03761	3.8903	1.32659	9.49587	1.03086
	5.9249	0.582258	6.13043	0.932309	6.45561	1.03083	7.36627	0.910272
	10.3531	0.683497	3.10074	0.874734	17.8133	0.890197	5.30263	1.43035
	8.03497	0.251666	2.57471	0.665592	9.05254	0.993963	1.30875	1.05366
	8.1503	0.81264	3.32729	1.09252	1.71403	0.841502	3.00224	2.27689
	3.60618	0.937529	3.79577	0.9972	2.63048	1.15806	2.78983	0.666072
	2.46922	1.16398	1.12673	1.15428	2.04894	0.988939	1.80746	0.941136
	5.76898	0.757089	1.14422	1.10128	2.07018	0.779318	3.24187	0.674285
	6.66981	0.79204	8.86207	0.952873	3.22889	0.758153	3.63834	3.02663
	4.90327	1.01488	10.4006	0.726638	4.80536	2.16625	1.90816	1.68355
	1.71711	0.730217	6.98151	0.7379	3.05745	2.80194	2.06163	0.790663
	3.46226	1.53371	4.82619	0.964193	5.55427	1.12143	2.17183	2.28765
	1.59165	1.05835	3.27763	0.599283	3.88612	1.39386	1.05746	1.922
	3.42959	0.833457	3.63368	0.87199	5.97229	0.746986	3.60338	1.61651
	4.26667	0.845428	3.31291	0.757613	8.35139	0.706692	3.0678	1.27927
	2.93223	1.07843	4.47051	0.860317	7.66289	0.945124	4.10836	1.74003
	6.5666	1.17666	6.38003	0.715208	8.0073	0.814228	1.68744	1.87659
	2.15189	0.728237	4.97167	0.989254	0.815207	0.879701	1.11624	1.47385
	5.366	0.929314	3.66667	0.718547	13.8686	0.900189	1.06682	2.31879
	6.53816	0.883959	3.82641	0.819385	6.07025	0.849298	2.31494	1.71513
	4.17504	0.799487	6.52957	0.866031	8.76596	0.908271	2.54478	0.962529
	5.8569	0.968579	7.76941	0.791595	9.08817	0.719912	1.80265	2.12389
	6.02733	0.967018	4.42706	0.837458	2.40351	0.592842	1.20841	1.16447
	2.96126	0.83479	5.52174	0.89384	4.34364	0.95889	1.73812	0.893002
	4.29059	0.745244	3.62398	0.794254	4.03667	0.970323	2.40847	0.990703
	5.54248	0.82332	9.47514	0.88867	4.6934	0.967145	2.2618	1.11103
	4.56791	0.929692	4.91979	0.692145	0.896887	0.946944	4.83667	0.998042
	4.6198	0.7562	5.52488	0.855344	2.99567	0.970083	1.66434	1.88404
	3.65119	0.911185	2.90688	1.16508	5.96639	0.310142	1.20554	1.63429
	4.12912	0.794902	3.95673	0.96648	5.89796	1.40257	3.20113	1.90289
	3.03919	0.621154	5.55907	0.352455	4.23203	0.833077	4.19969	1.82585
	2.9717	0.80256	4.18542	0.999264	2.75179	0.978231	2.43567	4.10948
	7.63123	0.601964	1.73978	1.22939	3.8781	0.585265	1.65123	1.70151
	5.04417	0.728409	5.22529	0.663126	3.79264	0.934937	2.28866	1.60294
	4.93522	1.26024	6.13767	1.2129	2.13292	0.991867	1.46999	1.87334
	6.58439	1.11314	5.08665	1.13785	2.43309	2.21116	1.36999	1.39964
	4.1669	0.725167	6.24087	0.883163	4.11392	1.79134	1.07847	1.79326
	7.52381	0.814309	5.16449	0.948282	2.45868	1.41298	1.13808	2.79892
	6.0283	0.659066	4.06607	1.02388	3.00935	2.04786	1.78792	1.60182
	3.55696	0.798651	7.17246	0.873196	5	1.3459	1.31856	2.43246
	5.26008	0.904618	5.30322	1.01145	2.66809	2.26703	2.98384	0.956847
	2.45873	1.26394	7.27451	0.955212	2.75	2.27974	2.90545	2.20789
	5.86918	1.0401	15.9001	0.541906	8.06383	0.971982	1.00971	0.992374
	10.5965	0.474227	7.45712	0.633282	2.75949	0.88764	0.77	0.626938
	6.65448	0.754732	6.67086	0.949553	4.14	1.13051	0.684729	0.695962
	3.61647	0.661201	5.87795	0.539909	8.60563	1.151	0.620873	0.765458
	6.13704	0.749715	9.10117	0.516865	1.94853	1.06191	0.828251	1.0748
	3.29692	1.30685	13.9744	0.606738	1.40845	0.858872	0.835596	0.906511
	9.44699	0.678074	11.4573	0.723759	0.727273	1.1483	0.976852	0.431871
	10.0862	0.848747	18.6592	0.559678	2.85294	1.3826	1.67326	1.18452
	5.17162	0.848705	8.75137	0.509328	1.7619	1.02995	1.0278	1.0142
	6.96765	0.612551	4.0039	0.662192	2.85526	0.68922	2.11777	0.878474
	6.67463	1.15263	5.8218	0.86919	2.80851	0.863823	1.33333	2.13754
	8.49553	0.90306	2.31469	1.27529	2.77922	0.918445	3.20241	0.896444
	7.41916	1.1884	2.37814	1.21102	2.83784	0.76653	1.49605	1.11875
	5.217	0.695215	14.7313	0.532371	2.73585	0.85321	2.53079	0.974776
	10.0741	0.896538	2.66876	1.68323	2.41463	0.749792	4.24528	1.31716
	7.8839	0.722639	2.97078	2.33883	1.96364	1.17552	1.56073	1.04773
	5.99433	0.753974	4.97411	0.944481	3.2766	0.726289	2.26293	0.930823
	6.2777	0.822694	17.9703	0.789748	2.02247	0.846421	3.91244	1.22023
	3.43825	0.846899	7.08017	0.770426	5.65473	0.396839	2.95198	0.933035
	2.72337	0.875425	9.62667	0.997073	4.11009	0.939178	0.93516	1.07284
	4.90138	1.58614	3.79434	0.816253	4.44595	0.863359	1.39808	0.811111
	7.28606	1.18364	9.42963	1.25365	4.55236	0.799906	2.13797	1.17394
	3.10842	1.38404	3.55556	1.80087	4.9831	1.7506	1.63636	0.972855
	6.52941	0.790133	3.23589	1.06489	10.3775	1.07827	2.6082	1.31452
	5.41506	0.736929	6.55048	1.10184	4.54308	1.12351	1.44372	1.27265
	4.97962	0.869993	5.29887	1.30148	6.03796	1.04233	1.61243	1.15676
	6.49801	0.709286	5.4522	0.849507	2.92727	1.06796	2.36364	0.836104
	3.67154	1.46164	8.24151	0.969556	5.79783	0.807358	1.20958	0.863126
	6.25841	0.722382	8.89552	3.12237	4.86833	0.728384	1.93697	2.43875
	5.96364	0.925737	4.91655	0.621289	4.92085	1.1344	1.92758	2.78667
	6.93636	1.06612	8.09708	1.00475	3.95918	0.793585	1.75725	1.55491
	4.55995	0.796946	4.00533	1.46022	2.96805	0.849352	1.91957	1.91603
	4.43788	1.23039	8.66216	0.510382	4.83395	1.10874	2.93917	1.40835
	3.7551	0.707824	7.4514	1.62377	4.61059	0.89886	2.01457	1.1361
	4.76163	0.806241	7.4029	0.926777	2.91978	1.24545	1.77402	1.29754
	5.67636	0.4923	3.44936	0.841649	2.97813	1.38106	2.25625	1.2512
	3.94758	0.936276	9.86948	1.02262	6.75398	0.857188	1.71344	1.3673
	6.00606	0.824158	7.03954	0.71311	9.17913	0.966096	4.8778	1.16094
	7.70042	0.805188	4.0808	0.530093	7.46918	1.11891	1.14203	2.29888
	2.33955	0.787137	6.20713	1.16512	5.09366	0.772177	1.90963	1.94534
	4.6312	0.833857	19.2649	1.06484	2.167	1.12231	2.63158	1.79168
	6.7675	0.609235	4.26803	1.10319	1.99194	1.51608	1.33671	2.09282
	4.7943	0.366052	10.1005	0.712735	5.5297	1.03817	1.34058	1.37739
	4.52711	0.583525	4.33198	1.40812	5.29373	0.747351	1.00109	1.48079
	4.62812	0.746496	2.51985	2.77264	6.01522	0.635838	1.44444	1.4989
	6.43614	0.874437	2.62873	2.45941	3.40888	1.1414	1.53035	1.01343
	3.78807	0.801885	4.00223	6.2852	2.50142	1.0463	1.17376	1.54024
	7.66667	0.482609	2.27407	1.75025	1.55092	1.11841
	6.25612	0.572885	2.95896	3.45631	2.70822	1.63741
	6.59978	0.845399	3.00113	2.9223	3.80333	0.975717
	13.8443	0.735185	1.46042	1.49014	17.7043	0.689333
	8.03826	0.571729	3.17752	1.50151	4.99851	1.07628
	5.12576	0.470677	2.13582	2.62206	3.22574	1.29123
	5.38714	0.405695	2.52566	2.25505	5.34448	0.927439
	3.79777	0.673753	2.39379	1.22342	5.8272	1.81888
	5.63724	0.629367	2.63765	1.62542	6.60544	0.78121
	5.25065	0.689808	5.66629	2.03751	6.12018	0.9306
	5.08021	0.818213	5.0956	5.9972	4.39796	1.283
	8.84139	0.594766	1.01459	2.02244	9.10277	1.16098
	5.22422	0.37913	1.15895	1.61389	1.79747	0.623893
	7.7626	0.643969	2.34903	1.35506	0.853823	0.879198
	6.94545	0.817381	2.21304	2.05679	1.35199	0.487554
	6.5258	0.600851	1.58302	2.63891	1.54494	1.39634
	6.08442	0.467853	1.78629	3.19589	3.85199	0.520598
	8.43182	0.467261	1.27602	0.993263	10.0494	1.17441
	5.45083	0.513585	1.91481	3.63032	5.51608	0.945246
	5.42539	0.59151	4.67183	1.41694	3.15258	1.13747
	7.95484	0.586456	2.06877	1.45274	1.36429	1.19674
	13.2972	0.658452	3.94882	1.83499	6.3666	1.0391
	5.32742	0.552392	1.21655	0.458216	1.58595	2.32122
	4.90016	0.764932	2.44304	1.51888	1.71962	0.931773
	10.2571	0.605832	4.16762	2.24895	4.63717	1.05785
	12.2512	0.763423	1.63965	1.41868	3.34449	1.00412
	10.2616	0.615389	2.19189	0.933509	3.72431	1.03479
	8.85202	0.826659	1.91023	1.70859	8.35948	1.27923
	7.42032	0.68685	1.16778	1.53037	1.59653	0.993951
	7.87952	0.660345	1.52731	3.54848	3.67131	0.988403
	5.45441	0.590923	5.09201	1.59846	2.91686	0.893518
	5.73485	0.742704	3.20405	2.30648	6.42795	0.849764
	5.38889	0.57201	8.66052	1.70633	8.4789	1.31892
	5.68481	0.617427	4.87488	2.01431	1.41487	1.09553
	7.38182	0.653149	2.80759	2.18045	1.84649	0.953491
	5.77792	0.610142	4.0495	1.4428	0.748929	1.14303
	9.3252	0.526029	10.4558	0.843109	2.11388	2.3866
	11.2847	0.641484	12.6959	1.36359	4.71264	0.995413
	7.65141	0.566255	15.8918	0.763897	4.75191	1.11174
	9.33782	0.58774	3.5465	0.846446	10.9227	1.03416
	6.08858	0.54878	4.87172	0.522106	6.94104	1.03488
	5.05669	0.598707	9.22656	0.669203	5.8814	0.822941
	5.73365	0.488898	19.6584	1.05881	6.73292	0.960758
	7.67914	0.611708	10.3918	1.11903	4.12572	0.95408
	10.9728	0.591559	4.43396	0.970872	10.8289	0.870025
	6.24884	0.736817	9.98886	0.960839	2.75302	0.862798
	8.96653	0.627854	10.6859	1.1164	2.91963	0.948377
	9.05019	0.47805	1.4569	1.21101	7.11232	0.811847
	10.9551	0.53534	8.71203	1.23697	4.79109	0.870087
	10.6	0.774276	11.6847	0.806529	2.20446	1.37759
	11.5202	0.586106	14.1972	1.38045	4.89531	0.866973
	8.04355	0.667858	4.12312	1.31095	3.67055	1.06748
	7.44662	0.6876	8.2426	1.03668	2.31373	0.99628
	13.6674	0.772861	2.78894	0.986205	2.81672	0.853584
	5.31942	0.755694	10.0873	1.23405	5.4033	0.954319
	6.13554	0.663688	4.53915	0.61105	4.06287	1.04136
	8.43088	0.69655	2.15748	0.976207	4.77592	0.790569
	4.51303	0.863428	9.5625	0.802256	2.65451	0.540983
	6.86148	0.702094	4.04007	0.964881	6.85984	0.708291
	6.75152	0.723219	4.55351	0.549433	6.06489	0.883463
	4.98257	0.748185	3.66587	0.719606	6.01229	0.745872
	6.02575	0.895675	6.90095	0.839938	6.72468	0.957443
	12.7545	1.01317	1.83519	0.785585	1.46648	0.97028
	9.00605	1.04298	4.52922	0.954652	1.60079	0.617977
	9.86505	1.18167	10.7524	1.28905	1.60491	0.987873
	10.2318	0.944692	7.55955	0.913537	1.6228	0.952764
	4.6676	1.26275	12.0794	0.964981	1.41356	1.16392
	7.49194	1.24153	9.56122	0.73322	7.08261	0.996191
	6.06886	0.898902	27.375	1.12426	5.03283	1.20723
	5.4489	0.41569	10.1512	1.01677	4.24947	0.977648
	4.24419	0.684763	12.4052	0.818084	1.86413	1.14782
	5.88276	0.837153	7.07273	0.887772	3.05591	0.773289
	9.27273	0.792579	6.46674	0.904776	1.67511	1.40519
	5.91717	0.927934	17.5143	1.18439	2.6	1.07906
	5.25303	0.741769	12.8166	0.722565	3.92486	0.851994
	5.69014	0.762809	8.89442	0.801367	3.70929	0.838797
	6.63489	0.848688	12.0794	1.01595	5.52023	0.765208
	12.5369	0.658078	11.0651	1.46792	1.80669	0.792442
	8.61152	0.852494	6.34206	1.11928	1.22625	0.763596
	3.68939	0.807285	6.2344	0.593395	3.5163	1.31102
	4.80312	0.965632	5.72619	1.11792	2.14002	0.894134
	6.46476	1.00383	4.38251	1.6968	1.00546	0.938974
	4.96283	0.827607	3.41527	1.0677	1.90335	0.734138
	12.901	0.718465	13.9979	0.846177	2.76704	0.790385
	8.67946	0.556333	11.97	1.16485	3.57809	0.87443
	8.14737	0.709531	1.96004	1.43693	2.26379	0.737427
	17.753	0.704279	1.63628	1.36585	4.2095	0.888176
	6.56962	1.05598	5.84717	0.673941	4.40217	0.829629
	8.96529	0.846549	3.19366	0.718858	5.05882	0.714614
	13.3592	0.695081	12.4277	0.993015	11.2857	1.01012
	10.766	0.597381	12.7059	1.15904	7.8154	1.02544
	7.38369	0.716275	13.6594	3.07559	7.13849	0.893791
	5.46508	0.852196	11.9943	0.97683	8.7446	0.848895
	6.75253	0.938772	20.9852	1.34179	3.35155	0.895482
	6.51729	0.642904	17.0848	0.863342	2.91922	0.822716
	7.38364	0.790858	7.22107	0.925692	2.52774	1.06287
	5.25962	0.721563	4.8641	1.13333	6.95143	0.554857
	7.4841	0.731209	9.85748	1.22027	3.08491	1.16864
	6.86275	0.883888	17.2928	1.25527	4.92494	0.913109
	5.9117	1.20356	5.48515	0.925716
	8.14831	0.8627	6.10303	1.38365
	11.0405	0.796028	10.028	1.23346
	7.1286	0.889912	16.0554	0.61704
	8.56867	1.24119	9.63507	1.2394
	19.4838	1.24441	7.57288	1.049
	15.0027	0.875005	6.36068	0.933746
	8.48355	1.14455	4.14079	0.914412
	5.10184	0.635789	7.44908	0.866466
	4.9326	1.03591	13.87	0.933817
	11.1033	0.868727	5.12355	1.34129
	17.3639	0.879017	5.10364	2.69676
	16.0573	0.618399	9.79907	0.731904
	11.7886	0.949223	4.30079	1.01968
	13.2592	0.915234	6.47128	1.06922
	11.6863	0.980224	7.85514	0.838084
	8.31864	0.79723	6.5188	1.06011
	3.10598	0.945314	6.43134	1.00059
	6.95904	1.17111	6.32815	0.963994
	9.83861	0.618938	3.44966	1.02671
	8.29197	0.629539	11.3231	1.07067
	9.17469	1.1028	6.84985	1.18131
	4.19737	1.00696	4.62603	0.886547
	5.39787	0.9031	3.21075	1.04553
	5.25949	1.11684	12.7216	1.57478
	3.65683	0.871429	5.23819	0.792297
	8.18985	0.67495	7	0.845078
	7.48737	0.902589	6.64468	1.46079
	11.9662	0.891856	4.82553	1.27889
	7.97462	1.07814	11.0849	0.528724
	5.75542	0.87798	7.29206	1.12482
	5.6399	0.664257	3.88175	1.00131
	10.9527	0.861523	8.17234	1.01772
	12.5701	1.07964	19.8325	1.15355
	9.14316	0.908899	9.43796	0.684419
	13.6597	0.917858	23.0304	0.763992
	10.9398	0.864596	13.1868	0.955685
	24.7383	1.11572	3.10995	0.967901
	8.88936	0.955918	8.17061	1.1283
	9.41156	0.923627	5.62731	0.920896
	6.75945	0.925911	4.63079	1.01767
	4.36198	0.955043	7.3673	0.861444
	3.74828	0.895931	5.33939	0.367433
	10.3136	0.944325	5.02737	0.898937
	10.2688	1.1219	6.24524	0.867015
	3.21769	1.26712	8.0533	1.96128
	26.5484	1.16791	7.20791	0.801456
	8.03061	0.969791	9.29762	1.08098
	6.77618	0.762663	12.6293	0.800362
	10.5378	0.741505	8.44786	0.727295
	7.21939	0.766504	8.7312	1.64229
	10.3713	0.971056	7.74667	1.75516
	9.60179	0.419343	5.42837	0.680952
	9.9124	1.21978	10.6818	1.19945
	5.67627	1.39193	5.66966	1.25447
	7.65722	1.29965	5.7456	1.20443
	6.82743	0.817212	5.78278	0.904778
	7.93502	1.02958	6.82707	1.04159
	19.1559	0.947154	6.55577	0.844908
	11.903	0.751786	5.34206	0.903446
	8.72368	0.945103	5.68936	1.09892
	7.8079	1.17656	6.87447	0.628254
	12.1325	0.843553	4.83636	0.60277
	4.10753	1.04454	3.10397	0.901882
	10.6516	1.07233	3.28848	0.575747
	12.0129	0.697554	7.54591	0.833497
	10.8783	1.07028	3.94892	0.787257
	13.1606	0.982087	3.67288	0.752455
	11.0534	0.953094	16.4964	1.13846
	8.33506	0.9099	7.77313	1.09451
	11.3489	0.83691	4.78025	1.02323
	12.0798	0.986725	13.3305	0.458847
	10.9887	0.854692	6.25316	0.786882
	15.6594	0.982071	4.12469	1.1618
	9.55102	0.715712	1.74024	1.12099
	7.96409	0.964878	3.21836	0.886674
	8.78793	0.956457	2.99782	0.944823
	4.44336	0.654443	3.20671	0.972693
	9.90648	0.873532	5.80867	1.72821
	10.6634	0.94625	5.989	0.746647
	12.5745	1.1892	7.52761	0.827116
	19.1172	1.07175	7.56806	0.995995
	6.69241	0.87569	4.91429	0.73462
	14.1813	0.784891	7.01299	1.11492
	19.1898	0.866574	4.00877	0.700869
	15.6686	1.06791	5.01075	1.04573
	14.0124	0.971754	12.4351	1.13262
	17.6242	0.914087	14.2051	0.813821
	7.45075	1.54486	15.9744	1.33011
	20.0467	0.898635	10.1081	1.30597
	8.67159	0.626102	6.08974	1.40619
	6.98478	1.02238	4.16667	1.02528
	9.51661	1.21306	10.8333	0.871853
	5.94825	0.92532	15.4364	1.28907
	10.8918	1.02063	12.2727	1.01318
	15.4813	1.13705	12.2843	2.53704
	10.307	0.958531	17.2697	1.29107
	8.61667	0.977198	11.0526	1.06649
	11.9462	0.814826	2.01316	1.26723
	8.42333	1.08573	15.0769	1.37836
	10.4278	0.697804	11.7333	0.961259
	13.3229	0.767083	4.2638	0.750051
	9.32993	0.852895	6.93258	1.02792
	17.166	1.07282	5.2549	0.874694
	7.5941	1.08841	9.33333	1.2621
	11.2615	0.945234	14.6957	1.00732
	6.43233	1.03031	13.5942	1.29328
	14.3766	1.31596	6.10465	0.93313
	9.30746	0.984281	6.70748	1.03302
	8.41186	1.33765	9.66981	1.07542
	5.61518	0.594924	10.4458	1.14607
	12.4765	0.6351	18.8592	0.862397
	9.43666	0.983038	7.78689	1.24488
	20.7003	0.993166	9.38462	1.13753
	5.22755	0.535922	15.6706	1.01225
	10.62	0.894076	10.1593	0.917315
	6.29373	0.731141	10.4114	0.742572
	8.47966	1.0397	7.40465	1.29664
	5.20113	1.21836	8.01571	0.985467
	9.42039	0.90206	5.34303	1.19883
	12.7311	0.937549	3.80467	1.07768
	5.88814	0.892943	4.81314	1.23082
	11.8364	0.810157	11.6574	1.60024
	12.3458	1.03326	7.21331	1.40218
	7.28121	0.822374	5.38621	1.10957
	7.09443	1.05031	8.06789	1.04337
	8	1.11988	21.9587	1.38768
	13.3303	1.08089	9.30628	1.03438
	9.98134	0.986144	8.84686	1.52404
	20.3667	0.777818	27.711	1.29973
	7.35601	1.10356	3.69187	0.761091
	18.8935	1.08905	22.5129	1.25413
	7.24191	1.17158	4.79218	0.93289
	5.63927	0.975772	5.7793	0.92547
	6.30306	0.943202	12.5338	1.40325
	21.1388	0.959325	8.65629	0.988245
	5.77627	0.873821	9.14842	1.21075
	4.28311	0.889719	8.92821	0.909657
	10.7776	0.975982	20.5677	1.05607
	17.9669	0.924768	34.4759	1.39575
	10.5952	0.865132	8.75	1.76142
	10.1617	0.738713	7.88763	0.933984
	14.2588	0.919362	6.85617	1.59206
	7.73308	0.835686	6.82483	1.43331
	19.8074	0.735829	9.80827	3.74002
	8.79637	0.806971	8.17001	0.911505
	7.00158	0.90853	5.84031	0.638312
	12.0401	0.841874	6.24796	0.672962
	10.5078	0.923521	5.37447	3.0829
	6.73885	0.787984	18.5661	0.816045
	8.4374	0.688947	7.32314	0.430311
	6.91487	0.955779	3.86726	0.920616
	6.31637	1.2126	5.06972	1.09003
	15.219	0.754389	4.62742	0.81561
	5.84018	1.19977	1.21704	0.878656
	15.2287	0.889576	1.73834	0.825873
	5.62402	0.947671	7.32363	0.859798
	8.9808	0.928915	3.49504	0.917024
	6.03107	0.737556	5.14933	0.938555
	7.45024	0.985919	5.52725	0.826775
	3.82344	0.619967	2.85487	1.31673
	3.19385	1.12698	3.77347	0.955695
	2.6893	1.3256	3.36404	1.23941
	3.52617	0.535348	3.06809	1.238
	3.00765	0.942327	7.76433	1.617
	3.21331	0.800049	5.18936	0.868895
	6.95804	0.948387	8.54195	0.815299
	4.43256	0.891348	4.54134	1.34197
	12.6229	0.792313	6.83257	1.03187
	4.63024	0.944026	9.65707	1.17278
	3.56182	0.597589	5.94468	0.774488
	3.47112	0.801064	1.16057	0.737823
	3.93827	0.769632	1.52531	1.01171
	4.13894	1.10239	1.69322	1.619
	2.16768	0.748041	0.991001	1.04829
	2.99863	0.967149	0.808907	1.20716
	2.38396	0.826352	2.10448	0.854371
	5.27211	0.912011	1.78072	1.71636
	3.52283	0.801507	1.06853	1.1994
	3.17312	0.998382	1.62663	1.26678
	4.32347	0.855038	1.20344	1.94167
	3.84546	0.831011	8.06631	0.882872
	3.0045	0.967305	2.93672	1.03693
	7.46835	0.677407	6.63685	1.02323
	5.14437	0.807786	10.6763	1.08763
	8.64094	1.11187	8.85162	0.906356
	6.44803	0.92391	11.0484	0.904297
	5.90639	0.94387	3.70567	1.01987
	8.78861	0.872856	3.12113	0.835902
	6.15583	0.892002	4.39976	0.884678
	7.93707	0.829133	2.88092	0.900308
	8.85236	1.2596	2.46299	0.846672
	9.42105	1.27561	3.60375	1.10493
	7.16647	0.849362	3.28588	1.20715
	8.90545	0.659573	2.25439	1.17506
	12.9789	0.741931	2.7726	0.937644
	5.60139	0.930629	3.03728	0.911871
	8.54661	0.812414	3.09554	1.04715
	6.78711	0.822033	2.23994	1.01429
	8.46627	0.90892	1.49923	1.2576
	15.1456	1.0774	5.15103	0.464775
	6.09037	0.815573	14.9074	0.815809
	9.74909	1.03867	4.37307	0.857916
	7.34184	1.14423	9.46667	0.806208
	9.01543	0.864671	4.73537	0.841795
	7.85243	1.03212	3.52527	0.972968
	7.6638	0.687119	1.74178	1.01769
	10.1106	0.814791	1.71957	1.11868
	9.55821	0.843102	3.85767	1.12205
	11.6883	0.733807	0.808333	0.97448
	9.42157	0.905148	1.30567	0.469441
	6.8839	1.04556	4.24379	1.23976
	7.4102	0.972939	4.11765	0.718133
	8.22444	0.7378	12.2683	0.912616
	22.3629	0.789199	5.94718	0.941052
	9.67089	1.03362	6.32005	0.903501
	4.46089	0.75588	6.1222	0.976663
	9.83554	0.889167	3.17134	1.00698
	6.21636	0.766691	8.39213	0.891973
	9.00849	1.06504	5.01858	0.982125
	17.1444	0.823225	3.77692	0.783173
	6.47783	0.86519	11.069	0.907526
	9.71177	0.880036	5.07681	0.606358
	8.71775	0.919408	7.91935	0.941321
	2.49017	1.42976	6.95336	0.882714
	19.8382	0.995601	3.14605	1.12989
	4.50149	0.938398	3.85822	0.880846
	5.36891	1.05219	5.55896	1.2195
	7.28687	0.914082	8.26625	0.864182
	8.03391	1.04157	5.44107	0.798967
	17.9883	0.849768	1.88397	0.854809
	7.90173	1.41048	2.48692	0.998732
	14.2617	0.751682	5.94246	1.02988
	8.1681	0.792665	4.57699	1.00271
	4.07901	0.956197	1.94433	0.97583
	5.91618	0.892824	7.25672	0.680124
	11.3858	0.727043	5.92308	1.15227
	9.95727	0.911523	4.33768	1.03232
	9.46488	1.31466	5.41391	0.895223
	6.9736	0.885592	3.87434	0.662388
	3.82248	1.10581	6.78914	1.08568
	12.3959	0.909108	1.6192	0.673757
	6.54545	1.04672	7.03239	1.04438
	5.75141	0.917061	2.39743	1.05157
	25.4873	1.00273	5.18409	1.01313
	6.80963	0.927641	3.63918	0.957412
	8.8019	0.74569	3.30863	0.937091
	12.3454	0.781183	8.69565	1.15993
	7.60878	0.661413	2.30299	1.11791
	9.53092	1.02672	6.32879	0.855778
	13.0712	0.786427
	9.09783	0.865275
	17.2112	0.87239
	10.6942	0.814945
	18.2462	0.867503
	26.2957	0.914153
	18.412	0.865534
	9.77043	0.798609
	8.59375	0.869222
	5.1725	0.889802
	8.04799	0.869714
	7.02167	0.668333
	10.0945	0.882044
	7.21668	0.947341
	2.92188	1.29084
	4.51957	1.50749
	8.94964	1.10124
	3.91667	0.929564
	4.57996	0.959818
	7.41304	0.907298
	8.63043	0.913881
	9.84199	0.940752
	12.8681	1.05804
	13.9144	0.905893
	6.21167	0.862518
	11.4532	0.828754
	15.0016	1.08299
	11.4158	0.798396
	5.79973	0.93594
	12.5981	0.897653
	20.9199	0.784944
	5.28063	1.03462
	16.75	0.964414
	7.28998	0.950379
	9.49027	0.813006
	6.68116	1.19857
	7.85284	0.88499
	8.88158	1.01754
	14.8074	0.698191
	5.39693	0.831468
	13.1087	1.05078
	5.0786	0.76158
	8.33071	0.965741
	8	0.834762
	6.06812	1.11539
	17.6415	0.921062
	5.32913	1.0007
	9.5671	1.04289
	3.50873	0.724825
	9.01162	0.92237
	9.64	1.01355
	11.1835	1.07759
	9.81759	0.960852
	4.33154	0.915859
	12.4266	1.36913
	11.575	0.806601
	6.92756	0.988368
	9.14458	1.15153
	32.6413	0.961556
	15.5822	1.21565
	7.57554	0.992146
	5.7746	0.942516
	9.79554	1.07083
	11.6423	1.12832
	17.6413	0.92654
	21.3821	1.03493
	6.23844	1.32071
	6.32929	1.07949
	9.22201	1.07946
	10.4458	0.834575
	12.7218	0.973
	8.14079	0.682074
	16.0019	0.895072
	3.86932	0.780144
	15.3728	0.853961
	5.76364	1.14323
	8.69847	0.844562
	8.72727	1.42184
	18.9932	1.23135
	10.1212	0.934203
	14.1386	0.938004
	7.50652	1.04358
	7.34571	0.934865
	17.6846	0.958373
	13.7638	0.888079
	11.3052	0.835175
	6.24638	0.604116
	6.95418	0.959853
	10.5043	0.832319
	8.58493	0.805975
	3.12489	0.843934
	6.68966	0.708079
	14.2291	0.989071
	7.21833	0.885761
	6.25536	0.922976
	10.5402	0.924316
	13.3261	1.0537
	3.85178	0.707616
	1.04147	0.959386
	3.55425	0.717058
	3.98425	0.663027
	5.89855	0.752108
	3.84599	0.723379
	4.65172	0.676501
	2.79953	0.751546
	10.02	0.752561
	7.2674	1.03939
	15.1357	1.16558
	7.26151	0.869238
	6.85383	1.70055
	9.30769	1.10546
	13.3832	0.71426
	27.7825	0.83833
	21.5153	0.926674
	14.2567	0.993038
	22.2215	0.965921
	5.71715	0.89897
	8.65947	1.11686
	7.91837	0.768668
	15.1818	0.902841
	15.9278	0.905331
	9.42629	0.882427
	6.32057	1.03242
	5.47395	0.914187
	18.5668	1.02029
	11.4121	0.955319
	13.722	0.866394
	10.5364	0.997029
	11.4232	0.946675
	11.8314	0.942025
	21.6218	1.28666
	13.438	0.933296
	9.7933	1.03261
	11.7307	0.949516
	3.82604	0.925009
	8.83404	1.39295
	11.5822	1.06601
	17.2383	0.890451
	11.1727	0.786394
	7.21702	1.97982
	17.5472	1.33723
	8.49575	0.786387
	15.1625	2.27593
	69.7627	1.27734
	5.37097	0.548973
	11.4594	0.839395
	18.1585	1.19132
	8.62553	1.18269
	17.2589	0.850447
	27.9051	1.09949
	7.16322	0.543436
	4.89626	1.38204
	6.69616	1.17273
	14.1106	0.887
	13.384	0.784319
	12.505	0.98777
	18.2489	2.05547
	7.98641	1.02835
	6.51692	1.01772
	21.251	3.09484
	10.5359	2.36234
	9.25354	1.00036
	12.2988	1.75985
	7.07164	1.13088
	8.75106	1.46424
	8.14768	1.18003
	7.14087	1.0187
	7.62774	1.29032
	4.77072	1.24745
	12.7372	0.81765
	10.4264	1.11075
	5.10046	1.68437
	6.86618	1.48747
	7.864	1.24318
	21.8265	1.02797
	13.3333	1.29935
	6.98831	0.938514
	10.8791	1.52819
	6.39873	1.166
	5.95213	0.684789
	3.74823	1.20275
	8.28571	0.665316
	8.9581	1.21163
	9.59669	1.0805
	7.20098	0.774095
	7.27551	1.29847
	13.3079	1.31971
	6.07331	0.85266
	14.7135	0.949611
	7.31435	0.971866
	9.10079	0.804666
	9.28375	0.995868
	13.6241	0.964422
	17.017	2.41141
	6.0969	0.942324
	14.159	0.61835
	6.06383	1.16226
	3.91716	1.38679
	12.2511	1.43737
	11.1495	1.0349
	10.5348	1.24473
	4.97888	2.26545
	8.82034	0.766558
	7.2322	3.13302
	5.12498	1.40966
	6.28502	2.71759
	8.17417	2.14607
	7.95696	1.99083
	4.85834	2.77144
	5.91357	1.48785
	6.03765	1.83812
	7.88497	2.49045
	9.02753	1.629
	6.36954	6.64703
	5.36884	3.93381
	8.69273	2.44863
	6.76915	2.90579
	7.90862	2.47592
	3.08135	0.895457
	4.98391	1.17492
	6.51086	0.970642
	7.96678	1.09553
	4.23655	0.653615
	6.85593	0.781224
	5.59404	1.7745
	4.27314	2.82437
	5.71235	1.40513
	11.6572	1.35339
	7.56448	1.52897
	6.30264	1.46515
	6.52597	0.616262
	6.40049	1.001
	7.29926	0.451752
	6.01313	1.69495
	6.6785	2.14722
	6.04696	1.23489
	7.1654	1.27706
	4.84172	1.75901
	6.66323	0.704756
	12.5566	0.849256
	12.3221	1.61394
	8.81916	2.25479
	5.71314	2.26689
	8.48598	1.57478
	13.9308	0.713529
	6.54551	1.11253
	10.5518	0.948762
	5.73216	1.48788
	10.8115	0.568383
	8.686	0.645208
	9.37628	0.912716
	7.83592	1.001
	5.93647	0.513103
	7.09696	0.94634
	6.3432	0.928089
	5.18515	0.427901
	5.77962	1.4174
	7.14541	1.25763
	5.344	1.1394
	6.53517	0.956193
	6.35577	0.954118
	7.2137	1.87074
	12.7396	1.45729
	7.22819	1.41915
	5.56357	0.421122
	5.33468	0.702029
	5.81702	0.583152
	7.22719	1.20102
	13.0958	0.775348
	8.30368	0.734166
	5.90183	1.75295
	8.21162	0.764878
	10.4318	1.15017
	7.66269	1.16648
	7.18099	0.671952
	8.86408	2.54064
	6.02282	2.37515
	3.34629	1.31433
	6.93675	0.864248
	6.63592	0.681654
	4.39968	1.66816
	6.41198	1.05833
	5.04593	0.690244
	4.97062	0.472772
	5.02611	1.20482
	6.8051	0.931119
	6.72909	1.43693
	6.53098	0.688841
	6.86851	1.07562
	7.16154	1.35749
	6.33732	2.67037
	4.85643	1.40331
	5.78075	0.709587
	5.41938	1.10629
	6.78781	0.951226
	5.99469	2.17703
	5.76386	1.37766
	7.99459	0.708161
	6.76853	1.07161
	9.57922	1.13046
	6.53491	1.65729
	7.27355	1.94422
	24.9111	1.27414
	5.81493	2.19543
	5.65745	2.42295
	7.84083	0.90705
	10.6671	0.779957
	8.2754	1.14963
	16.5805	0.906566
	11.6367	1.01823
	4.4878	0.883958
	8.7665	1.12871
	9.63636	0.869314
	7.06213	0.768449
	5.36336	1.18389
	9.24283	1.16787
	3.87851	1.54772
	8.74682	0.99494
	11.7465	1.39035
	14.0928	0.971135
	5.41801	2.20009
	29.7809	1.23037
	13.533	1.03881
	16.4726	1.13626
	9.10662	0.806714
	7.08723	1.231
	11.0154	1.27447
	34.1322	1.02244
	16.3779	1.21899
	10.9792	1.08169
	8.51899	1.15649
	14.9509	0.9574
	9.54591	1.22358
	13.0501	1.09705
	10.0554	0.915332
	12.9233	1.85637
	13.8802	1.00341
	16.2567	0.713409
	24.7231	1.22782
	25.2596	1.08818
	6.29592	1.15038
	15.6277	1.13642
	11.3102	1.10548
	12.7737	1.09508
	7.58151	1.11114
	6.09244	2.05824
	13.8662	1.47131
	5.72298	1.25468
	3.09371	0.969264
	6.8609	0.889543
	9.38561	1.18959
	11.6863	1.29179
	17.7143	1.66217
	14.5955	0.824935
	14.7182	1.05884
	16.7575	1.12567
	7.85278	0.587465
	8.89123	1.01645
	11.4403	1.11346
	13.1624	1.50212
	24.5609	1.34175
	25.1565	1.08972
	11.9584	1.0526
	11.3746	0.896675
	12.2914	1.73221
	14.7915	1.34879
	1.66346	1.88835
	6.96536	0.640362
	11.9567	0.703259
	15.2194	0.981981
	7.36967	1.99795
	16.1941	0.805859
