# Supplementary material for: Targeting the TCA cycle can ameliorate widespread axonal energy deficiency in neuroinflammatory lesions
Source: Nat Metab. 2023 Jul 10;5(8):1364–81. doi: 10.1038/s42255-023-00838-3 (PMC10447243; doi:10.1038/s42255-023-00838-3)
Supplement: Supplementary file 5 — Statistical Source Data. [file 42255_2023_838_MOESM5_ESM.xlsx]

## Sheet: Figure 3c
es	nes	pval	fdr	geneset_size	matched_size	genes	ledge_genes	gsnames	exprlevels	modularity	exprlevels_scaled
0.217018	-1.12849	0.170732	0.413103	1776	316	RFK;UCP3;ATP5D;NDUFV3;GSTZ1;NDUFAF4;NUBPL;SLC25A27;PDP1;COASY;NT5C;NT5M;ATP5J2;CYP27A1;DDAH1;NDUFAF6;VDAC1;PPA2;MTHFD2L;NDUFAF3;ME3;NDUFA4;UQCRQ;NDUFA13;PDK2;COX5A;MGST3;ETFA;COQ3;FXN;QDPR;COX5B;ALDH9A1;FLAD1;NDUFS3;ACAD11;NDUFS5;GLS;NDUFA6;ATP5A1;ATP5L;ME2;UQCRH;GLS2;NDUFB2;NDUFB4;SLC25A19;LYPLA1;OSBPL1A;MMAB;ACSF3;NDUFS4;HK1;NDUFV2;NDUFB3;NDUFB10;NDUFS1;IDH3A;PDHX;AUH;NDUFS2;ETFB;AKR1B10;UQCRFS…	RFK;UCP3;ATP5D;NDUFV3;GSTZ1;NDUFAF4;NUBPL;SLC25A27;PDP1;COASY;NT5C;NT5M;ATP5J2;CYP27A1;DDAH1;NDUFAF6;VDAC1;PPA2;MTHFD2L;NDUFAF3;ME3;NDUFA4;UQCRQ;NDUFA13;PDK2;COX5A;MGST3;ETFA;COQ3;FXN;QDPR;COX5B;ALDH9A1;FLAD1;NDUFS3;ACAD11;NDUFS5;GLS;NDUFA6;ATP5A1;ATP5L;ME2;UQCRH;GLS2;NDUFB2;NDUFB4;SLC25A19;LYPLA1;OSBPL1A;MMAB;ACSF3;NDUFS4;HK1;NDUFV2;NDUFB3;NDUFB10;NDUFS1;IDH3A;PDHX;AUH;NDUFS2;ETFB;AKR1B10;UQCRFS…	Metabolism	0.47688	4	10
0.380343	-1.22001	0.199357	0.31541	1065	26	SIRT3;NDUFA4;COX5A;COX5B;GLS;PRDX5;GLS2;SCO1;CYCS;SURF1;SCO2;COX7B;COX7A2L;COX7C;COX6B1;COX6A1;TFAM;TACO1;COX4I1;TRIAP1;GSR;PRDX2;COX11;LRPPRC;TXNRD1;COX20	SIRT3;NDUFA4;COX5A;COX5B;GLS;PRDX5;GLS2;SCO1;CYCS;SURF1;SCO2;COX7B;COX7A2L;COX7C	Gene expression (Transcription)	0.497474	3	11.9684
0.384052	-1.2379	0.172107	0.314635	74	23	NDUFA4;COX5A;COX5B;GLS;PRDX5;GLS2;SCO1;CYCS;SURF1;SCO2;COX7B;COX7A2L;COX7C;COX6B1;COX6A1;TACO1;COX4I1;GSR;PRDX2;COX11;LRPPRC;TXNRD1;COX20	NDUFA4;COX5A;COX5B;GLS;PRDX5;GLS2;SCO1;CYCS;SURF1;SCO2;COX7B;COX7A2L;COX7C	TP53 Regulates Metabolic Genes	0.555415	4	17.5064
0.395939	-1.26483	0.155556	0.298755	958	25	SIRT3;NDUFA4;COX5A;COX5B;GLS;PRDX5;GLS2;SCO1;CYCS;SURF1;SCO2;COX7B;COX7A2L;COX7C;COX6B1;COX6A1;TACO1;COX4I1;TRIAP1;GSR;PRDX2;COX11;LRPPRC;TXNRD1;COX20	SIRT3;NDUFA4;COX5A;COX5B;GLS;PRDX5;GLS2;SCO1;CYCS;SURF1;SCO2;COX7B;COX7A2L;COX7C	RNA Polymerase II Transcription	0.498697	3	12.0853
0.395939	-1.28326	0.145062	0.296613	836	25	SIRT3;NDUFA4;COX5A;COX5B;GLS;PRDX5;GLS2;SCO1;CYCS;SURF1;SCO2;COX7B;COX7A2L;COX7C;COX6B1;COX6A1;TACO1;COX4I1;TRIAP1;GSR;PRDX2;COX11;LRPPRC;TXNRD1;COX20	SIRT3;NDUFA4;COX5A;COX5B;GLS;PRDX5;GLS2;SCO1;CYCS;SURF1;SCO2;COX7B;COX7A2L;COX7C	Generic Transcription Pathway	0.498697	3	12.0853
0.453826	-1.29141	0.170213	0.314132	28	15	GSTZ1;PDP1;VDAC1;PDK2;PDHX;PDHB;DLAT;PDPR;PDHA1;HAGH;ME1;PDK3;DLD;PDK1;SLC16A1	GSTZ1;PDP1;VDAC1;PDK2;PDHX;PDHB;DLAT;PDPR;PDHA1	Pyruvate metabolism	0.661644	4	27.6598
0.432448	-1.34847	0.10443	0.255987	22	21	ME3;ME2;IDH3A;CS;DLST;FAHD1;IDH3B;MDH2;SUCLA2;ACO2;SDHB;NNT;SUCLG1;SDHA;OGDH;DLD;IDH3G;SDHD;IDH2;SDHC;SUCLG2	ME3;ME2;IDH3A;CS;DLST;FAHD1;IDH3B;MDH2;SUCLA2;ACO2;SDHB;NNT;SUCLG1;SDHA;OGDH;DLD;IDH3G	Citric acid cycle (TCA cycle)	0.960042	4	56.1808
0.490659	-1.41651	0.0808383	0.18835	224	16	ATP5D;SIRT3;ATP5J2;ATP5A1;ATP5L;CYCS;ATP5C1;ATP5B;ATP5H;SIRT5;ATP5O;ATP5J;GLUD1;SOD2;IDH2;TUBB3	ATP5D;SIRT3;ATP5J2;ATP5A1;ATP5L;CYCS;ATP5C1;ATP5B;ATP5H;SIRT5;ATP5O;ATP5J;GLUD1;SOD2	Organelle biogenesis and maintenance	0.981312	4	58.2138
0.417952	-1.48617	0.0423453	0.137684	52	37	GSTZ1;PDP1;VDAC1;ME3;PDK2;ME2;IDH3A;PDHX;CS;DLST;PDHB;DLAT;FAHD1;IDH3B;MDH2;PDPR;PDHA1;SUCLA2;ACO2;SDHB;NNT;SUCLG1;SDHA;OGDH;HAGH;ME1;PDK3;DLD;IDH3G;L2HGDH;PDK1;SDHD;ADHFE1;IDH2;SDHC;SUCLG2;SLC16A1	GSTZ1;PDP1;VDAC1;ME3;PDK2;ME2;IDH3A;PDHX;CS;DLST;PDHB;DLAT;FAHD1;IDH3B;MDH2;PDPR;PDHA1;SUCLA2;ACO2;SDHB;NNT;SUCLG1;SDHA;OGDH;HAGH;ME1;PDK3	Pyruvate metabolism and Citric Acid (TCA) cycle	0.778775	4	38.8552
0.545815	-1.5546	0.0473186	0.0984682	30	15	ATP5D;SIRT3;ATP5J2;ATP5A1;ATP5L;CYCS;ATP5C1;ATP5B;ATP5H;SIRT5;ATP5O;ATP5J;GLUD1;SOD2;IDH2	ATP5D;SIRT3;ATP5J2;ATP5A1;ATP5L;CYCS;ATP5C1;ATP5B;ATP5H;SIRT5;ATP5O;ATP5J;GLUD1;SOD2	Mitochondrial biogenesis	1	4	60
0.46831	-1.72626	0.00668896	0.0264293	55	47	NDUFV3;NDUFAF4;NUBPL;NDUFAF6;NDUFAF3;NDUFA13;NDUFS3;NDUFS5;NDUFA6;NDUFB2;NDUFB4;NDUFS4;NDUFV2;NDUFB3;NDUFB10;NDUFS1;NDUFS2;NDUFA7;NDUFS7;NDUFA12;NDUFS8;NDUFA2;NDUFA9;NDUFC2;NDUFV1;NDUFA5;NDUFB9;NDUFAF2;NDUFA10;ACAD9;NDUFAF5;NDUFA8;NDUFAB1;NDUFB7;NDUFB11;NDUFS6;NDUFA3;NDUFA1;NDUFB5;NDUFB8;ECSIT;NDUFA11;NDUFAF1;NDUFB6;TIMMDC1;NDUFAF7;TMEM186	NDUFV3;NDUFAF4;NUBPL;NDUFAF6;NDUFAF3;NDUFA13;NDUFS3;NDUFS5;NDUFA6;NDUFB2;NDUFB4;NDUFS4;NDUFV2;NDUFB3;NDUFB10;NDUFS1;NDUFS2;NDUFA7;NDUFS7;NDUFA12;NDUFS8;NDUFA2;NDUFA9;NDUFC2;NDUFV1;NDUFA5;NDUFB9;NDUFAF2;NDUFA10;ACAD9;NDUFAF5;NDUFA8;NDUFAB1;NDUFB7	Complex I biogenesis	0.657548	4	27.2684
0.471019	-1.91995	0	0.00151025	95	76	NDUFV3;NDUFAF4;NUBPL;NDUFAF6;NDUFAF3;NDUFA4;UQCRQ;NDUFA13;COX5A;ETFA;COX5B;NDUFS3;NDUFS5;NDUFA6;UQCRH;NDUFB2;NDUFB4;NDUFS4;NDUFV2;NDUFB3;NDUFB10;NDUFS1;NDUFS2;ETFB;UQCRFS1;NDUFA7;NDUFS7;UQCRB;SCO1;CYCS;NDUFA12;NDUFS8;SURF1;NDUFA2;NDUFA9;NDUFC2;NDUFV1;UQCRC2;SCO2;NDUFA5;NDUFB9;NDUFAF2;NDUFA10;UQCRC1;ACAD9;COX7B;COX7A2L;NDUFAF5;COX7C;NDUFA8;NDUFAB1;ETFDH;NDUFB7;UQCR10;COX6B1;NDUFB11;NDUFS6;NDUFA3;N…	NDUFV3;NDUFAF4;NUBPL;NDUFAF6;NDUFAF3;NDUFA4;UQCRQ;NDUFA13;COX5A;ETFA;COX5B;NDUFS3;NDUFS5;NDUFA6;UQCRH;NDUFB2;NDUFB4;NDUFS4;NDUFV2;NDUFB3;NDUFB10;NDUFS1;NDUFS2;ETFB;UQCRFS1;NDUFA7;NDUFS7;UQCRB;SCO1;CYCS;NDUFA12;NDUFS8;SURF1;NDUFA2;NDUFA9;NDUFC2;NDUFV1;UQCRC2;SCO2;NDUFA5;NDUFB9;NDUFAF2;NDUFA10;UQCRC1;ACAD9;COX7B;COX7A2L;NDUFAF5;COX7C;NDUFA8;NDUFAB1;ETFDH;NDUFB7;UQCR10;COX6B1	Respiratory electron transport	0.683733	4	29.7711
0.496523	-2.13517	0	0	120	88	UCP3;ATP5D;NDUFV3;NDUFAF4;NUBPL;SLC25A27;ATP5J2;NDUFAF6;NDUFAF3;NDUFA4;UQCRQ;NDUFA13;COX5A;ETFA;COX5B;NDUFS3;NDUFS5;NDUFA6;ATP5A1;ATP5L;UQCRH;NDUFB2;NDUFB4;NDUFS4;NDUFV2;NDUFB3;NDUFB10;NDUFS1;NDUFS2;ETFB;UQCRFS1;NDUFA7;NDUFS7;UQCRB;SCO1;CYCS;NDUFA12;ATP5C1;NDUFS8;ATP5B;SURF1;NDUFA2;NDUFA9;NDUFC2;NDUFV1;UQCRC2;SCO2;ATP5H;NDUFA5;NDUFB9;NDUFAF2;NDUFA10;UQCRC1;ACAD9;COX7B;ATP5O;COX7A2L;NDUFAF5;COX7C;…	UCP3;ATP5D;NDUFV3;NDUFAF4;NUBPL;SLC25A27;ATP5J2;NDUFAF6;NDUFAF3;NDUFA4;UQCRQ;NDUFA13;COX5A;ETFA;COX5B;NDUFS3;NDUFS5;NDUFA6;ATP5A1;ATP5L;UQCRH;NDUFB2;NDUFB4;NDUFS4;NDUFV2;NDUFB3;NDUFB10;NDUFS1;NDUFS2;ETFB;UQCRFS1;NDUFA7;NDUFS7;UQCRB;SCO1;CYCS;NDUFA12;ATP5C1;NDUFS8;ATP5B;SURF1;NDUFA2;NDUFA9;NDUFC2;NDUFV1;UQCRC2;SCO2;ATP5H;NDUFA5;NDUFB9;NDUFAF2;NDUFA10;UQCRC1;ACAD9;COX7B;ATP5O;COX7A2L;NDUFAF5;COX7C;…	Respiratory electron transport, ATP synthesis by chemiosmotic coupling, and heat production by uncoupling proteins.	0.7063	4	31.9281
0.484475	-2.17091	0	0	172	125	UCP3;ATP5D;NDUFV3;GSTZ1;NDUFAF4;NUBPL;SLC25A27;PDP1;ATP5J2;NDUFAF6;VDAC1;NDUFAF3;ME3;NDUFA4;UQCRQ;NDUFA13;PDK2;COX5A;ETFA;COX5B;NDUFS3;NDUFS5;NDUFA6;ATP5A1;ATP5L;ME2;UQCRH;NDUFB2;NDUFB4;NDUFS4;NDUFV2;NDUFB3;NDUFB10;NDUFS1;IDH3A;PDHX;NDUFS2;ETFB;UQCRFS1;NDUFA7;CS;NDUFS7;DLST;UQCRB;PDHB;DLAT;SCO1;CYCS;NDUFA12;FAHD1;ATP5C1;IDH3B;MDH2;NDUFS8;ATP5B;SURF1;PDPR;NDUFA2;PDHA1;NDUFA9;NDUFC2;SUCLA2;NDUFV1;U…	UCP3;ATP5D;NDUFV3;GSTZ1;NDUFAF4;NUBPL;SLC25A27;PDP1;ATP5J2;NDUFAF6;VDAC1;NDUFAF3;ME3;NDUFA4;UQCRQ;NDUFA13;PDK2;COX5A;ETFA;COX5B;NDUFS3;NDUFS5;NDUFA6;ATP5A1;ATP5L;ME2;UQCRH;NDUFB2;NDUFB4;NDUFS4;NDUFV2;NDUFB3;NDUFB10;NDUFS1;IDH3A;PDHX;NDUFS2;ETFB;UQCRFS1;NDUFA7;CS;NDUFS7;DLST;UQCRB;PDHB;DLAT;SCO1;CYCS;NDUFA12;FAHD1;ATP5C1;IDH3B;MDH2;NDUFS8;ATP5B;SURF1;PDPR;NDUFA2;PDHA1;NDUFA9;NDUFC2;SUCLA2;NDUFV1;U…	The citric acid (TCA) cycle and respiratory electron transport	0.727753	4	33.9785

## Sheet: Figure 3d
gene	group	acute_fc	chronic_fc
Dld	tca	-0.294726	-0.180517
Dlst	tca	-0.454212	-0.17711
Ogdh	tca	-0.333859	-0.159708
Sucla2	tca	-0.419181	-0.102882
Suclg2	tca	0.175224	0.764909
Suclg1	tca	-0.350613	-0.18905
Sdha	tca	-0.33948	-0.207087
Sdhb	tca	-0.358088	-0.140944
Sdhc	tca	0.0843796	-0.264343
Sdhd	tca	-0.135146	-0.267609
Fh	tca	-0.498227	-0.0947109
Mdh1	tca	0.052057	-0.184123
Mdh2	tca	-0.464083	-0.16304
Pdha1	tca	-0.431504	-0.16579
Pdhb	tca	-0.465952	-0.135171
Pdhx	tca	-0.456105	-0.232655
Cs	tca	-0.46551	-0.0685497
Aco1	tca	-0.239473	0.12675
Aco2	tca	-0.437041	-0.141668
Idh3a	tca	-0.491689	-0.18887
Idh3b	tca	-0.439353	-0.195433
Idh3g	tca	-0.267148	-0.113779
Idh2	tca	0.0513453	0.423149
Foxred1	c1	-0.256482	-0.00941038
Ndufa1	c1	-0.233427	-0.793088
Ndufa10	c1	-0.387134	-0.134188
Ndufa12	c1	-0.437465	-0.186548
Ndufa13	c1	-0.56186	-0.141062
Ndufa2	c1	-0.397001	-0.324779
Ndufa4	c1	-0.584762	-0.334887
Ndufa5	c1	-0.369482	-0.220319
Ndufa6	c1	-0.505457	-0.205263
Ndufa7	c1	-0.444471	-0.30292
Ndufa8	c1	-0.353361	-0.158086
Ndufa9	c1	-0.421276	-0.13131
Ndufab1	c1	-0.332671	-0.131367
Ndufb10	c1	-0.475588	-0.220123
Ndufb11	c1	-0.296143	-0.263876
Ndufb2	c1	-0.444679	-0.180819
Ndufb3	c1	-0.450798	-0.231004
Ndufb4	c1	-0.485149	-0.210401
Ndufb5	c1	-0.23812	-0.16595
Ndufb6	c1	-0.159773	-0.230377
Ndufb7	c1	-0.319195	-0.189144
Ndufb8	c1	-0.211658	-0.231965
Ndufb9	c1	-0.37662	-0.167491
Ndufc2	c1	-0.394073	-0.343124
Ndufs1	c1	-0.501043	-0.14432
Ndufs2	c1	-0.474542	-0.173331
Ndufs3	c1	-0.537272	-0.208276
Ndufs4	c1	-0.480628	-0.291551
Ndufs5	c1	-0.517518	-0.217336
Ndufs6	c1	-0.263021	-0.122921
Ndufs7	c1	-0.44772	-0.144276
Ndufs8	c1	-0.404935	-0.198438
Ndufv1	c1	-0.420908	-0.204471
Ndufv2	c1	-0.47582	-0.172456
Ndufv3	c1	-0.787031	-0.322903
Park7	c1	-0.274442	-0.0943688
Sdha	c2	-0.33948	-0.207087
Sdhb	c2	-0.358088	-0.140944
Sdhc	c2	0.0843796	-0.264343
Sdhd	c2	-0.135146	-0.267609
Cyc1	c3	-0.175005	-0.17133
Pmpcb	c3	-0.017307	-0.000751207
Uqcr10	c3	-0.310735	-0.304221
Uqcrb	c3	-0.450083	-0.344893
Uqcrc1	c3	-0.399076	-0.213274
Uqcrc2	c3	-0.425416	-0.150077
Uqcrfs1	c3	-0.470856	-0.124919
Uqcrh	c3	-0.49473	-0.0833075
Uqcrq	c3	-0.563656	-0.261701
Cox4i1	c4	-0.147415	-0.181016
Cox5a	c4	-0.596481	-0.188453
Cox6a1	c4	-0.227702	-0.117161
Cox7c	c4	-0.337155	-0.275853
Ndufa4	c4	-0.584762	-0.334887
Uqcrc2	c4	-0.425416	-0.150077
Uqcrfs1	c4	-0.470856	-0.124919
Atp5f1	c5	-0.21122	-0.15033
Atp5d	c5	-0.85641	-0.0228638
Atp5e	c5		-0.485159
Ppif	c5	-0.507001	-0.209756
Atp5j	c5	-0.316363	-0.121116
Atp5o	c5	-0.389616	-0.156152
Atp5b	c5	-0.467427	-0.114637
Atp5a1	c5	-0.57243	-0.169075
Atp5c1	c5	-0.44531	-0.135008
Atp5h	c5	-0.410618	-0.189964
Atp5j2	c5	-0.63676	-0.242732
Atp5l	c5	-0.50972	-0.264246
Atpif1	c5	-0.262491	-0.464919
Usmg5	c5	-0.196533	-0.484518

## Sheet: Figure 3e_acute
gene	lfqctrl1	lfqctrl2	lfqctrl3	lfqctrl4	lfqctrl5	lfqeae1	lfqeae2	lfqeae3	lfqeae4	lfqeae5	lfqeae6	mean_log2lfqctrl	mean_log2lfqeae	log2fc	p	q	neglogq	enriched	mitocarta	rank
Ndufv3	30.1761	30.224	31.1806	30.8545	30.0563	30.1374	29.5725	29.9207	29.7473	29.2083	29.6814	30.4983	29.7112	-0.787031	0.018983	0.0747114	3.74253	0	1	0
Ndufaf4	28.4684	28.0976	28.5621	28.5546	28.6359	28.1147	28.1138	27.6	27.7096	27.7526	27.6237	28.4637	27.8191	-0.644685	0.00105444	0.00977543	6.67662	1	1	1
Cox5a	34.1828	34.0785	34.9024	34.6079	34.0195	34.0637	34.1593	33.9804	33.7494	33.5976	33.0202	34.3582	33.7617	-0.596481	0.0357871	0.115311	3.1164	0	1	2
Nubpl	25.8234	24.9756	26.6418	26.449	26.8113	26.2393	25.7535	25.3722	25.6052	25.213	25.1433	26.1402	25.5544	-0.585806	0.169618	0.320336	1.64234	0	1	3
Ndufa4	32.7148	32.7246	33.5997	33.6466	33.4544	32.5684	33.0046	32.5489	32.3648	32.5575	32.8153	33.228	32.6432	-0.584762	0.0467863	0.137131	2.86637	0	1	4
Etfa	32.7006	32.2313	33.188	33.324	33.2717	32.4066	32.7346	32.5404	32.3446	31.985	32.2437	32.9431	32.3758	-0.567334	0.0520814	0.145533	2.78058	0	1	5
Uqcrq	31.4561	31.6161	32.0797	32.5996	32.5632	31.3715	31.553	31.6173	31.3713	31.4356	31.6469	32.0629	31.4993	-0.563656	0.0736038	0.183996	2.44225	0	1	6
Ndufa13	31.739	31.3398	32.7735	32.4214	31.7972	31.7741	31.8728	31.4561	31.2583	31.5068	30.846	32.0142	31.4523	-0.56186	0.103961	0.231977	2.10795	0	1	7
Cox5b	32.7051	33.0143	33.285	33.2748	33.1692	32.5974	32.9895	32.6154	32.4692	32.3151	32.2441	33.0897	32.5385	-0.551223	0.00583329	0.0323579	4.94974	0	1	8
Me3	30.4025	30.225	31.1969	30.366	30.4086	30.5219	30.2506	29.8375	30.0486	29.8575	29.3193	30.5198	29.9725	-0.547273	0.0494966	0.141491	2.82122	0	1	9
Ndufs3	32.9315	32.7812	33.4783	32.9792	33.0155	32.8778	32.8872	32.4583	32.362	32.3228	32.0911	33.0372	32.4999	-0.537272	0.0135677	0.0587524	4.08921	0	1	10
Ndufaf6	26.4797	26.6897	27.1257	26.6709	27.0777	26.5452	26.731	26.3999	25.9114	25.8858	26.2704	26.8087	26.2906	-0.518117	0.0217818	0.0816901	3.6137	0	1	11
Ndufs5	31.8466	31.7425	32.3603	32.5599	32.4812	31.8895	32.0686	31.814	31.4673	31.7403	31.1036	32.1981	31.6806	-0.517518	0.0451185	0.133761	2.90227	0	1	12
Ndufaf3	27.8185	27.4889	28.5837	28.0795	28.2743	27.9051	27.7143	27.3643	27.2465	27.4046	27.614	28.049	27.5415	-0.507495	0.0530797	0.147463	2.76157	0	1	13
Ndufa6	31.8966	32.0746	32.2102	32.246	31.9262	31.778	31.8808	31.4931	31.3616	31.2644	31.6136	32.0707	31.5652	-0.505457	0.00253629	0.0180806	5.78942	0	1	14
Ndufs1	34.1425	33.9268	34.7398	34.3788	34.3948	34.1864	34.165	33.8302	33.8914	33.6103	33.2098	34.3165	33.8155	-0.501043	0.0354131	0.114476	3.12688	0	1	15
Uqcrh	31.6744	31.9353	32.9462	32.3831	32.5291	31.897	32.3857	31.7974	31.6014	31.7419	31.3699	32.2936	31.7989	-0.49473	0.103264	0.231182	2.1129	0	1	16
Idh3a	34.0145	33.872	34.2415	34.3171	34.0726	33.885	33.9563	33.6011	33.5096	33.535	33.1841	34.1035	33.6118	-0.491689	0.00703557	0.0368352	4.76277	0	1	17
Ndufb4	31.9908	31.9813	31.9688	32.3454	32.0999	31.8728	31.9052	31.7477	31.3227	31.3487	31.3555	32.0773	31.5921	-0.485149	0.00666619	0.0355107	4.8156	0	1	18
Ndufs4	32.3452	32.0279	32.6482	32.3067	32.0985	32.3002	32.1787	31.827	31.5813	31.5709	31.3699	32.2853	31.8047	-0.480628	0.0302713	0.101811	3.29603	0	1	19
Me2	30.8584	30.4666	31.2909	31.4012	31.2972	30.8678	30.8271	30.6763	30.3322	30.3917	30.4199	31.0629	30.5858	-0.477004	0.0527929	0.14691	2.767	0	1	20
Ndufv2	31.9493	31.461	32.8564	32.2561	32.4271	32.0348	32.1498	31.6496	31.6642	31.6673	31.1191	32.19	31.7142	-0.47582	0.129491	0.267038	1.90488	0	1	21
Ndufb10	32.3658	32.1178	33.072	32.6159	32.528	32.3752	32.5619	32.0806	32.0074	31.6431	31.7176	32.5399	32.0643	-0.475588	0.0556029	0.152578	2.71238	0	1	22
Ndufs2	33.0513	32.8582	33.8895	33.4397	33.4973	33.0481	33.2843	32.8337	32.8912	32.7139	32.4649	33.3472	32.8727	-0.474542	0.062102	0.163719	2.61071	0	1	23
Uqcrfs1	33.3785	33.2734	33.7393	33.3137	33.5189	33.3395	33.2366	32.7934	32.6974	33.0959	32.6806	33.4447	32.9739	-0.470856	0.0104656	0.0489171	4.35352	0	1	24
Cs	33.3684	33.3422	33.6978	33.7391	33.4399	33.2086	33.4503	32.9919	32.893	32.9224	32.8455	33.5175	33.052	-0.46551	0.00515167	0.0294906	5.0836	0	1	25
Mdh2	35.6028	35.6582	35.8823	36.0413	35.6367	35.4248	35.4024	35.2751	35.2265	35.3551	35.117	35.7642	35.3001	-0.464083	0.00260122	0.0184171	5.76281	0	1	26
Dlst	32.6692	32.5806	33.2275	33.0253	33.0368	32.6691	32.6946	32.5822	32.333	32.2997	32.1433	32.9079	32.4537	-0.454212	0.0182069	0.0724754	3.78636	0	1	27
Etfb	31.536	31.2088	32.2521	32.3656	32.2508	31.5573	31.6483	31.3948	31.394	31.3425	31.4752	31.9227	31.4687	-0.453977	0.121518	0.256297	1.96411	0	1	28
Ndufb3	30.5739	30.3238	30.8633	31.0841	30.4162	30.6157	30.7045	30.478	30.437	29.5029	29.4707	30.6523	30.2015	-0.450798	0.13265	0.271604	1.88042	0	1	29
Uqcrb	32.1573	32.5084	32.7857	33.141	32.5387	32.2397	32.5088	32.0824	31.7917	32.3419	32.0922	32.6262	32.1761	-0.450083	0.052126	0.145537	2.78055	0	1	30
Ndufs7	32.009	32.0788	32.8598	32.6324	32.0006	32.0511	32.1744	31.9191	31.8418	31.7565	31.4674	32.3161	31.8684	-0.44772	0.0698452	0.177174	2.49676	0	1	31
Cycs	33.0622	32.8232	33.4295	33.077	32.6337	32.9322	32.8998	32.7645	32.2891	32.4946	31.9705	33.0051	32.5585	-0.446636	0.0573046	0.154718	2.69229	0	1	32
Ndufb2	28.5877	29.2602	29.292	29.5812	28.8709	28.8219	29.1305	28.4592	28.2072	28.2132	29.2102	29.1184	28.6737	-0.444679	0.111605	0.242739	2.04252	0	1	33
Ndufa7	31.6869	31.1159	32.3235	32.4218	32.1475	31.6776	31.7578	31.6302	31.1263	31.2882	31.4879	31.9391	31.4947	-0.444471	0.14567	0.290474	1.78352	0	1	34
Idh3b	33.8046	33.3371	34.1205	33.8915	33.7149	33.5986	33.6207	33.3134	33.293	33.2408	32.9399	33.7737	33.3344	-0.439353	0.0279798	0.0976093	3.35684	0	1	35
Ndufa12	32.2289	31.9532	32.6587	32.5355	32.2997	32.2595	32.2764	31.9432	31.5707	31.6625	31.6742	32.3352	31.8978	-0.437465	0.0358885	0.115366	3.11571	0	1	36
Aco2	35.6926	35.5885	36.0674	36.0111	35.8113	35.5122	35.6029	35.385	35.2823	35.3629	35.2374	35.8342	35.3971	-0.437041	0.00496918	0.0288362	5.11598	0	1	37
Uqcrc2	34.5688	34.3971	34.7889	34.8853	34.542	34.4262	34.5108	34.1719	33.9968	34.1831	33.9772	34.6364	34.211	-0.425416	0.00813993	0.0408946	4.61195	0	1	38
Ndufa9	33.2179	33.0971	33.7904	33.4025	33.4603	33.1598	33.1842	33.1207	32.989	32.813	32.5675	33.3936	32.9724	-0.421276	0.0249169	0.0896236	3.47998	0	1	39
Ndufv1	33.8744	33.6457	34.5094	34.1235	33.9907	34.0095	33.9998	33.694	33.5467	33.1941	33.2028	34.0287	33.6078	-0.420908	0.0721526	0.181207	2.46429	0	1	40
Sucla2	33.7794	33.4528	33.9744	33.5626	33.5052	33.6186	33.5514	33.168	33.1625	33.1071	32.8066	33.6549	33.2357	-0.419181	0.0260649	0.0931565	3.4242	0	1	41
Ndufs8	31.2963	31.371	32.1156	31.729	31.5993	31.5939	31.5768	31.2782	31.0837	31.1122	30.6591	31.6222	31.2173	-0.404935	0.0793281	0.193193	2.37188	0	1	42
Uqcrc1	34.2436	33.9389	34.6337	34.6546	34.1963	34.1335	34.2576	34.0178	33.8139	33.9724	33.411	34.3334	33.9344	-0.399076	0.0587333	0.157184	2.66947	0	1	43
Ndufa2	31.2076	30.5014	32.0657	31.6765	31.6127	31.3479	31.3495	31.1591	31.1888	30.4229	30.6264	31.4128	31.0158	-0.397001	0.242946	0.40085	1.31887	0	1	44
Ndufc2	31.5609	31.0227	32.076	31.8069	31.6139	31.5968	31.5178	31.2908	31.0753	31.0501	30.8012	31.6161	31.222	-0.394073	0.104154	0.232254	2.10622	0	1	45
Fahd1	29.7454	29.1066	29.7925	29.3352	29.1976	29.3088	29.4753	29.2434	29.077	28.8569	28.3171	29.4355	29.0464	-0.389032	0.111588	0.242739	2.04252	0	1	46
Ndufa10	32.9582	32.7234	33.7059	33.3714	33.4176	33.1791	33.1419	32.8024	32.8316	32.634	32.5001	33.2353	32.8482	-0.387134	0.103801	0.231775	2.1092	0	1	47
Sco1	28.0221	28.161	27.9198	28.4166	28.118	27.8513	28.2364	27.4972	27.3385	27.5404	28.0117	28.1275	27.7459	-0.381572	0.0481122	0.139796	2.8386	0	1	48
Ndufb9	31.8663	31.4403	32.8032	32.0763	31.8661	32.0201	32.0431	31.6664	31.3812	31.565	31.1271	32.0104	31.6338	-0.37662	0.200881	0.356885	1.48647	0	1	49
Ndufa5	30.9472	30.9143	31.3639	31.1309	31.1832	30.8161	31.1036	30.5398	30.5493	30.9197	30.502	31.1079	30.7384	-0.369482	0.0193811	0.0758962	3.71983	0	1	50
Surf1	28.202	28.2012	29.015	29.2063	29.2393	28.5753	28.5662	28.4705	28.6241	27.642	28.5701	28.7728	28.408	-0.364738	0.23683	0.394247	1.34283	0	1	51
Acad9	30.9165	30.9335	31.7189	31.464	31.4648	31.0793	31.12	30.8839	31.0821	30.5933	30.8883	31.2995	30.9411	-0.358381	0.0924804	0.215216	2.21614	0	1	52
Sdhb	32.3446	32.1795	33.0107	32.6894	32.7743	32.3115	32.5178	32.3075	32.0474	32.2606	32.005	32.5997	32.2416	-0.358088	0.0773828	0.19048	2.39229	0	1	53
Ndufaf2	30.2905	30.3099	31.2048	30.3562	30.7383	30.4604	30.4722	30.0379	30.1598	29.9805	30.2284	30.5799	30.2232	-0.356757	0.119732	0.253515	1.97986	0	1	54
Ndufa8	32.5468	32.0476	33.2363	32.5703	32.6488	32.4226	32.5154	32.096	32.1992	32.3165	31.9899	32.61	32.2566	-0.353361	0.141781	0.285605	1.80791	0	1	55
Suclg1	33.2857	33.0716	33.1578	33.3635	32.9315	33.0484	33.3292	32.7988	32.4824	32.495	32.7146	33.162	32.8114	-0.350613	0.0542273	0.14966	2.74024	0	1	56
Cox7b	30.7567	30.3959	31.1215	30.5529	30.4648	29.8784	30.7338	29.8199	29.9604	30.3396	31.1211	30.6583	30.3089	-0.349473	0.202266	0.358097	1.48158	0	1	57
Nnt	31.0407	30.7519	31.5265	31.4439	31.3923	31.1604	30.3377	30.8565	31.1243	30.9068	30.9457	31.231	30.8886	-0.342487	0.106701	0.235739	2.08474	0	1	58
Sdha	33.9062	33.5183	34.6469	34.1708	34.0698	33.9802	33.9305	33.7276	33.6274	33.6822	33.3896	34.0624	33.7229	-0.33948	0.148026	0.293429	1.76892	0	1	59
Cox6b1	33.1674	33.0135	33.9251	33.5316	33.365	33.174	33.53	33.1059	32.9828	33.0148	32.5666	33.4005	33.0623	-0.338182	0.133315	0.271979	1.87843	0	1	60
Cox7c	30.4348	30.4215	30.9758	29.4157	30.8935	30.5666	30.7906	28.9889	29.9187	31.0258	29.2562	30.4283	30.0911	-0.337155	0.464631	0.61828	0.693668	0	1	61
Ogdh	34.0065	33.6105	34.5004	34.2688	34.1532	34.0555	34.1814	33.8889	33.6844	33.5789	33.255	34.1079	33.774	-0.333859	0.13516	0.27524	1.86124	0	1	62
Ndufab1	31.632	31.013	32.1063	31.5946	31.476	31.7055	31.59	30.9665	31.2723	31.5781	30.2779	31.5644	31.2317	-0.332671	0.267401	0.42419	1.23722	0	1	63
Sco2	26.9593	27.2197	27.9149	27.4584	27.7821	27.3101	27.4011	27.2405	26.8824	27.07	26.9131	27.4669	27.1362	-0.330672	0.143935	0.288127	1.79522	0	1	64
Etfdh	30.8999	30.7909	31.8319	31.8178	32.185	31.195	31.2817	31.0101	31.2896	31.0333	31.3007	31.5051	31.1851	-0.320018	0.317139	0.478346	1.06387	0	1	65
Ndufb7	31.4052	31.1276	31.8938	31.4865	31.4254	31.6206	31.6997	31.0532	31.1072	30.8223	30.5881	31.4677	31.1485	-0.319195	0.17742	0.329862	1.60007	0	1	66
Cox7a2l	28.0415	28.0848	28.3349	27.9162	28.2029	27.8707	28.165	27.6647	27.7199	27.7219	27.6775	28.116	27.8033	-0.312745	0.0161955	0.066445	3.9117	0	1	67
Uqcr10	30.7334	30.0121	31.0798	30.9613	30.6266	30.5849	30.7367	30.0728	30.5064	30.2469	30.0836	30.6826	30.3719	-0.310735	0.197758	0.35396	1.49834	0	1	68
Ndufaf5	27.0835	26.4369	27.39	26.8435	27.0868	26.9497	27.0479	26.6536	26.4151	26.6865	26.26	26.9681	26.6688	-0.299339	0.174511	0.325909	1.61746	0	1	69
Ndufb11	30.5127	30.2342	31.2515	30.6586	30.2533	30.5642	30.6258	30.4614	30.2523	30.3273	29.4844	30.5821	30.2859	-0.296143	0.270718	0.428349	1.22314	0	1	70
Dld	33.5904	33.8489	33.893	33.9982	33.7476	33.7541	33.8117	33.5966	33.5027	33.18	33.2803	33.8156	33.5209	-0.294726	0.043641	0.130564	2.93717	0	1	71
Idh3g	33.1668	32.8062	33.5462	33.1701	33.1666	33.1151	33.3211	32.9654	32.7522	32.9451	32.3253	33.1712	32.904	-0.267148	0.176138	0.328034	1.60808	0	1	72
Ndufs6	31.7681	31.5933	32.1499	32.1374	31.9725	32.0029	31.7576	31.5765	31.4683	31.5325	31.6296	31.9242	31.6612	-0.263021	0.0863131	0.204423	2.29037	0	1	73
Ndufa3	30.8683	30.3598	32.04	31.0931	30.4505	31.1578	31.2178	30.7592	30.8265	30.6257	29.7024	30.9624	30.7149	-0.247447	0.528308	0.673846	0.56951	0	1	74
Ndufb5	30.7513	30.6835	31.3439	31.225	30.9908	30.6938	31.0628	30.6093	30.5544	31.0887	30.5558	30.9989	30.7608	-0.23812	0.184401	0.337865	1.56548	0	1	75
Ndufa1	29.9313	28.6889	30.3783	29.275	29.8342	29.8561	29.6626	29.5514	29.0981	29.2181	28.9424	29.6215	29.3881	-0.233427	0.501162	0.651142	0.618956	0	1	76
Cox6a1	32.3372	32.713	33.0852	33.2902	32.6601	32.4203	33.0717	32.0339	32.4595	32.5576	32.9937	32.8172	32.5895	-0.227702	0.349672	0.511106	0.968307	0	1	77
Ndufb8	30.5218	29.6661	31.5097	30.7447	30.8773	30.6149	30.7913	30.3403	30.1911	31.0305	29.7456	30.6639	30.4523	-0.211658	0.567497	0.705117	0.504066	0	1	78
Ndufa11	30.5158	29.6047	31.6331	31.0031	31.3439	31.0236	30.7576	30.7227	30.6882	30.5038	30.0632	30.8201	30.6265	-0.193602	0.631587	0.752968	0.409339	0	1	79
Ecsit	28.1703	28.2519	29.1146	28.7249	28.2158	28.3822	28.6507	28.1357	28.2182	28.1333	28.3781	28.4955	28.3164	-0.179135	0.410403	0.569137	0.813152	0	1	80
Cyc1	32.5992	32.2851	33.5222	33.1168	32.9294	33.1158	32.9679	32.7149	32.5823	32.8853	32.0271	32.8905	32.7155	-0.175005	0.52743	0.673025	0.571268	0	1	81
Ndufaf1	27.8117	27.7858	28.448	27.8409	28.0324	28.1756	28.2402	27.6565	27.4092	27.8738	27.5526	27.9838	27.818	-0.165799	0.394973	0.556011	0.846814	0	1	82
Ndufb6	30.6993	30.4523	31.4142	31.5476	31.4951	31.0495	31.2481	30.9828	30.8096	30.8382	30.8433	31.1217	30.9619	-0.159773	0.532495	0.67751	0.561686	0	1	83
Cox4i1	33.3119	32.6982	33.9017	33.8714	33.5652	33.4406	33.5651	33.1691	33.0482	33.6748	33.0358	33.4697	33.3223	-0.147415	0.573775	0.711337	0.491395	0	1	84
Taco1	28.2424	27.5242	29.2338	28.6356	28.8699	28.8252	28.7782	28.5491	28.464	28.044	27.5008	28.5012	28.3602	-0.140945	0.704755	0.809708	0.304526	0	1	85
Sdhd	28.1542	28.6388	29.1113	27.4104	27.8162	28.7045	28.1229	27.5051	28.1684	28.4297	27.6157	28.2262	28.091	-0.135146	0.713942	0.816907	0.291756	0	1	86
Timmdc1	25.5276	25.3184	26.8636	26.2289	26.8605	26.0989	26.1114	25.7952	26.165	26.3767	26.0186	26.1598	26.0943	-0.0655255	0.852693	0.910988	0.134496	0	1	87
Ndufaf7	27.2227	27.422	27.6237	27.6867	27.4558	27.5634	27.6334	27.5117	27.1892	27.458	27.3934	27.4821	27.4582	-0.0239572	0.822787	0.890697	0.166994	0	1	88
Cox11	24.5899	24.4137	25.0894	25.3111	25.3508	24.7978	25.4818	24.9934	25.1544	24.7854	24.4456	24.951	24.9431	-0.0079307	0.974422	0.9829	0.0248829	0	1	89
Lrpprc	32.1409	31.5981	32.6108	32.0471	32.1838	32.3963	32.3856	32.0235	32.0575	32.0677	31.8482	32.1161	32.1298	0.013663	0.943242	0.965687	0.0503726	0	1	90
Tmem186	26.0536	25.2994	26.2958	26.3479	26.6471	26.5356	26.5005	26.2458	26.3117	26.1825	25.3031	26.1288	26.1799	0.0511037	0.865822	0.92069	0.119212	0	1	91
Idh2	30.6138	30.1383	31.0596	31.376	31.0163	30.9841	30.7553	30.881	30.8015	30.9203	31.0108	30.8408	30.8921	0.0513453	0.82399	0.891173	0.166223	0	1	92
Sdhc	30.2534	29.8801	30.9185	30.3424	30.5355	30.7094	30.7283	30.5556	30.5555	30.3621	29.9113	30.386	30.4704	0.0843796	0.700031	0.807152	0.309087	0	1	93
Suclg2	28.5443	28.4523	28.5797	28.9044	28.584	28.724	28.7216	28.9945	28.8274	28.5804	28.881	28.6129	28.7882	0.175224	0.107981	0.237318	2.0751	0	1	94
Coq10a	25.8743	25.064	25.7503	25.7293	25.648	25.8208	25.3912	25.9534	25.8821	25.8396	25.9729	25.6132	25.81	0.196797	0.277334	0.437375	1.19306	0	1	95
Cox20	26.2711	25.9009	25.7995	25.354	25.8673	26.7351	26.5462	26.0691	26.4295	26.5143	26.2076	25.8386	26.417	0.578411	0.0128466	0.0558459	4.1624	0	1	96

## Sheet: Figure 3e_chronic
gene	lfqctrl1	lfqctrl2	lfqctrl3	lfqctrl4	lfqctrl5	lfqeae1	lfqeae2	lfqeae3	lfqeae4	validation	mean_log2lfqctrl	mean_log2lfqeae	log2fc	p	q	neglogq	enriched	mitocarta	rank
Ndufa1	30.7534	30.7889	31.2791	30.6137	31.2643	31.002	29.92	29.5068	30.1584	1	30.9399	30.1468	-0.793088	0.0801855	0.717428	0.479093	0	1	0
Cox20	27.3861	28.4044	28.0861	27.2414	27.4541	26.9591	27.9565	26.8554	27.0713	1	27.7144	27.2106	-0.503802	0.182874	0.823699	0.27981	0	1	1
Cox7a2l	28.4946	28.5504	28.643	28.8171	28.9295	28.2873	28.9344	27.8676	28.0223	1	28.6869	28.2779	-0.40902	0.181182	0.823699	0.27981	0	1	2
Cycs	32.5804	32.8936	33.708	34.1049	34.1086	33.0596	33.4546	32.8692	32.9377	1	33.4791	33.0803	-0.398818	0.292893	0.892072	0.164768	0	1	3
Cox6b1	34.4853	34.6024	34.6892	34.8895	35.0177	34.503	34.9633	34.0683	34.0273	1	34.7368	34.3905	-0.346381	0.218973	0.853498	0.22854	0	1	4
Uqcrb	34.4972	34.4666	34.6725	34.6871	34.9267	34.3079	34.8096	33.8356	34.2673	1	34.65	34.3051	-0.344893	0.184466	0.823699	0.27981	0	1	5
Ndufc2	32.4338	32.1048	32.27	32.4761	32.4911	32.0981	32.5451	31.551	31.854	1	32.3552	32.0121	-0.343124	0.202777	0.840843	0.250091	0	1	6
Ndufa4	34.1865	34.0342	33.9907	34.4241	34.3952	33.9432	34.3643	33.3843	33.7933	1	34.2062	33.8713	-0.334887	0.201878	0.840843	0.250091	0	1	7
Ndufa2	32.4705	32.3379	32.4016	32.511	32.8552	32.2419	32.7814	31.7724	31.9661	1	32.5152	32.1905	-0.324779	0.242312	0.856897	0.222806	0	1	8
Ndufv3	32.1492	31.7384	32.2065	32.4193	32.6451	31.7171	32.328	31.5551	32.0349	1	32.2317	31.9088	-0.322903	0.203878	0.841786	0.248474	0	1	9
Uqcr10	32.0912	31.6625	31.7281	32.0373	31.6354	31.2212	32.0901	31.1224	31.673	1	31.8309	31.5267	-0.304221	0.276683	0.879331	0.185521	0	1	10
Ndufa7	32.851	32.747	32.9057	33.1706	33.0882	32.7568	33.0926	32.3493	32.3996	1	32.9525	32.6495	-0.30292	0.182585	0.823699	0.27981	0	1	11
Ndufs4	33.0316	33.0238	33.0932	33.5435	33.5598	32.9673	33.402	32.6449	32.8211	1	33.2504	32.9588	-0.291551	0.202105	0.840843	0.250091	0	1	12
Ndufaf3	28.9537	28.819	28.9705	29.2074	29.1813	28.8599	29.3821	28.2546	28.4668	1	29.0264	28.7408	-0.285561	0.338837	0.923021	0.115564	0	1	13
Cox5b	34.7029	34.5721	34.7896	34.9511	35.0015	34.5956	35.0369	34.0876	34.3542	1	34.8034	34.5186	-0.284852	0.259797	0.874884	0.192837	0	1	14
Ndufaf2	31.6866	31.5629	32.009	32.2736	32.3675	31.7733	32.3281	31.3526	31.3371	1	31.9799	31.6978	-0.282152	0.35811	0.923021	0.115564	0	1	15
Cox7c	31.9966	31.3916	32.1414	32.6105	32.4683	31.7739	32.4437	31.164	32.0018	1	32.1217	31.8458	-0.275853	0.448811	0.947281	0.0781361	0	1	16
Ndufaf4	29.1954	28.9869	29.4923	29.4233	29.6287	29.094	29.618	28.7772	28.8044	1	29.3453	29.0734	-0.271913	0.283079	0.881388	0.18215	0	1	17
Ndufaf1	28.9268	28.9174	29.2302	29.3746	29.367	29.1882	29.4176	28.1978	28.7729	1	29.1632	28.8941	-0.269064	0.402339	0.93401	0.0984894	0	1	18
Sdhd	28.7285	28.5666	29.1242	29.4007	29.3208	28.8436	29.2677	28.1639	28.7669	1	29.0281	28.7605	-0.267609	0.377868	0.929653	0.105235	0	1	19
Sdhc	31.5595	31.3899	31.8076	31.8438	31.7198	31.3905	31.7541	31.0195	31.4351	1	31.6641	31.3998	-0.264343	0.187951	0.829428	0.269811	0	1	20
Ndufb11	32.479	32.5335	32.5434	33.028	32.9522	32.4422	32.9684	31.955	32.4078	1	32.7072	32.4434	-0.263876	0.319252	0.915851	0.126815	0	1	21
Uqcrq	33.4874	33.3328	33.3909	33.7319	33.6798	33.2976	33.7144	32.8454	33.1941	1	33.5246	33.2629	-0.261701	0.249045	0.865842	0.207825	0	1	22
Ndufa11	31.8323	31.5448	31.7783	31.757	31.794	31.5657	31.9336	31.1119	31.3251	1	31.7413	31.4841	-0.257196	0.242857	0.856897	0.222806	0	1	23
Ndufb8	32.4074	32.4871	32.7099	32.9105	32.9497	32.4826	32.9591	32.0311	32.371	1	32.6929	32.461	-0.231965	0.342349	0.923021	0.115564	0	1	24
Ndufb3	32.2352	32.2716	32.5221	32.6769	32.6803	32.36	32.8708	31.7038	32.0503	1	32.4772	32.2462	-0.231004	0.434561	0.945619	0.0806692	0	1	25
Ndufb6	32.2452	32.2873	32.452	32.6847	32.7461	32.3487	32.7286	31.873	32.0603	1	32.483	32.2527	-0.230377	0.329854	0.923021	0.115564	0	1	26
Ndufa5	33.1549	33.0369	33.23	33.3303	33.4084	33.0334	33.3499	32.698	32.9658	1	33.2321	33.0118	-0.220319	0.206845	0.847171	0.239275	0	1	27
Ndufb10	33.6463	33.4496	33.5325	33.7234	33.8358	33.2462	33.7965	33.0839	33.543	1	33.6375	33.4174	-0.220123	0.268502	0.874884	0.192837	0	1	28
Ndufs5	33.2946	33.1466	33.3538	33.5588	33.6698	33.1848	33.5369	32.8638	33.1641	1	33.4047	33.1874	-0.217336	0.243425	0.856897	0.222806	0	1	29
Uqcrc1	35.4829	35.5847	35.6962	35.7798	35.8715	35.5145	35.9309	35.1055	35.3282	1	35.683	35.4697	-0.213274	0.321086	0.917233	0.124639	0	1	30
Ndufb4	32.9743	33.0258	33.331	33.4526	33.3238	33.1326	33.6149	32.4479	32.849	1	33.2215	33.0111	-0.210401	0.469347	0.947946	0.0771236	0	1	31
Ndufs3	34.3386	34.2089	34.3595	34.6439	34.6111	34.3268	34.7075	33.7052	34.157	1	34.4324	34.2241	-0.208276	0.405477	0.93401	0.0984894	0	1	32
Sdha	35.0926	34.9796	35.255	35.3363	35.3483	35.1812	35.4385	34.5447	34.8168	1	35.2024	34.9953	-0.207087	0.382113	0.929653	0.105235	0	1	33
Ndufa6	33.2942	33.154	33.5787	33.6713	33.5066	33.3675	33.6545	32.8514	33.0694	1	33.441	33.2357	-0.205263	0.352748	0.923021	0.115564	0	1	34
Ndufv1	34.9164	34.8511	35.0099	35.1544	35.1426	34.8366	35.223	34.4353	34.7467	1	35.0149	34.8104	-0.204471	0.305377	0.910381	0.135458	0	1	35
Ndufa3	30.1371	30.9772	30.4037	30.8355	30.8668	30.3602	30.985	29.6215	30.8111	1	30.6441	30.4445	-0.199616	0.588612	0.961374	0.0568307	0	1	36
Ndufs8	33.6	33.4738	33.5576	33.8752	33.8621	33.4719	33.9144	33.1085	33.4064	1	33.6737	33.4753	-0.198438	0.339426	0.923021	0.115564	0	1	37
Idh3b	34.9481	34.8868	35.1019	35.1926	35.2648	34.9082	35.377	34.551	34.6975	1	35.0788	34.8834	-0.195433	0.37099	0.929653	0.105235	0	1	38
Ndufb7	33.1459	33.0092	33.0779	33.276	33.3555	32.9294	33.336	32.6619	33.0076	1	33.1729	32.9837	-0.189144	0.279329	0.879331	0.185521	0	1	39
Suclg1	34.338	34.407	34.5823	34.7918	34.782	34.495	34.8795	33.9649	34.2253	1	34.5802	34.3912	-0.18905	0.428279	0.944283	0.0827083	0	1	40
Idh3a	35.5217	35.5158	35.5936	35.8633	35.8653	35.5204	35.9735	35.1104	35.3279	1	35.672	35.4831	-0.18887	0.397428	0.93401	0.0984894	0	1	41
Cox5a	34.4336	34.8672	34.9983	35.1919	35.1657	34.6998	35.2425	34.3464	34.6829	1	34.9313	34.7429	-0.188453	0.446182	0.947281	0.0781361	0	1	42
Ndufa12	33.1696	33.2519	33.3733	33.5329	33.595	33.2522	33.5671	32.7852	33.1873	1	33.3845	33.198	-0.186548	0.352015	0.923021	0.115564	0	1	43
Cox4i1	35.071	34.9339	35.0705	35.1424	35.2762	34.8733	35.211	34.5729	35.0139	1	35.0988	34.9178	-0.181016	0.280389	0.880477	0.183642	0	1	44
Ndufb2	30.5133	30.3558	30.8333	30.9809	30.7616	30.6281	31.0292	29.9399	30.4355	1	30.689	30.5082	-0.180819	0.509847	0.947946	0.0771236	0	1	45
Dld	35.4281	35.2741	35.587	35.6395	35.716	35.4526	35.9151	34.9288	35.0972	1	35.5289	35.3484	-0.180517	0.482399	0.947946	0.0771236	0	1	46
Dlst	33.6722	33.6085	33.9591	34.033	34.1244	33.8387	34.2548	33.307	33.4087	1	33.8794	33.7023	-0.17711	0.498482	0.947946	0.0771236	0	1	47
Ndufs2	33.7927	33.8459	34.0352	34.1133	34.1715	33.8467	34.2559	33.4593	33.7116	1	33.9917	33.8184	-0.173331	0.393181	0.93401	0.0984894	0	1	48
Ndufv2	33.5673	33.5019	33.6785	33.8541	33.8788	33.5608	33.9652	33.1421	33.4266	1	33.6961	33.5237	-0.172456	0.406533	0.93401	0.0984894	0	1	49
Cyc1	34.3309	34.3655	34.2036	34.423	34.527	34.1115	34.5285	33.7106	34.444	1	34.37	34.1987	-0.17133	0.432402	0.945619	0.0806692	0	1	50
Ndufb9	32.8043	32.9002	33.0471	33.1537	33.3158	33.009	33.3244	32.4578	32.7157	1	33.0442	32.8767	-0.167491	0.46144	0.947946	0.0771236	0	1	51
Ndufb5	32.7342	32.7232	32.8211	32.9447	32.989	32.7805	33.0501	32.3104	32.565	1	32.8425	32.6765	-0.16595	0.378839	0.929653	0.105235	0	1	52
Mdh2	36.7846	36.626	36.9004	37.0644	37.0279	36.8583	37.181	36.3281	36.5031	1	36.8806	36.7176	-0.16304	0.472521	0.947946	0.0771236	0	1	53
Ogdh	35.1824	35.1435	35.3629	35.5081	35.4998	35.3407	35.6449	34.7528	34.9802	1	35.3393	35.1796	-0.159708	0.492401	0.947946	0.0771236	0	1	54
Ndufa8	34.0396	33.9924	34.2141	34.3116	34.3561	34.1242	34.545	33.5352	33.8941	1	34.1827	34.0247	-0.158086	0.5215	0.947946	0.0771236	0	1	55
Uqcrc2	35.7328	35.6593	35.8401	35.8958	35.928	35.7054	36.0644	35.2417	35.6329	1	35.8112	35.6611	-0.150077	0.447689	0.947281	0.0781361	0	1	56
Ndufs1	35.2975	35.2371	35.4576	35.5061	35.5797	35.3143	35.6893	34.8831	35.1984	1	35.4156	35.2713	-0.14432	0.465214	0.947946	0.0771236	0	1	57
Ndufs7	33.1593	33.249	33.4785	33.5889	33.6824	33.3747	33.7903	32.9169	33.0675	1	33.4316	33.2874	-0.144276	0.538061	0.950456	0.0733087	0	1	58
Sco1	27.9558	27.7717	28.2535	28.5133	28.3385	28.3152	28.5806	27.6987	27.5008	1	28.1666	28.0239	-0.142721	0.641765	0.968786	0.0457503	0	1	59
Aco2	37.0666	37.0428	37.2211	37.3942	37.372	37.1281	37.5055	36.764	36.9131	1	37.2193	37.0777	-0.141668	0.465936	0.947946	0.0771236	0	1	60
Ndufa13	32.6158	32.6728	32.8521	33.0041	32.9987	32.7914	33.1132	32.3451	32.5009	1	32.8287	32.6876	-0.141062	0.490597	0.947946	0.0771236	0	1	61
Sdhb	33.6598	33.5874	33.7668	34.0253	34.0387	33.8043	34.1232	33.1594	33.6117	1	33.8156	33.6746	-0.140944	0.557835	0.955769	0.0652659	0	1	62
Ecsit	29.1125	29.176	29.4127	29.4947	29.5546	29.2987	29.6043	28.8667	29.0676	1	29.3501	29.2094	-0.140753	0.473744	0.947946	0.0771236	0	1	63
Timmdc1	26.5318	26.7865	26.6435	27.1081	26.9836	26.786	27.4499	25.6845	26.7645	1	26.8107	26.6712	-0.139494	0.734883	0.973816	0.0382796	0	1	64
Cox7b	33.3858	32.5566	32.8329	32.9497	33.1673	32.7231	33.475	32.3684	32.7992	1	32.9784	32.8414	-0.137045	0.634138	0.967453	0.0477371	0	1	65
Ndufa10	34.1855	34.0737	34.2669	34.4227	34.4337	34.2358	34.5667	33.7608	34.0059	1	34.2765	34.1423	-0.134188	0.508456	0.947946	0.0771236	0	1	66
Lrpprc	32.8478	32.806	33.2495	33.345	33.3038	33.2412	33.5152	32.49	32.6675	1	33.1104	32.9785	-0.131928	0.645031	0.968786	0.0457503	0	1	67
Ndufab1	31.631	31.85	31.7462	32.158	32.127	31.7998	32.0411	31.3795	31.8639	1	31.9025	31.7711	-0.131367	0.48071	0.947946	0.0771236	0	1	68
Ndufa9	34.429	34.3744	34.612	34.7359	34.7261	34.5204	34.8798	34.0337	34.3427	1	34.5755	34.4441	-0.13131	0.530536	0.947946	0.0771236	0	1	69
Uqcrfs1	34.4624	34.3316	34.6693	34.7904	34.8854	34.5677	35.0827	34.0649	34.2964	1	34.6278	34.5029	-0.124919	0.630616	0.967453	0.0477371	0	1	70
Ndufs6	33.3741	33.3906	33.6219	33.7864	33.884	33.5963	34.0056	33.1359	33.2161	1	33.6114	33.4885	-0.122921	0.609424	0.967453	0.0477371	0	1	71
Me2	31.6391	31.5963	32.0207	32.1465	32.0296	31.9562	32.1846	31.4143	31.5172	1	31.8865	31.7681	-0.118378	0.602745	0.966852	0.0486335	0	1	72
Cox6a1	34.3057	34.2449	34.5367	34.2196	34.6339	34.3961	34.5852	33.9103	34.1924	1	34.3882	34.271	-0.117161	0.51415	0.947946	0.0771236	0	1	73
Idh3g	34.0574	34.0559	34.1287	34.3495	34.2097	34.1356	34.4556	33.689	33.9056	1	34.1602	34.0464	-0.113779	0.549719	0.953624	0.068507	0	1	74
Sucla2	34.6501	34.5404	34.9684	35.065	35.007	34.8605	35.2986	34.3407	34.4734	1	34.8462	34.7433	-0.102882	0.687929	0.9697	0.0443901	0	1	75
Ndufaf5	27.9393	27.7181	28.197	28.3402	28.3117	28.2799	28.6169	27.3581	27.7567	1	28.1013	28.0029	-0.0983563	0.761229	0.980745	0.0280507	0	1	76
Sco2	28.2637	27.8367	28.5111	28.4136	28.5349	28.2578	28.9477	27.8185	27.8436	1	28.312	28.2169	-0.0950915	0.76042	0.980745	0.0280507	0	1	77
Uqcrh	33.6108	33.3916	33.6438	33.9225	33.8502	33.66	34.0345	33.31	33.3974	1	33.6838	33.6005	-0.0833075	0.676326	0.968786	0.0457503	0	1	78
Surf1	28.6117	28.22	28.751	28.9375	28.9477	28.8314	29.0786	28.1312	28.4483	1	28.6936	28.6223	-0.0712207	0.784906	0.98681	0.0191557	0	1	79
Cs	35.1823	34.8831	35.1489	35.253	35.2592	35.1176	35.4992	34.6775	35.0128	1	35.1453	35.0768	-0.0685497	0.726572	0.973816	0.0382796	0	1	80
Fahd1	30.3175	30.1341	30.4492	30.5637	30.5785	30.4515	30.9063	29.9627	30.1026	1	30.4086	30.3558	-0.0528452	0.826898	0.989073	0.0158517	0	1	81
Etfdh	32.5694	32.4145	32.5182	32.5735	32.6925	32.5645	32.8218	32.119	32.5214	1	32.5536	32.5067	-0.046965	0.774561	0.98358	0.0238851	0	1	82
Etfb	33.002	32.9051	33.2389	33.2932	33.3163	33.2367	33.4572	32.6871	33.0735	1	33.1511	33.1136	-0.0374788	0.84614	0.989682	0.0149637	0	1	83
Coq10a	26.6006	26.4967	27.0522	26.9644	26.8574	27.1897	26.991	26.2229	26.6321	1	26.7943	26.7589	-0.0353506	0.88825	0.994244	0.00832798	0	1	84
Tmem186	26.2445	26.3129	26.5789	26.7519	26.3157	26.5266	26.8546	26.1273	26.2203	1	26.4408	26.4322	-0.00858707	0.965861	0.997357	0.00381851	0	1	85
Taco1	29.4127	29.3387	29.7727	29.7806	29.7353	29.8765	29.914	29.2753	29.3579	1	29.608	29.6059	-0.00207348	0.991874	0.998907	0.00157794	0	1	86
Etfa	33.0368	32.9779	33.3342	33.466	33.5718	33.524	33.737	32.7841	33.1218	1	33.2773	33.2917	0.0143908	0.954986	0.996807	0.00461379	0	1	87
Me3	30.9033	31.0023	31.5046	31.6058	31.4498	31.5265	31.9182	30.9147	30.9566	1	31.2931	31.329	0.0358559	0.902993	0.994244	0.00832798	0	1	88
Nubpl	26.8724	26.518	26.7317	26.6207	26.9329	26.9772	27.2121	26.3078	26.6748	1	26.7351	26.793	0.0578238	0.79704	0.98681	0.0191557	0	1	89
Acad9	32.0527	31.8487	32.2323	32.1723	32.1096	32.3707	32.5258	31.6449	32.0408	1	32.0831	32.1456	0.0624351	0.778097	0.985668	0.0208264	0	1	90
Ndufaf7	28.19	28.0431	28.3173	28.4281	28.3955	28.6203	28.7254	27.8552	28.1821	1	28.2748	28.3458	0.0709431	0.757502	0.980745	0.0280507	0	1	91
Nnt	32.6012	32.407	32.1335	32.2285	32.4145	32.5436	32.8279	32.0203	32.5648	1	32.3569	32.4892	0.132236	0.516686	0.947946	0.0771236	0	1	92
Cox19	26.0613	25.8823	25.818	25.7091	25.6875	26.1604	25.7651	26.0977	25.8326	1	25.8317	25.9639	0.132271	0.309171	0.910381	0.135458	0	1	93
Ndufaf6	26.0997	25.9662	26.2786	26.5371	26.4026	26.7069	27.0066	25.9515	26.1059	1	26.2569	26.4427	0.185861	0.527427	0.947946	0.0771236	0	1	94
Idh2	32.3464	32.2167	31.8601	31.9048	31.9246	32.5769	32.6224	32.019	32.6762	1	32.0505	32.4737	0.423149	0.0640826	0.686874	0.541884	0	1	95
Suclg2	30.0723	30.1446	29.6113	29.455	29.2823	30.5243	30.4651	30.2034	30.7192	1	29.7131	30.478	0.764909	0.0077294	0.3524	1.50471	0	1	96

## Sheet: Figure 3f
fc_p (X)	fc_t (Y)	gene	expr	rank_p	rank_t
-0.444679	-2.20307	Ndufb2	28.896	158	27
-0.342487	-2.13487	Nnt	31.0598	275	30
-0.159773	-2.04834	Ndufb6	31.0418	476	34
-0.356757	-1.99975	Ndufaf2	30.4016	256	40
0.175224	-1.98582	Suclg2	28.7005	697	41
-0.135146	-1.95609	Sdhd	28.1586	506	43
-0.364738	-1.8627	Surf1	28.5904	247	53
-0.0079307	-1.84998	Cox11	24.947	594	58
-0.446636	-1.81247	Cycs	32.7818	155	62
0.196797	-1.73635	Coq10a	25.7116	706	72
-0.337155	-1.65924	Cox7c	30.2597	280	79
-0.505457	-1.62149	Ndufa6	31.818	90	82
-0.450083	-1.58728	Uqcrb	32.4012	149	89
-0.350613	-1.58223	Suclg1	32.9867	263	90
-0.165799	-1.56848	Ndufaf1	27.9009	471	93
-0.439353	-1.5554	Idh3b	33.5541	162	96
-0.551223	-1.54715	Cox5b	32.8141	66	98
-0.175005	-1.54647	Cyc1	32.803	465	99
-0.349473	-1.53582	Cox7b	30.4836	265	100
-0.296143	-1.52637	Ndufb11	30.434	336	102
-0.596481	-1.51888	Cox5a	34.06	41	104
-0.584762	-1.51615	Ndufa4	32.9356	51	105
-0.567334	-1.41869	Etfa	32.6595	59	118
-0.23812	-1.40842	Ndufb5	30.8799	403	121
-0.358088	-1.39903	Sdhb	32.4207	253	122
-0.644685	-1.39019	Ndufaf4	28.1414	31	125
-0.56186	-1.37771	Ndufa13	31.7333	63	129
-0.310735	-1.35068	Uqcr10	30.5273	314	131
-0.299339	-1.31433	Ndufaf5	26.8185	330	137
-0.0655255	-1.25053	Timmdc1	26.127	547	146
-0.404935	-1.22112	Ndufs8	31.4198	199	157
-0.263021	-1.20662	Ndufs6	31.7927	373	160
-0.491689	-1.13441	Idh3a	33.8577	105	169
-0.387134	-1.12652	Ndufa10	33.0418	221	173
-0.421276	-1.09348	Ndufa9	33.183	180	179
-0.585806	-1.0785	Nubpl	25.8473	49	181
-0.211658	-1.0775	Ndufb8	30.5581	427	182
-0.480628	-1.0726	Ndufs4	32.045	116	184
-0.37662	-1.06236	Ndufb9	31.8221	230	188
-0.394073	-1.03337	Ndufc2	31.419	212	194
-0.0239572	-1.02315	Ndufaf7	27.4702	573	197
-0.233427	-0.992437	Ndufa1	29.5048	407	201
-0.312745	-0.964262	Cox7a2l	27.9597	311	210
-0.787031	-0.963071	Ndufv3	30.1048	10	211
-0.518117	-0.961903	Ndufaf6	26.5497	77	212
0.578411	-0.896838	Cox20	26.1278	774	231
-0.227702	-0.870136	Cox6a1	32.7033	413	238
-0.437465	-0.787763	Ndufa12	32.1165	163	265
0.0511037	-0.778535	Tmem186	26.1543	629	268
-0.563656	-0.762003	Uqcrq	31.7811	60	273
-0.475588	-0.737049	Ndufb10	32.3021	120	284
-0.485149	-0.729727	Ndufb4	31.8347	111	288
-0.33948	-0.695961	Sdha	33.8927	276	300
-0.419181	-0.683005	Sucla2	33.4453	184	304
-0.147415	-0.67673	Cox4i1	33.396	491	310
-0.425416	-0.589937	Uqcrc2	34.4237	176	331
-0.332671	-0.561735	Ndufab1	31.398	286	339
-0.420908	-0.555801	Ndufv1	33.8183	182	341
-0.338182	-0.504851	Cox6b1	33.2314	278	355
-0.179135	-0.477324	Ecsit	28.4059	459	360
-0.353361	-0.468243	Ndufa8	32.4333	259	365
-0.193602	-0.421565	Ndufa11	30.7233	447	376
-0.49473	-0.40914	Uqcrh	32.0463	103	378
-0.294726	-0.404796	Dld	33.6683	338	380
-0.464083	-0.403637	Mdh2	35.5322	135	381
-0.547273	-0.337923	Me3	30.2462	67	397
-0.358381	-0.277739	Acad9	31.1203	252	414
-0.267148	-0.274116	Idh3g	33.0376	367	416
-0.47582	-0.272423	Ndufv2	31.9521	119	417
-0.397001	-0.254026	Ndufa2	31.2143	207	425
-0.507495	-0.247891	Ndufaf3	27.7952	86	427
-0.477004	-0.20775	Me2	30.8243	118	444
-0.444471	-0.167735	Ndufa7	31.7169	159	456
-0.44772	-0.120184	Ndufs7	32.0923	153	467
-0.247447	-0.113431	Ndufa3	30.8386	394	470
-0.399076	-0.0662257	Uqcrc1	34.1339	206	487
-0.320018	-0.0485467	Etfdh	31.3451	303	492
-0.517518	-0.0393675	Ndufs5	31.9393	79	494
-0.537272	-0.0257648	Ndufs3	32.7685	69	497
-0.474542	-0.00820349	Ndufs2	33.1099	121	501
-0.454212	0.0589532	Dlst	32.6808	144	514
-0.389032	0.173072	Fahd1	29.2409	218	533
-0.470856	0.177227	Uqcrfs1	33.2093	126	534
-0.450798	0.321523	Ndufb3	30.4269	147	571
-0.381572	0.360628	Sco1	27.9367	224	581
-0.369482	0.415305	Ndufa5	30.9232	240	590
-0.453977	0.480853	Etfb	31.6957	145	603
-0.437041	0.530724	Aco2	35.6156	164	615
-0.333859	0.55903	Ogdh	33.941	284	619
0.0843796	0.581919	Sdhc	30.4282	650	625
-0.46551	0.658481	Cs	33.2847	134	633
0.013663	0.692313	Lrpprc	32.123	608	638
-0.140945	0.714229	Taco1	28.4307	501	641
-0.319195	0.751429	Ndufb7	31.3081	305	645
-0.501043	0.847565	Ndufs1	34.066	97	652
0.0513453	1.99628	Idh2	30.8665	630	733
