# Supplementary material for: Targeting the TCA cycle can ameliorate widespread axonal energy deficiency in neuroinflammatory lesions
Source: Nat Metab. 2023 Jul 10;5(8):1364–81. doi: 10.1038/s42255-023-00838-3 (PMC10447243; doi:10.1038/s42255-023-00838-3)
Supplement: Supplementary file 6 — Statistical Source Data. [file 42255_2023_838_MOESM6_ESM.xlsx]

## Sheet: Figure 4d
	Soma	Normalized MFI			Normalized occupancy			Normalized integrated density
		Control	EAE		Control	EAE		Control	EAE
	Idh3a	0.747778	0.331068		0.766867	1.17694		0.573446	0.389647
		1.18644	0.288722		0.859596	1.29963		1.01986	0.375231
		1.14141	0.424792		1.08818	0.255534		1.24206	0.108549
		0.964662	0.367959		1.28536	0.452721		1.23994	0.166583
	Mean	1.01	0.3531	Mean	1	0.7962	Mean	1.019	0.26
	Std. Deviation	0.1993	0.05771	Std. Deviation	0.2333	0.5192	Std. Deviation	0.3147	0.1435
	Std. Error of Mean	0.09967	0.02885	Std. Error of Mean	0.1166	0.2596	Std. Error of Mean	0.1573	0.07173
	Shapiro-Wilk normality test			Shapiro-Wilk normality test			Shapiro-Wilk normality test
	W	0.9183	0.994	W	0.9525	0.8684	W	0.8285	0.8411
	P value	0.5276	0.977	P value	0.7321	0.2916	P value	0.1639	0.1985
	Passed normality test (alpha=0.05)?	Yes	Yes	Passed normality test (alpha=0.05)?	Yes	Yes	Passed normality test (alpha=0.05)?	Yes	Yes
	P value summary	ns	ns	P value summary	ns	ns	P value summary	ns	ns
	Unpaired t test			Unpaired t test			Unpaired t test
	P value	0.0007		P value	0.5009		P value	0.0046
	P value summary	***		P value summary	ns		P value summary	**
	Significantly different (P < 0.05)?	Yes		Significantly different (P < 0.05)?	No		Significantly different (P < 0.05)?	Yes
	One- or two-tailed P value?	Two-tailed		One- or two-tailed P value?	Two-tailed		One- or two-tailed P value?	Two-tailed
	Axon	Normalized MFI			Normalized occupancy			Normalized integrated density
		Control	EAE		Control	EAE		Control	EAE
	Idh3a	1.02025	0.39891		0.833747	0.569235		0.843282	0.225111
		1.09248	0.639405		1.37693	0.411327		1.49127	0.260732
		0.900761	0.469596		0.878844	1.05073		0.784786	0.489153
		1.00342	0.215477		0.929282	0.316693		0.924399	0.0676501
		0.983087	0.330469		0.981194	0.786834		0.956262	0.257777
	Mean	1	0.4108	Mean	1	0.627	Mean	1	0.2601
	Std. Deviation	0.06912	0.1585	Std. Deviation	0.2178	0.2963	Std. Deviation	0.2828	0.1506
	Std. Error of Mean	0.03091	0.07087	Std. Error of Mean	0.0974	0.1325	Std. Error of Mean	0.1265	0.06735
	Shapiro-Wilk normality test			Shapiro-Wilk normality test			Shapiro-Wilk normality test
	W	0.9736	0.9898	W	0.7841	0.9528	W	0.7717	0.9189
	P value	0.8975	0.979	P value	0.0597	0.7573	P value	0.0467	0.5228
	Passed normality test (alpha=0.05)?	Yes	Yes	Passed normality test (alpha=0.05)?	Yes	Yes	Passed normality test (alpha=0.05)?	No	Yes
	P value summary	ns	ns	P value summary	ns	ns	P value summary	*	ns
	Unpaired t test			Unpaired t test			Mann Whitney test
	P value	6.185e-05		P value	0.053		P value	0.0079
	P value summary	****		P value summary	ns		P value summary	**
	Significantly different (P < 0.05)?	Yes		Significantly different (P < 0.05)?	No		Significantly different (P < 0.05)?	Yes
	One- or two-tailed P value?	Two-tailed		One- or two-tailed P value?	Two-tailed		One- or two-tailed P value?	Two-tailed

## Sheet: Figure 4g
	Soma	Normalized MFI			Normalized occupancy			Normalized integrated density
		Control	EAE		Control	EAE		Control	EAE
	Mdh2	1.10226	0.088868		1.00953	0.797458		1.11276	0.0708685
		1.12455	0.113695		1.03164	0.963221		1.16013	0.109513
		0.762451	0.376316		0.843388	0.949667		0.643042	0.357375
		1.01075	0.226855		1.11544	0.762981		1.12743	0.173086
	Mean	1	0.2014	Mean	1	0.8683	Mean	1.011	0.1777
	Std. Deviation	0.1658	0.1311	Std. Deviation	0.1139	0.1029	Std. Deviation	0.246	0.127
	Std. Error of Mean	0.08292	0.06557	Std. Error of Mean	0.05697	0.05143	Std. Error of Mean	0.123	0.06349
	Shapiro-Wilk normality test			Shapiro-Wilk normality test			Shapiro-Wilk normality test
	W	0.8452		W	0.9333	0.8364	W	0.7052	0.89
	P value	0.2109		P value	0.6138	0.1851	P value	0.0133	0.3833
	Passed normality test (alpha=0.05)?	Yes		Passed normality test (alpha=0.05)?	Yes	Yes	Passed normality test (alpha=0.05)?	No	Yes
	P value summary	ns		P value summary	ns	ns	P value summary	*	ns
	Unpaired t test			Unpaired t test			Mann Whitney test
	P value	0.0003		P value	0.1371		P value	0.0286
	P value summary	***		P value summary	ns		P value summary	*
	Significantly different (P < 0.05)?	Yes		Significantly different (P < 0.05)?	No		Significantly different (P < 0.05)?	Yes
	One- or two-tailed P value?	Two-tailed		One- or two-tailed P value?	Two-tailed		One- or two-tailed P value?	Two-tailed
	Axon	Normalized MFI			Normalized occupancy			Normalized integrated density
		Control	EAE		Control	EAE		Control	EAE
	Mdh2	0.880633	0.257605		0.836066	0.818868		0.729024	0.208869
		0.892005	0.456979		0.984475	0.535158		0.869518	0.24215
		1.00396	0.451392		0.964446	0.530789		0.95874	0.237237
		1.09696			0.953025			1.03514
		1.12645			1.26199			1.40758
	Mean	1	0.3887	Mean	1	0.6283	Mean	1	0.2294
	Std. Deviation	0.1133	0.1135	Std. Deviation	0.1575	0.1651	Std. Deviation	0.2547	0.01797
	Std. Error of Mean	0.05065	0.06555	Std. Error of Mean	0.07044	0.09531	Std. Error of Mean	0.1139	0.01037
	Shapiro-Wilk normality test			Shapiro-Wilk normality test			Shapiro-Wilk normality test
	W	0.8828	0.771	W	0.8515	0.7614	W	0.9289	0.858
	P value	0.3223	0.047	P value	0.1994	0.0253	P value	0.5887	0.262
	Passed normality test (alpha=0.05)?	Yes	No	Passed normality test (alpha=0.05)?	Yes	No	Passed normality test (alpha=0.05)?	Yes	Yes
	P value summary	ns	*	P value summary	ns	*	P value summary	ns	ns
	Mann Whitney test			Mann Whitney test			Unpaired t test
	P value	0.0357		P value	0.0357		P value	0.0023
	P value summary	*		P value summary	*		P value summary	**
	Significantly different (P < 0.05)?	Yes		Significantly different (P < 0.05)?	Yes		Significantly different (P < 0.05)?	Yes
	One- or two-tailed P value?	Two-tailed		One- or two-tailed P value?	Two-tailed		One- or two-tailed P value?	Two-tailed

## Sheet: Figure 4j
	Soma	Normalized MFI			Normalized occupancy			Normalized integrated density
		Control	EAE		Control	EAE		Control	EAE
	Idh2	1.00957	1.70519		0.723787	0.991834		0.730711	1.69126
		1.0681	1.20226		0.746874	0.917065		0.797733	1.10255
		0.922337	1.1821		1.26986	0.686443		1.17124	0.811441
		1.11122	1.0609		1.33242	1.22501		1.48062	1.29962
		0.888777	1.12179		0.927053	1.17001		0.823943	1.3125
	Mean	1	1.254	Mean	1	0.9981	Mean	1.001	1.243
	Std. Deviation	0.09421	0.258	Std. Deviation	0.2868	0.2149	Std. Deviation	0.3181	0.3221
	Std. Error of Mean	0.04213	0.1154	Std. Error of Mean	0.1283	0.09612	Std. Error of Mean	0.1423	0.144
	Shapiro-Wilk normality test			Shapiro-Wilk normality test			Shapiro-Wilk normality test
	W	0.9436	0.7528	W	0.8562	0.9501	W	0.8559	0.9731
	P value	0.6914	0.0316	P value	0.2148	0.7382	P value	0.2139	0.8948
	Passed normality test (alpha=0.05)?	Yes	No	Passed normality test (alpha=0.05)?	Yes	Yes	Passed normality test (alpha=0.05)?	Yes	Yes
	P value summary	ns	*	P value summary	ns	ns	P value summary	ns	ns
	Mann Whitney test			Unpaired t test			Unpaired t test
	P value	0.0317		P value	0.9907		P value	0.265
	P value summary	*		P value summary	ns		P value summary	ns
	Significantly different (P < 0.05)?	Yes		Significantly different (P < 0.05)?	No		Significantly different (P < 0.05)?	No
	One- or two-tailed P value?	Two-tailed		One- or two-tailed P value?	Two-tailed		One- or two-tailed P value?	Two-tailed
	Axon	Normalized MFI			Normalized occupancy			Normalized integrated density
		Control	EAE		Control	EAE		Control	EAE
	Idh2	1.08146	0.889007		0.679667	0.658221		0.735031	0.585163
		0.989743	0.766687		1.15431	0.926734		1.14247	0.710515
		0.905147	0.847655		1.03041	1.04451		0.93267	0.885382
		1.23095	0.699287		1.16444	0.895017		1.43336	0.625874
		0.792702	0.64209		0.97118	1.11797		0.769856	0.717836
	Mean	1	0.7689	Mean	1	0.9285	Mean	1.003	0.705
	Std. Deviation	0.1674	0.1019	Std. Deviation	0.197	0.1757	Std. Deviation	0.2897	0.1155
	Std. Error of Mean	0.07485	0.04558	Std. Error of Mean	0.0881	0.07859	Std. Error of Mean	0.1296	0.05165
	Shapiro-Wilk normality test			Shapiro-Wilk normality test			Shapiro-Wilk normality test
	W	0.9946	0.9617	W	0.8649	0.9449	W	0.9143	0.9215
	P value	0.9931	0.8198	P value	0.2463	0.7007	P value	0.4938	0.5396
	Passed normality test (alpha=0.05)?	Yes	Yes	Passed normality test (alpha=0.05)?	Yes	Yes	Passed normality test (alpha=0.05)?	Yes	Yes
	P value summary	ns	ns	P value summary	ns	ns	P value summary	ns	ns
	Unpaired t test			Unpaired t test			Unpaired t test
	P value	0.0299		P value	0.5615		P value	0.0653
	P value summary	*		P value summary	ns		P value summary	ns
	Significantly different (P < 0.05)?	Yes		Significantly different (P < 0.05)?	No		Significantly different (P < 0.05)?	No
	One- or two-tailed P value?	Two-tailed		One- or two-tailed P value?	Two-tailed		One- or two-tailed P value?	Two-tailed
