# Supplementary material for: Targeting the TCA cycle can ameliorate widespread axonal energy deficiency in neuroinflammatory lesions
Source: Nat Metab. 2023 Jul 10;5(8):1364–81. doi: 10.1038/s42255-023-00838-3 (PMC10447243; doi:10.1038/s42255-023-00838-3)
Supplement: Supplementary file 7 — Statistical Source Data. [file 42255_2023_838_MOESM7_ESM.xlsx]

## Sheet: Figure 5c
Panel 5c		Normalized MFI			Normalized occupancy			Normalized integrated density
	Pt. No.	NAWM	Lesion	Pt. No.	NAWM	Lesion	Pt. No.	NAWM	Lesion
Idh3a	MS1	18.5652	16.3803	MS1	0.461198	0.463192	MS1	8.56224	7.58721
	MS10	14.7584	8.79796	MS10	0.380161	0.246171	MS10	5.61057	2.1658
	MS3	14.9672	8.8496	MS3	0.471063	0.413072	MS3	7.05048	3.65553
	MS4	15.9471	6.5365	MS4	0.732786	0.363341	MS4	11.6858	2.37498
	MS5	9.76804	5.07363	MS5	0.326032	0.110472	MS5	3.18469	0.560494
	MS6	14.0938	6.28489	MS6	0.3861	0.333413	MS6	5.44162	2.09546
	MS8	9.16498	5.39403	MS8	0.521797	0.147048	MS8	4.78226	0.793183
	Mean	13.89	8.188	Mean	0.4684	0.2967	Mean	6.617	2.748
	Std. Deviation	3.351	3.911	Std. Deviation	0.1339	0.1333	Std. Deviation	2.805	2.372
	Std. Error of Mean	1.266	1.478	Std. Error of Mean	0.05062	0.0504	Std. Error of Mean	1.06	0.8964
	Shapiro-Wilk normality test			Shapiro-Wilk normality test			Shapiro-Wilk normality test
	W	0.9155	0.7774	W	0.8834	0.9415	W	0.9423	0.8276
	P value	0.4353	0.0243	P value	0.2419	0.6526	P value	0.6597	0.0759
	Passed normality test (alpha=0.05)?	Yes	No	Passed normality test (alpha=0.05)?	Yes	Yes	Passed normality test (alpha=0.05)?	Yes	Yes
	P value summary	ns	*	P value summary	ns	ns	P value summary	ns	ns
	Wilcoxon matched-pairs signed rank test			Paired t test			Paired t test
	P value	0.0156		P value	0.0251		P value	0.0075
	P value summary	*		P value summary	*		P value summary	**
	Significantly different (P < 0.05)?	Yes		Significantly different (P < 0.05)?	Yes		Significantly different (P < 0.05)?	Yes
	One- or two-tailed P value?	Two-tailed		One- or two-tailed P value?	Two-tailed		One- or two-tailed P value?	Two-tailed

## Sheet: Figure 5e
Panel 5e		Normalized MFI			Normalized occupancy			Normalized integrated density
	Pt. No.	NAWM	Lesion	Pt. No.	NAWM	Lesion	Pt. No.	NAWM	Lesion
Mdh2	MS1	19.2046	14.9788	MS1	0.320124	0.37853	MS1	6.14784	5.66991
	MS10	12.6349	11.9896	MS10	0.467049	0.455001	MS10	5.90113	5.45526
	MS3	14.2027	9.67401	MS3	0.502939	0.524553	MS3	7.14311	5.07453
	MS4	17.3773	6.90617	MS4	0.705599	0.480398	MS4	12.2614	3.31771
	MS5	15.5733	7.67348	MS5	0.592957	0.424204	MS5	9.2343	3.25512
	MS6	15.1113	9.73319	MS6	0.380854	0.351009	MS6	5.75519	3.41643
	MS8	3.96324	2.82344	MS8	0.161955	0.193232	MS8	0.641865	0.54558
	Mean	14.01	9.111	Mean	0.4474	0.401	Mean	6.726	3.819
	Std. Deviation	4.913	3.87	Std. Deviation	0.1796	0.1089	Std. Deviation	3.561	1.785
	Std. Error of Mean	1.857	1.463	Std. Error of Mean	0.06786	0.04117	Std. Error of Mean	1.346	0.6748
	Shapiro-Wilk normality test			Shapiro-Wilk normality test			Shapiro-Wilk normality test
	W	0.8548	0.9841	W	0.9948	0.9237	W	0.9429	0.8822
	P value	0.136	0.9771	P value	0.9989	0.4989	P value	0.665	0.2363
	Passed normality test (alpha=0.05)?	Yes	Yes	Passed normality test (alpha=0.05)?	Yes	Yes	Passed normality test (alpha=0.05)?	Yes	Yes
	P value summary	ns	ns	P value summary	ns	ns	P value summary	ns	ns
	Paired t test			Paired t test			Paired t test
	P value	0.0099		P value	0.2995		P value	0.0606
	P value summary	**		P value summary	ns		P value summary	ns
	Significantly different (P < 0.05)?	Yes		Significantly different (P < 0.05)?	No		Significantly different (P < 0.05)?	No
	One- or two-tailed P value?	Two-tailed		One- or two-tailed P value?	Two-tailed		One- or two-tailed P value?	Two-tailed

## Sheet: Figure 5g
Panel 5g		Normalized MFI			Normalized occupancy			Normalized integrated density
	Pt. No.	NAWM	Lesion	Pt. No.	NAWM	Lesion	Pt. No.	NAWM	Lesion
Idh2	MS1	26.7909	25.7753	MS1	0.105188	0.152496	MS1	2.81808	3.93063
	MS10	28.2918	39.2783	MS10	0.19117	0.255806	MS10	5.40853	10.0476
	MS3	23.173	23.9795	MS3	0.244542	0.586693	MS3	5.66679	14.0686
	MS4	39.2068	16.9406	MS4	0.522562	0.467525	MS4	20.488	7.92013
	MS5	12.9518	12.9624	MS5	0.281827	0.453569	MS5	3.65018	5.87936
	MS6	28.1366	20.8078	MS6	0.291737	0.387203	MS6	8.20848	8.05685
	MS8	19.4865	19.631	MS8	0.223753	0.154775	MS8	4.36017	3.03839
	Mean	25.43	22.77	Mean	0.2658	0.3512	Mean	7.229	7.563
	Std. Deviation	8.198	8.435	Std. Deviation	0.1294	0.1673	Std. Deviation	6.097	3.772
	Std. Error of Mean	3.099	3.188	Std. Error of Mean	0.0489	0.06323	Std. Error of Mean	2.304	1.426
	Shapiro-Wilk normality test			Shapiro-Wilk normality test			Shapiro-Wilk normality test
	W	0.9651	0.908	W	0.8885	0.9208	W	0.7092	0.956
	P value	0.8609	0.3824	P value	0.267	0.4756	P value	0.0047	0.7836
	Passed normality test (alpha=0.05)?	Yes	Yes	Passed normality test (alpha=0.05)?	Yes	Yes	Passed normality test (alpha=0.05)?	No	Yes
	P value summary	ns	ns
	Paired t test			Paired t test			Wilcoxon matched-pairs signed rank test
	P value	0.5144		P value	0.1599		P value	0.6875
	P value summary	ns		P value summary	ns		P value summary	ns
	Significantly different (P < 0.05)?	No		Significantly different (P < 0.05)?	No		Significantly different (P < 0.05)?	No
	One- or two-tailed P value?	Two-tailed		One- or two-tailed P value?	Two-tailed		One- or two-tailed P value?	Two-tailed
