# Supplementary material for: Targeting the TCA cycle can ameliorate widespread axonal energy deficiency in neuroinflammatory lesions
Source: Nat Metab. 2023 Jul 10;5(8):1364–81. doi: 10.1038/s42255-023-00838-3 (PMC10447243; doi:10.1038/s42255-023-00838-3)
Supplement: Supplementary file 8 — Statistical Source Data. [file 42255_2023_838_MOESM8_ESM.xlsx]

## Sheet: Figure 6c
Panel 6c - left	Stage 0		Stage 1		Stage 2			Panel 6c - right	Stage 0		Stage 1		Stage 2
Idh3a-tdTom	-	+	-	+	-	+		Idh3a-tdTom	-	+	-	+	-	+
	0.55789	0.505703	0.408836	0.485319	0.500037	0.611162			0.453544	0.49448	0.342725	0.470451	0.500037	0.459919
	0.349199	0.526122	0.287816	0.472034	0.418079	0.308676			0.444419	0.540869	0.526263	0.635124	0.418079	0.73331
	0.444419	0.492687	0.331523	0.401156	1.03391	0.609192			0.433707	0.536666	0.468612	0.626593	0.544385	0.850143
	0.470131	0.453407	0.544131	0.493473	0.350813	3.09679			0.615211	0.841201	0.361033	0.44465	0.331135	0.535401
	0.565633	0.599723	0.55974	0.457667	0.248437	0.857429			0.608932	0.706729	0.486218	0.649632	0.289919	0.35718
	0.413235	0.662489	0.500068	0.483235	0.217621	1.3907			0.715569	0.830134	0.594564	0.702866	0.306993	0.401886
	0.289203	0.578665	0.501113	0.670046	0.44465	0.644481			0.635105	0.776291	0.5403	0.82157	0.387991	0.483618
	0.344443	0.463308	0.653738	0.629335	0.44465	0.728075			0.570785	0.87324	0.677526	0.777576	0.315561	0.499611
	0.519929	0.500968	0.653849	0.605991	0.258779	0.578618			0.63084	0.771551	0.577072	0.741286	0.31378	0.427506
	0.590304	0.440061	0.528566	0.525316	0.219083	0.353981			0.628564	0.802441	0.579507	0.85743
	0.344621	0.59949	0.368122	0.525648	0.54289	0.859227		Mean	0.5737	0.7174	0.5154	0.6727	0.3787	0.5276
	0.365868	0.672734	0.370828	1.07882	0.235915	0.539808		Std. Deviation	0.09655	0.1413	0.1043	0.1374	0.09172	0.1615
	0.344621	0.694437	0.38086	0.741857	0.284873	2.24681		Std. Error of Mean	0.03053	0.04467	0.03298	0.04345	0.03057	0.05382
	0.365868	0.558105	0.324321	0.658923	0.197973	0.14802		Shapiro-Wilk normality test
	0.747292	0.439425	0.368122	0.592887	0.348192	0.679568		W	0.8676	0.8532	0.9465	0.9412	0.8556	0.8571
	0.746217	0.640655	0.370828	0.467332	0.310275	0.778615		P value	0.0937	0.0633	0.6277	0.566	0.0857	0.0892
	0.733251	0.726429	0.38086	0.421968	0.328656	0.35718		Passed normality test (alpha=0.05)?	Yes	Yes	Yes	Yes	Yes	Yes
	0.632975	0.631812	0.324321	0.467332	0.229724	0.401886		P value summary	ns	ns	ns	ns	ns	ns
	0.670689	0.692347	0.732067	0.421968	0.318119	0.483618			Paired t test
	0.607545	0.622406	0.757119	1.16193	0.429406	0.498336			P value	0.0002	P value	5.73524e-05	P value	0.0047
	0.721813	0.577129	0.936266	0.931683	0.398613	0.500886			P value summary	***	P value summary	****	P value summary	**
	0.489623	0.50494	0.620481	0.937709	0.415473	3.71064			Significantly different (P < 0.05)?	Yes	Significantly different (P < 0.05)?	Yes	Significantly different (P < 0.05)?	Yes
	0.545918	0.540478	0.351584	0.665513	0.352023	0.427506			One- or two-tailed P value?	Two-tailed	One- or two-tailed P value?	Two-tailed	One- or two-tailed P value?	Two-tailed
	0.692712	0.524115	0.622746	0.646828	0.34444	1.17882
	0.179286	0.849569	0.321969	0.779488	0.261628	1.66024		*Only both tdTom+ and tdTom- axons that can be detected within the same lesions are plotted
	0.642034	0.695254	0.34557	0.829402	0.277165
	0.647478	0.767549	0.548402	0.326927	0.265063
	0.61324	0.821466	0.607387	0.624599	0.322234
	0.656441	1.19494	0.305679	0.730871	0.451715
	0.557146	0.801776	0.651776	0.775917	0.459011
	0.621348	0.86083	0.562423	0.680075	0.399431
	0.67395	0.962171	0.647637	0.71699	0.247104
	0.545458	0.858808	0.596022	0.836095	0.294805
	0.523296	0.778355	0.566812	0.911625	0.312816
	0.81057	0.662495	0.601457	0.801084	0.386174
	0.623399	0.791989	0.513947	0.754069	0.450741
	0.70208	0.717715	0.673647	0.784206	0.586431
	0.785107	0.610757	0.620183	0.685733	0.768048
	0.656689	0.624624	0.269293	0.775023	0.248227
	0.536484	0.830682	0.679472	0.714872	0.406089
	0.603367	0.729562	0.750943	0.746594
	0.566596	0.641776	0.464757	0.603475
	0.670375	0.772834	0.451085	0.905944
	0.798705	0.886281	0.568848	0.629067
	0.621976	0.947868	0.396102	0.726864
	0.519594	0.713553	0.66202	0.759135
	0.605834	0.692167	0.616322	0.936051
	0.870135	0.971872	0.73873	1.36502
	0.576267	0.743863	0.494029	1.03065
	0.572555	0.755354	0.641563	0.760667
	0.635644	0.711838	0.658946
	0.612932	0.685454	0.635046
	0.60815	0.8546	0.588416
	0.621849	0.795181	0.444433
	0.673675	0.822713	0.481521
	0.596017	0.831045	0.593653
	0.566186	0.882052	0.70953
	0.768211	0.753505	0.589205
	0.615173	0.870975	0.754398
	0.635902	0.825275	0.542523
	0.6601	1.12711	0.355944
	0.660448	1.49178	0.60928
	0.568331	0.567823
	0.565701	0.870694
	0.598314	0.817237
	0.836903	0.83045
	0.620007	0.818087
	0.551538	0.819351
	0.592155	0.836149
	0.730923	0.747827
	0.46389	0.79079
	0.513655
	0.625953
	0.678379
Mean	0.591	0.7335	0.5345	0.7027	0.3752	0.946
Std. Deviation	0.1299	0.179	0.1463	0.207	0.1573	0.876
Std. Error of Mean	0.0151	0.02125	0.01858	0.02927	0.02487	0.1752
Shapiro-Wilk normality test
W	0.9574	0.9203	0.9612	0.9592	0.7958	0.713
P value	0.0138	0.0002	0.0479	0.0823	<0.0001	<0.0001
Passed normality test (alpha=0.05)?	No	No	No	Yes	No	No
P value summary	*	***	*	ns	****	****
	Mann Whitney test
	P value	1.4431e-07	P value	1.747e-06	P value	2.05369e-08
	Exact or approximate P value?	Exact	Exact or approximate P value?	Exact	Exact or approximate P value?	Exact
	P value summary	****	P value summary	****	P value summary	****
	Significantly different (P < 0.05)?	Yes	Significantly different (P < 0.05)?	Yes	Significantly different (P < 0.05)?	Yes
	One- or two-tailed P value?	Two-tailed	One- or two-tailed P value?	Two-tailed	One- or two-tailed P value?	Two-tailed

## Sheet: Figure 6d
Panel 6d - left	Stage 0		Stage 1		Stage 2			Panel 6d - right	Stage 0		Stage 1		Stage 2
Cre-tdTom	-	+	-	+	-	+		Cre-tdTom	-	+	-	+	-	+
	0.319096	0.356512	0.349907	0.285315	0.222519	0.20982			0.39203	0.354446	0.336833	0.278811	0.285025	0.20982
	0.367782	0.35238	0.350038	0.314494	0.36253	0.451659			0.415894	0.429723	0.311215	0.389432	0.238994	0.451659
	0.352366	0.429723	0.310554	0.311615	0.246313	0.194208			0.481422	0.4385	0.411927	0.376043	0.316823	0.337928
	0.372815	0.442099	0.249904	0.203821	0.242972	0.242081			0.440475	0.375493	0.350928	0.301889	0.642342	0.565693
	0.418796	0.392835	0.384705	0.386617	0.35079	0.330443			0.866334	0.818216	0.526501	0.633843	0.554188	0.677721
	0.423579	0.448681	0.442672	0.423432	0.293873	0.181718			0.949366	0.972231	0.928399	0.91886	0.369376	0.41849
	0.476705	0.426712	0.274814	0.364387	0.253854	0.312599			0.945776	0.956234	0.825069	0.827481	0.147989	0.232284
	0.373301	0.482172	0.203981	0.399311	0.403064	0.598265			0.949774	0.963774	0.886557	0.952483	0.48365	0.570936
	0.343951	0.334108	0.317005	0.373415	0.320646	0.328808			0.34671	0.398113	0.253418	0.393054
	0.436842	0.338588	0.374041	0.400588	0.238994	0.5153			0.273963	0.212051	0.29595	0.313333
	0.391283	0.444273	0.357584	0.364648	0.21182	0.416717			0.53802	0.636683	0.449309	0.518388
	0.433348	0.323996	0.337306	0.386973	0.332702	0.553279		Mean	0.6	0.596	0.5069	0.5367	0.3798	0.4331
	0.38652	0.436501	0.298562	0.362411	0.405947	0.50472		Std. Deviation	0.2694	0.2835	0.2522	0.2555	0.1676	0.1674
	0.363636	0.675441	0.475807	0.365597	0.573448	0.456815		Std. Error of Mean	0.08123	0.08547	0.07604	0.07704	0.05927	0.05919
	0.381371	0.273872	0.448429	0.229522	0.479211	0.390617		Shapiro-Wilk normality test
	0.382174	0.574413	0.486975	0.374255	0.462061	0.883406		W	0.827	0.8647	0.824	0.8477	0.9687	0.951
	0.44426	0.408737	0.611637	0.534425	0.444112	0.514807		P value	0.0213	0.0663	0.0195	0.0398	0.8876	0.7217
	0.370345	0.399712	0.314457	0.663768	0.430646	0.278829		Passed normality test (alpha=0.05)?	No	Yes	No	No	Yes	Yes
	0.412939	0.521338	0.399353	0.426601	0.609587	0.572909		P value summary	*	ns	*	*	ns	ns
	0.399176	0.493113	0.349528	0.762835	0.332667	0.225997			Wilcoxon matched-pairs signed rank test		Wilcoxon matched-pairs signed rank test		Paired t test
	0.441931	0.622569	0.331986	0.554387	0.394543	0.136001			P value	0.7646	P value	0.1748	P value	0.1672
	0.485314	0.473246	0.359317	0.620387	0.450239	0.311115			P value summary	ns	P value summary	ns	P value summary	ns
	0.511821	0.381346	0.610108	0.478219	0.447718	0.721115			Significantly different (P < 0.05)?	No	Significantly different (P < 0.05)?	No	Significantly different (P < 0.05)?	No
	0.38187	0.444609	0.464311	0.581268	0.474547	0.620658			One- or two-tailed P value?	Two-tailed	One- or two-tailed P value?	Two-tailed	One- or two-tailed P value?	Two-tailed
	0.451398	0.381691	0.506321	0.649494	0.494938	0.5149		*Only both tdTom+ and tdTom- axons that can be detected within the same lesions are plotted
	0.434555	0.441929	0.544302	0.488278	0.458049	0.604169
	0.38462	0.327881	0.622872	0.602639	0.430911	0.431317
	0.682336	0.246878	0.447532	0.319435	0.278274	0.263434
	0.512779	0.487327	0.68498	0.388668	0.39243	0.342537
	0.510428	0.212908	0.563321	0.614677	0.369376	0.240122
	0.591876	0.155547	0.722787	0.669071	0.147989	0.593476
	0.436717	0.176428	0.60804	0.436039	0.545479	0.631477
	0.374295	0.303323	0.569884	0.486291	0.390143	0.247712
	0.435213	0.561089	0.471967	0.522223	0.515328	0.253903
	0.36729	0.748102	0.477278	0.50517		0.210914
	0.425405	0.600859	0.144716	0.499806		0.989178
	0.42927		0.363095	0.774194		0.310555
	0.486187		0.386106	0.446233		0.207934
	0.4032		0.374789	0.596073		0.168986
	0.425641		0.45509	0.26925		0.413021
	0.426561		0.422917	0.275456		0.323366
	0.560242		0.429013	0.400887		0.516391
	0.65637		0.458949	0.511065		0.288154
	0.712389		0.230258	0.630821		0.190848
	0.602364		0.164275	0.555737		0.217852
	0.540355		0.244995	0.471262		0.518996
	0.478538		0.300447	0.313063		0.498099
	0.403258		0.327117	0.279913		0.475716
	0.674426		0.205549	0.145885		0.809607
	0.460179		0.386352	0.236685		0.552263
	0.535849		0.474605	0.560381
	0.433142		0.300596	0.4137
	0.454442		0.618287	0.226538
	0.533731		0.719175	0.388937
	0.491908		0.265516	0.308467
	0.504654		0.43434	0.360375
	0.445045		0.451095	0.293613
	0.515255		0.459074	0.454351
	0.471725		0.257512	0.241024
	0.479061		0.512893	0.1948
	0.566078			0.169748
	0.481441			0.148057
	0.491133			0.63595
	0.404242			0.627895
	0.614978			0.456058
	0.522467			0.359955
	0.42327			0.524759
	0.48113			0.74457
	0.479323			0.750751
	0.512536			0.277158
	0.466305			0.267544
	0.501093			0.665923
	0.575458			0.391709
	0.325746
	0.397175
	0.230284
	0.575049
	0.502753
	0.54263
	0.4357
	0.372292
	0.401597
	0.351938
	0.31977
	0.322216
	0.318644
	0.389662
	0.382399
	0.463568
	0.281725
	0.313222
	0.329112
	0.168257
	0.520002
	0.52326
	0.234568
	0.179224
	0.254997
	0.177765
	0.470484
	0.739898
	0.50498
	0.770688
	0.244891
	0.671259
	0.608528
	0.898177
	0.476765
	0.471718
	0.550253
	0.401574
	0.18505
Mean	0.4485	0.42	0.4118	0.4345	0.3826	0.4153
Std. Deviation	0.1224	0.1312	0.1348	0.1576	0.1111	0.1944
Std. Error of Mean	0.01156	0.02186	0.0174	0.01844	0.01905	0.02749
Shapiro-Wilk normality test
W	0.9677	0.9829	0.9798	0.9761	0.9841	0.9327
P value	0.0082	0.838	0.4185	0.1801	0.8895	0.007
Passed normality test (alpha=0.05)?	No	Yes	Yes	Yes	Yes	No
P value summary	**	ns	ns	ns	ns	**
	Mann Whitney test		Unpaired t test		Mann Whitney test
	P value	0.234752	P value	0.379732	P value	0.706809
	Exact or approximate P value?	Exact	P value summary	ns	Exact or approximate P value?	Exact
	P value summary	ns	Significantly different (P < 0.05)?	No	P value summary	ns
	Significantly different (P < 0.05)?	No	One- or two-tailed P value?	Two-tailed	Significantly different (P < 0.05)?	No
	One- or two-tailed P value?	Two-tailed	t, df	t=0.8814 df=131	One- or two-tailed P value?	Two-tailed
	Sum of ranks in column A,B	8611 , 2415			Sum of ranks in column E,F	1403 , 2167
	Mann-Whitney U	1749			Mann-Whitney U	808
