# Supplementary material for: Targeting the TCA cycle can ameliorate widespread axonal energy deficiency in neuroinflammatory lesions
Source: Nat Metab. 2023 Jul 10;5(8):1364–81. doi: 10.1038/s42255-023-00838-3 (PMC10447243; doi:10.1038/s42255-023-00838-3)
Supplement: Supplementary file 9 — Statistical Source Data. [file 42255_2023_838_MOESM9_ESM.xlsx]

## Sheet: ED_Figure 1c
Panel 1c-left			Panel 1c-right
ATP/ADP ratio	Control	Control + CCCP	ATP/ADP ratio	Numbers of samples	Control + IAA
	0.852548	0.0940868		0.832073	0.543605
	0.703002	0.173246		1.25518	0.699607
	0.693639	0.139521		1.11444	0.68076
	0.811343	0.195983		1.12017	0.612067
	0.745157	0.149203		0.785185	0.554757
	0.754959	0.184323		0.613626	0.497127
	0.919553	0.195839		0.511086	0.395262
	0.754791	0.217079		0.836807	0.662856
	0.688714	0.393415		0.719925	0.608187
	0.630188	0.339882		1.04096	0.437743
	0.664023	0.210037		1.11893	0.137342
	0.652667	0.312983		0.866615	0.138492
	0.757027	0.344401		0.882345	0.128702
	0.678162	0.215873		1.07917	0.132432
	0.850825	0.276013		1.05814	0.121237
	0.647674	0.406412		1.11491	0.138152
	1.28377	0.0866539		0.998975	0.134054
	1.33986	0.0834489		1.00518	0.157514
	1.14544	0.0575147		0.975796	0.107562
	1.64487	0.0757069		0.79425	0.0889592
	1.46311	0.0739926		0.962917	0.129007
	1.70809	0.0919136		0.463524	0.115501
	1.54857	0.0928133		0.901113	0.293628
	1.84047	0.102567		1.00444	0.383683
	1.21427	0.0726307		0.663757	0.15547
	1.58444	0.0865554		0.88878	0.150219
	1.54961	0.055683		0.964873	0.135805
				0.922392	0.0486504
Mean	1.042	0.1751		0.9106	0.2996
Std. Deviation	0.4022	0.1078		0.1906	0.2212
Std. Error of Mean	0.0774	0.02074		0.03603	0.0418
Shapiro-Wilk normality test
W	0.843	0.8782		0.958	0.8129
P value	0.0008	0.0044		0.3125	0.0002
Passed normality test (alpha=0.05)?	No	No		Yes	No
P value summary	***	**		ns	***
	Mann Whitney test
	P value	1e-15		P value	7.1e-13
	Exact or approximate P value?	Exact		Exact or approximate P value?	Exact
	P value summary	****		P value summary	****
	Significantly different (P < 0.05)?	Yes		Significantly different (P < 0.05)?	Yes
	One- or two-tailed P value?	Two-tailed		One- or two-tailed P value?	Two-tailed

## Sheet: ED_Figure 1f
Panel 1f	Pre-lesion	X	Y	Post-lesion	X	Y
		SF	Normalized Ca2+		SF	Normalized Ca2+
		2.375	1.49778		1.26804	3.87718
		2.57692	1.19133		1.88889	2.95483
		14.2449	1.18068		2	2.82504
		7.74725	1.053		1.08333	2.65601
		4.61616	0.99906		1.76119	3.22562
		6.30556	1.4325		1.03846	0.834939
		6.73077	1.05169		2.14545	1.60769
		9.74627	0.932803		1.88608	1.71963
		11.7324	0.952232		1.69318	2.37233
		5.4375	0.92781		4.02857	1.65454
		5.95238	1.01035		1.81633	3.47742
		3.26562	1.36529		2.47826	1.64385
		5.54386	0.740521		2.31081	0.709759
		5	1.01505		3.38182	1.92491
		4.25316	1.14386		2.63158	1.68929
		5.05747	1.17799		1.70213	1.89954
		3.83636	1.07818		1.96682	1.78559
		10.2414	0.744939		2.34043	1.36505
		3.85455	1.06375		2.75926	0.201651
		4.95946	1.32588		2.44286	3.74968
		5.01163	1.15098		1.42697	1.82431
		4.9625	1.17492		1.49438	1.99013
		5.60317	1.108		3.17021	3.01426
		3.60684	0.954368		2.25556	2.60498
		10.641	1.01889		3.24286	2.77934
		10.4168	0.920341		1.91429	2.37488
		7.08434	1.04492		1.97761	1.62194
		6.54422	0.764715		2.52688	1.46045
		6.26231	1.01173		3.5	2.33396
		4.64474	0.873535		1.72757	3.87514
		10.4703	1.01013		1.81048	1.67834
		8.7312	0.941038		2.19682	1.39226
		11.9219	1.06532		3.04405	1.64024
		8.6758	0.893296		2.55388	1.72208
		8.32892	0.982083		3.13284	1.4094
		7.07851	0.374645		2.33681	1.55924
		7.81686	0.982175		2.0951	1.80083
		7.53665	1.2446		2.5175	2.10509
		8.92821	0.99625		2.3258	2.23257
		7.33333	0.768485		1.86821	2.20549
		5.58031	0.854038		3.22873	3.01475
		5.52256	0.831462		1.82336	4.00671
		14.0802	0.951876		2.49262	1.57269
		17.619	0.70587		4.27426	2.19123
		7.96729	0.83183		3.62766	3.25803
		6.65888	0.717227		2.33471	1.71678
		4.11392	1.19292		2.87348	1.65451
		5.82547	0.955971		1.29721	1.77048
		7.91837	0.82139		3.25142	2.79559
		16.72	0.611947		2.52891	2.16711
		12.041	0.968182		1.90293	2.09489
		8.56118	1.61021		2.35865	1.16164
		5.10517	0.736077		1.82885	2.11723
		11.8492	1.16088		2.55672	1.89444
		11.5841	1.84536		1.95203	0.737534
		9.3017	0.953575		2.90652	1.60062
		7.3327	0.743129		2.28019	2.35854
		5.17722	0.750236		4.309	1.77933
		10.3213	1.16553		2.28675	2.31161
		4.64992	0.764676		1.80979	1.93263
		8.42687	0.790511		2.39804	2.4824
		9.67711	0.662572		2.7814	2.51068
		10.665	0.812611		4.25701	6.29509
		11.1525	0.909703		3.26277	3.22842
		6.75	1.02558		3.09149	1.62743
		3.93537	0.809737		4.32773	2.95563
		9.12354	0.809995		4.83333	2.28583
		9.21308	0.886791		2.72019	1.98927
		4.5494	1.37271		3.15936	1.10024
		8.64023	1.67776		3.3163	1.88271
		7.92881	0.997837		2.74833	1.46294
		4.50638	0.906804		1.81494	2.52614
					1.72939	2.23428
					3.87817	1.52022
					1.19146	2.61595
					6.31568	1.72138
					3.54224	2.66571
					1.52774	1.61756
					1.93303	3.97756
					2.74328	1.53819
					2.1625	1.40281
					2.98614	2.57383
					4.12925	2.49557
					2.40604	2.39386
					1.57808	3.10335
					1.35707	2.81609
					0.908504	2.06809
					1.55382	2.40472
					1.29736	11.2901
					1.34905	2.01252
					1.41463	1.59649
					1.17867	2.95361
					1.61783	4.87258
					1.14731	7.40213
					0.846343	1.01384
					1.25319	4.84671
					1.01951	1.74795
					1.56588	2.88237
					2.16472	3.28169
					1.45603	1.89951
					1.36162	1.60534
					1.64665	1.05184
					1.45851	3.09331
					1.30023	2.72462
					1.60179	2.37202
					1.35918	2.64765
