# Supplementary material for: Targeting the TCA cycle can ameliorate widespread axonal energy deficiency in neuroinflammatory lesions
Source: Nat Metab. 2023 Jul 10;5(8):1364–81. doi: 10.1038/s42255-023-00838-3 (PMC10447243; doi:10.1038/s42255-023-00838-3)
Supplement: Supplementary file 10 — Statistical Source Data. [file 42255_2023_838_MOESM10_ESM.xlsx]

## Sheet: ED_Figure 2d
Panel 2d	Control	Control + CCCP	Stage 0	Stage 1	Stage 2	EAE + CCCP			Kruskal-Wallis test
	1.23194	0.302887	0.761548	0.612747	0.178954	0.108849			Dunn's multiple comparisons test	Significant?	Summary	Adjusted P Value
	0.863295	0.280547	0.800045	0.731318	0.686335	0.236394
	1.03438	0.24188	0.495853	0.841954	0.783912	0.248648			Control vs. Control + CCCP	Yes	****	<0.000000000000001
	3.00791	0.245385	0.0855515	0.624961	0.618015	0.398469			Control vs. Stage 0	Yes	**	0.00100938
	0.783865	0.300216	0.949491	0.803871	0.567071	0.26194			Control vs. Stage 1	Yes	****	5.41576e-07
	0.816704	0.23102	0.695761	0.971984	0.693985	0.166846			Control vs. Stage 2	Yes	****	<0.000000000000001
	0.873367	0.277953	0.934717	0.571284	0.449204	0.341006			Stage 0 vs. EAE + CCCP	Yes	****	6.06441e-06
	0.886147	0.30445	0.615478	1.46415	0.228395	0.490338			Stage 1 vs. EAE + CCCP	Yes	**	0.00566259
	0.966652	0.243609	0.907195	0.784108	0.0961542	0.21164			Stage 2 vs. EAE + CCCP	No	ns	>0.999999999999999
	0.857538	0.22829	1.12002	1.04337	0.528089	0.223247
	0.821497	0.340894	0.430209	0.39861	0.761006	0.571102
	0.729179	0.238137	0.808358	0.456585	0.734655	0.392532
	0.997149	0.26808	1.27073	0.156333	0.15059	0.260247
	0.659647	0.359795	0.936832	0.627006	0.543293	0.18905
	1.03993	0.243821	1.20085	0.899499	0.55433	0.771921
	0.738421	0.58077	0.0729638	0.313154	0.400795	0.268002
	0.918494	0.173908	0.948421	0.893325	0.145961	0.258443
	0.573476	0.292048	0.937833	0.872577	0.760948	0.23686
	0.578127	0.343165	0.769779	0.623353	0.654882	0.832205
	1.20558	0.257674	0.872011	0.960305	0.340753	0.168653
	0.748472	0.603774	0.683094	1.31465	0.595095	0.390625
	0.877458	0.835252	0.747949	0.590739	1.1327	0.151232
	1.03635	0.279915	0.943912	0.184708	0.539698	0.462784
	1.48189	0.561658	0.832025	0.600093	0.258894
	0.937409	0.327121	0.292818	0.522202	0.1374
	0.937159	0.591892	1.04852	0.989026	0.134973
	0.876187	0.251924	1.33613	0.462337	0.182121
	0.904572	0.198247	0.53331	0.158828	0.131882
	1.06579	0.569692	0.204011	0.455485	0.238376
	0.842694	0.550837	0.985976	0.142628	0.731469
	1.1602	0.152687	0.269148	0.694833	0.456574
	1.15716	0.262297	0.279374	0.41787	0.111962
	0.766125	0.366782	0.979693	0.599874	0.408131
	1.07859	0.324381	1.02143	0.772839	0.220804
	2.90964	0.327279	0.677971	0.493319	0.150564
	0.62035	0.244844	1.52401	0.424721	0.522516
	0.631147	0.424658	0.788968	0.769414	0.483396
	0.764409	0.838614	0.703906	0.977119	0.732056
	1.959	0.277786	0.58253	0.672836	0.753988
	0.754292	0.300558	0.641452	0.386362	0.17414
	0.685066	0.83929	0.636299	0.689747	0.980383
	0.637834	0.740919	0.713099	0.591868	0.501208
	0.903309	0.234918	0.377018	0.253977	0.160111
	1.12571	0.171568	0.491994	0.402671	0.191359
	0.513422	0.176908	0.850742	0.507206	0.503504
	0.834795	1.3502	0.87886	0.805518	0.513098
	0.520614		0.483327	1.06435	0.593568
	0.720525		0.967611	0.660764	0.576578
	0.852135		0.670415	0.895246	0.659072
	0.94723		0.121277	0.412004	0.136528
	1.40298		0.599378	0.8361	0.529223
	0.458156		0.71714		0.2145
	0.999467		0.991657		0.167202
	0.712348		0.560548		0.157329
	0.960217		0.682367		0.216361
	0.587315		0.641062		0.147649
	1.24912		0.470197		0.103132
	0.814818		0.991126		0.151262
	0.562323		0.938478		0.133014
	0.596483		0.488121		0.173988
	1.09223		1.24683		0.147825
	1.35367		0.625006		0.116403
	1.29411		0.69981		0.153515
	1.10609		0.632379		0.181899
	0.836881		1.07278		0.343676
	1.31118		0.504196		0.171446
	1.34689		1.38155		0.89962
	0.829623		0.840673		0.124016
	1.27962		0.813113		0.453573
	1.21738		1.20838		0.622035
	1.26356		0.783067		0.715962
	1.40614		1.22085
	1.05792
	1.31374
	1.14771
	1.12096
	1.13296
	1.18729
	0.888578
	0.856652
	0.858891
	0.904431
	0.868455
	1.05927
	0.591731
	0.799547
	1.12764
	0.450271
	0.869243
	0.731953
	0.491909
	0.834253
	1.12064
	1.36201
	0.99048
	1.19661
	0.870606
	1.3133
	1.23946
	1.15661
	1.16777
	0.691011
	2.10516
	1.67858
	1.1498
	0.909923
	0.71921
	1.32613
	1.1683
	1.11437
	1.55731
	1.23768
	1.20037
	0.962494
	0.920062
	1.16939
	1.09946
	1.20652
	1.08747
	1.99728
	1.27589
	0.713152
	0.783839
	0.886826
	1.32103
	0.662201
	0.862102
	0.792802
	0.888585
	1.02372
	1.29794
	1.19662
	1.13295
	0.763343
	0.872289
	0.808149
	0.743608
	1.01356
	0.858772
	0.797029
	0.95371
	1.30478
	0.705513
	0.895182
	0.724369
	0.738021
	0.919382
	0.619653
	1.12425
	0.932391
	0.788856
	0.84988
	0.631091
	0.980832
	0.665841
	0.958867
	0.987608
Mean	1	0.3817	0.7637	0.6549	0.4044	0.3322
Std. Deviation	0.3589	0.2342	0.3063	0.2842	0.2587	0.1886
Std. Error of Mean	0.02864	0.03454	0.0361	0.03979	0.03071	0.03933
Shapiro-Wilk normality test
W	0.8132	0.747	0.9896	0.9777	0.895	0.8487
P value	<0.0001	<0.0001	0.8194	0.4453	<0.0001	0.0026
Passed normality test (alpha=0.05)?	No	No	Yes	Yes	No	No
P value summary	****	****	ns	ns	****	**

## Sheet: ED_Figure 2e
Panel 2e	Control	0	1	2			Kruskal-Wallis test
	1.16558	1.30472	0.592519	1.00282			Dunn's multiple comparisons test	Significant?	Summary	Adjusted P Value
	0.826373	2.40088	0.951145	0.798315			Control vs. 0	No	ns	>0.999999999999999
	0.763194	1.23006	0.961795	0.677517			Control vs. 1	No	ns	>0.999999999999999
	1.41373	0.949198	0.560925	0.889986			Control vs. 2	No	ns	>0.999999999999999
	0.803771	1.02719	0.476888	0.592864			0 vs. 1	No	ns	0.283657
	0.805631	0.791753	0.55278	0.500436			0 vs. 2	No	ns	0.475713
	0.864311	0.563975	2.03026	0.788741			1 vs. 2	No	ns	>0.999999999999999
	1.25345	0.732269	0.69984	2.11139
	0.846987	0.786799	1.30217	1.34048
	1.30457	1.32919	0.9279
	0.888403	1.09294	1.10649
	1.21537	1.7967
	1.02898	2.04246
	0.81739	1.96428
	0.920236
	1.08588
	1.10801
	1.10344
	0.920389
	1.66919
	0.982427
	0.843102
	0.733024
	0.982387
	0.975319
	0.985144
	1.10296
	0.733981
	0.632692
	0.852697
	1.49844
	1.36646
	0.855701
	0.646299
Mean	0.9999	1.287	0.9239	0.967
Std. Deviation	0.2466	0.5603	0.4508	0.4947
Std. Error of Mean	0.0423	0.1497	0.1359	0.1649
Shapiro-Wilk normality test
W	0.9371	0.9228	0.8473	0.8171
P value	0.0507	0.2411	0.0393	0.0319
Passed normality test (alpha=0.05)?	Yes	Yes	No	No
P value summary	ns	ns	*	*
