# Supplementary material for: Targeting the TCA cycle can ameliorate widespread axonal energy deficiency in neuroinflammatory lesions
Source: Nat Metab. 2023 Jul 10;5(8):1364–81. doi: 10.1038/s42255-023-00838-3 (PMC10447243; doi:10.1038/s42255-023-00838-3)
Supplement: Supplementary file 11 — Statistical Source Data. [file 42255_2023_838_MOESM11_ESM.xlsx]

## Sheet: ED_Figure 3b, d and e
gene	lfqctrl1	lfqctrl2	lfqctrl3	lfqctrl4	lfqctrl5	lfqeae1	lfqeae2	lfqeae3	lfqeae4	lfqeae5	lfqeae6	mean_log2lfqctrl	mean_log2lfqeae	log2fc	p	q	neglogq	enriched	mitocarta	meanexpr (panel b)	sorter	genorig (panel e)	comp (panel d)
Gm9774,Adrm1	23.8663	23.5558	22.177	22.0782	22.2538	23.09	23.2301	23.3527	23.4375	23.5285	23.5379	22.7862	23.3628	0.576564	0.207303	0.364055	1.45777	0	0	-1.52036	0	None	None
Slc4a7	23.6838	23.2293	22.6504	23.0148	23.3519	23.833	23.1942	23.5765	23.8159	23.3893	23.065	23.186	23.479	0.292941	0.212713	0.369878	1.43488	0	0	-1.4173	0	None	None
Scfd2	24.6794	24.6474	24.6722	24.4163	24.9989	25.3069	24.7528	24.8399	25.0477	24.7745	25.5183	24.6828	25.04	0.357154	0.0516189	0.144723	2.78864	0	0	-0.806573	0	None	None
Sec62	25.414	25.6923	25.4678	25.5805	25.8985	26.2917	26.267	26.4259	26.2816	25.9481	26.6982	25.6106	26.3187	0.708112	0.000452311	0.00532616	7.55269	1	0	-0.365864	0	None	None
Iars	26.7819	26.254	26.2883	26.4106	26.492	26.8924	26.8554	26.7416	27.0348	27.1809	27.0491	26.4454	26.959	0.513677	0.00250766	0.0179823	5.79728	0	0	-0.0712668	0	None	None
Rap2c	22.1069	22.2319	23.0648	20.8276	23.2524	24.7696	24.9463	25.3077	24.8213	24.2403	24.97	22.2967	24.8425	2.5458	0.00267185	0.0187537	5.73668	1	0	-1.32258	0	None	None
Ilvbl	27.5068	27.5872	27.5924	27.6909	27.6766	27.6119	27.8554	27.9303	27.9062	27.7046	27.4859	27.6108	27.7491	0.138274	0.128278	0.265905	1.91102	0	0	0.31929	0	None	None
Gphn	30.8624	30.0229	30.3147	29.9051	30.1252	30.5044	30.505	30.1295	30.4415	29.7656	29.9114	30.2461	30.2096	-0.0364806	0.868602	0.922001	0.11716	0	0	1.33706	0	None	None
Tmem222	22.1011	23.5416	22.5159	23.3057	22.69	24.1127	23.6193	24.2814	24.0138	23.4086	24.6729	22.8309	24.0181	1.18725	0.00689249	0.0364271	4.77884	1	0	-1.38056	0	None	None
Atp6v1h	30.2885	30.2812	29.6029	29.5651	29.7243	30.3181	30.1598	30.3653	30.5477	30.1091	30.2408	29.8924	30.2901	0.397744	0.0692628	0.176631	2.50119	0	0	1.28251	0	None	None
Stx16	25.1079	24.8358	25.6848	25.1595	24.7309	24.5463	24.5437	24.3651	25.1065	24.3562	24.723	25.1038	24.6068	-0.496978	0.0414973	0.127016	2.97691	0	0	-0.809021	0	None	None
Ppme1	25.7226	25.3184	25.4164	25.7909	25.5277	25.3871	25.5033	25.4946	25.5731	25.0454	25.4041	25.5552	25.4013	-0.153919	0.225341	0.381942	1.38858	0	0	-0.560179	0	None	None
Trim14	22.4413	22.6823	22.9005	23.9681	22.5184	24.7054	24.7148	25.3672	24.8416	24.6773	25.3422	22.9021	24.9414	2.0393	0.000659403	0.00695899	7.16691	1	0	-1.18192	0	None	None
Pomgnt2	26.7774	26.3645	26.6119	26.4473	26.2479	26.4627	26.7595	26.7788	26.9427	26.5714	26.8025	26.4898	26.7196	0.229799	0.0856751	0.203198	2.29904	0	0	-0.110205	0	None	None
Arrb1	24.2362	24.9534	23.9844	24.2072	23.6843	23.9847	23.6669	24.1061	24.5807	24.2849	24.5849	24.2131	24.2013	-0.0117553	0.964535	0.97754	0.0327722	0	0	-1.06789	0	None	None
Dip2a	25.2389	24.7852	24.6745	24.7014	25.0476	24.4909	24.3355	24.6148	24.5508	24.2898	25.1832	24.8895	24.5775	-0.312021	0.101499	0.228952	2.12688	0	0	-0.857657	0	None	None
Fndc3a	22.4602	22.1468	22.6435	23.276	23.0373	24.7885	24.6896	24.7004	24.4724	24.7286	24.9445	22.7128	24.7207	2.00792	0.000276907	0.00370239	8.07733	1	0	-1.26383	0	None	None
Clptm1l	20.8132	21.4085	24.1306	22.105	22.6156	24.8152	24.4021	25.3002	24.6142	24.5411	24.4269	22.2146	24.6833	2.46873	0.0106014	0.049422	4.3387	1	0	-1.37079	0	None	None
Flna	24.1454	24.1828	24.6259	25.057	23.4416	28.3339	28.4453	28.7372	28.8428	28.9559	29.2938	24.2905	28.7682	4.47763	4.96786e-06	0.000216281	12.1748	1	0	-0.140309	0	None	None
Enpp4	24.3742	25.2516	24.0551	25.1092	24.9167	24.7123	24.341	24.8434	25.385	25.2078	26.7314	24.7414	25.2035	0.462139	0.2904	0.450408	1.1507	0	0	-0.762228	0	None	None
Ndrg4	27.8409	27.7045	27.3265	27.403	27.2293	27.6066	27.5139	27.3874	27.8284	27.6092	27.5031	27.5008	27.5748	0.0739352	0.593267	0.727871	0.458246	0	0	0.262525	0	None	None
Tcp11l1	24.0734	22.0947	24.6243	24.0885	23.9797	23.9609	23.8043	24.0421	23.9238	23.2812	23.1861	23.7721	23.6997	-0.0723682	0.88117	0.929939	0.104792	0	0	-1.25615	0	None	None
Daam1	23.8022	24.0042	23.5846	23.9646	23.277	23.6717	23.626	23.1261	23.2363	23.2461	23.251	23.7265	23.3595	-0.366999	0.0579838	0.155924	2.68108	0	0	-1.3332	0	None	None
Dmxl2	29.2028	29.2012	28.7281	28.5556	28.8274	29.0271	29.0472	29.0306	29.4348	29.1954	28.7632	28.903	29.0831	0.180042	0.290031	0.450408	1.1507	0	0	0.843822	0	None	None
Sgsm1	23.9653	23.862	24.4366	23.6416	23.7664	23.6478	23.627	23.639	24.1545	24.1876	24.5368	23.9344	23.9654	0.031043	0.884396	0.931947	0.10168	0	0	-1.17067	0	None	None
Elmo1	25.5603	25.1739	25.5769	25.0655	25.5989	25.502	25.7204	25.5065	25.5534	24.7804	25.2438	25.3951	25.3844	-0.0106963	0.953239	0.971164	0.0422128	0	0	-0.595523	0	None	None
Slc15a3	21.9918	22.3552	24.1301	22.8369	20.9322	23.9484	24.0249	24.8895	24.0976	24.2372	24.6341	22.4492	24.3053	1.85606	0.021341	0.080945	3.62691	0	0	-1.39942	0	None	None
Cnpy4	24.2305	24.0025	25.2104	25.1869	25.0812	25.1209	24.1818	24.7281	25.1872	25.3427	24.4164	24.7423	24.8295	0.0872142	0.792926	0.871051	0.199171	0	0	-0.836732	0	None	None
Sdhaf3	25.0568	24.8744	25.4422	25.9268	25.5459	25.0885	25.3264	24.9275	24.6864	25.1836	24.8161	25.3692	25.0047	-0.364488	0.131867	0.270339	1.88716	0	0	-0.67652	0	None	Matrix
Gjc2	26.9069	26.9126	26.6772	26.7273	27.0431	27.0156	26.7988	27.1016	26.5458	26.7888	26.3309	26.8534	26.7636	-0.0898442	0.525624	0.671486	0.574571	0	0	-0.0287982	0	None	None
Pigt	25.6836	26.1096	25.6284	25.4247	25.7021	25.66	26.4642	25.8378	26.2206	26.1523	26.3577	25.7097	26.1154	0.405741	0.0392222	0.122789	3.02575	0	0	-0.386686	0	None	None
Ralgapb	23.2666	22.5695	23.733	23.9681	24.1434	23.3835	23.4848	23.6699	23.8352	23.2092	23.5381	23.5361	23.5201	-0.0159888	0.959193	0.975174	0.0362677	0	0	-1.33916	0	None	None
Palm2	26.6403	27.3375	26.4134	26.1698	26.3273	26.1203	26.3545	25.567	26.2383	26.0772	25.7848	26.5777	26.0237	-0.553958	0.0543991	0.150011	2.73686	0	0	-0.231654	0	None	None
Scfd1	27.0632	27.2506	27.0635	27.0395	27.0925	27.3393	27.6713	27.6051	27.5481	27.7509	27.9155	27.1019	27.6384	0.536503	0.000469485	0.00547081	7.51403	0	0	0.195543	0	None	None
Tmtc3	23.4524	23.2293	23.7196	24.0501	23.6229	23.9185	23.9825	24.0331	23.7827	24.2897	23.3675	23.6149	23.8956	0.280798	0.16661	0.317334	1.65593	0	0	-1.24843	0	None	None
Man2a2	25.6419	24.4613	26.0847	25.9639	25.8763	26.2038	25.7005	27.4058	25.5018	25.3619	26.7104	25.6056	26.1474	0.541733	0.247257	0.403858	1.30808	0	0	-0.401088	0	None	None
Clasp2	28.9742	28.5733	29.505	29.4671	29.6402	28.7135	28.7572	28.3815	28.8278	28.801	28.3481	29.232	28.6382	-0.593774	0.0374767	0.118207	3.08062	0	0	0.820675	0	None	None
Rmdn2	25.3171	25.8572	25.9942	25.2885	25.6414	25.6413	25.2901	25.1992	25.3155	25.1961	25.3572	25.6197	25.3332	-0.286447	0.118353	0.251707	1.99018	0	0	-0.560888	0	None	None
Asph	25.4368	25.5224	24.4798	25.1904	24.9271	26.4637	26.6905	26.5618	27.0431	27.447	27.5603	25.1113	26.9611	1.84976	7.42613e-05	0.00138066	9.50043	1	0	-0.337299	0	None	None
Cebpzos	24.0721	24.662	24.5043	24.0735	24.1269	24.1668	24.5645	24.4149	24.0954	24.6082	24.2183	24.2878	24.3447	0.0569258	0.717813	0.819649	0.286921	0	0	-1.02434	0	None	unknown
Fam177a1	27.0728	27.1472	27.7744	27.2509	27.425	27.127	26.8991	26.7361	26.7115	25.7331	27.0235	27.3341	26.705	-0.629005	0.0306619	0.102651	3.28419	0	0	0.0555047	0	None	None
Rpl24	26.5104	27.0233	27.877	28.1097	27.9016	27.9726	27.8522	27.9785	29.2745	29.2546	28.9371	27.4844	28.5449	1.06052	0.0316013	0.105004	3.25149	0	0	0.453	0	None	None
Slc7a14	25.7506	25.9022	25.5335	25.9181	25.816	25.9178	25.8418	26.1166	25.9447	25.6885	26.0392	25.7841	25.9248	0.1407	0.165612	0.315971	1.66213	0	0	-0.409913	0	None	None
Tmx3	27.1865	26.9676	27.5218	27.4507	27.2478	27.6804	27.617	27.7846	28.1668	27.8791	27.6927	27.2749	27.8034	0.528543	0.00310152	0.0205915	5.60181	0	0	0.263065	0	None	None
Lmf2	25.5304	26.8719	25.7362	24.7201	25.3007	26.6078	26.0659	26.2159	25.9966	25.9706	25.7708	25.6319	26.1046	0.472732	0.261412	0.417761	1.25925	0	0	-0.404397	0	None	None
Gpr158	27.734	26.9066	27.1993	26.6918	27.4461	27.4115	27.3095	27.5889	27.3487	27.3837	27.2279	27.1955	27.3784	0.182829	0.3891	0.550281	0.861758	0	0	0.162318	0	None	None
Pex5l	27.8454	27.8919	27.4403	27.4795	27.819	27.3679	27.2149	27.3652	27.3152	27.4805	27.2746	27.6952	27.3364	-0.358839	0.0171698	0.0692572	3.85189	0	0	0.253732	0	None	None
Endod1	29.8271	29.4071	29.449	29.4884	29.4967	29.9427	29.8344	30.0057	29.9463	29.975	29.5592	29.5337	29.8772	0.343548	0.0084595	0.0417501	4.58208	0	0	1.12839	0	None	None
Lmbrd2	21.6637	22.4502	21.9411	21.8974	22.4644	23.9306	23.4849	23.6853	23.5601	23.135	23.612	22.0834	23.568	1.48461	9.71738e-05	0.00165773	9.23658	1	0	-1.61975	0	None	None
Prps1l1	25.3662	25.3594	24.776	25.1945	25.2104	25.0017	25.231	25.5081	24.833	24.414	24.9551	25.1813	24.9905	-0.190804	0.331485	0.492677	1.02129	0	0	-0.716904	0	None	None
Clmn	24.7736	23.6396	23.529	23.6385	24.0141	23.494	23.2394	23.7227	23.3442	22.751	22.8752	23.919	23.2377	-0.681242	0.0411915	0.12648	2.98302	0	0	-1.31909	0	None	None
Mettl7a1/Methig1	24.3695	24.8201	25.1656	25.7338	23.8633	25.7835	25.6613	25.7562	25.3009	25.3015	26.5234	24.7904	25.7211	0.930688	0.0427824	0.129349	2.95066	0	0	-0.649039	0	None	None
Fam126b	26.2575	26.4351	25.7741	25.7082	25.7926	25.9115	25.6267	25.3151	25.8334	25.7852	25.5981	25.9935	25.6783	-0.315186	0.110865	0.242071	2.0465	0	0	-0.417298	0	None	None
Vps52	23.5938	23.3504	23.5818	23.0869	23.7232	23.4243	23.1007	23.5296	23.3842	22.7748	23.2921	23.4672	23.2509	-0.21629	0.206534	0.363275	1.46087	0	0	-1.40669	0	None	None
Mmaa	26.8693	26.2433	27.2338	26.7974	27.0359	26.9925	26.9308	26.6926	26.7862	26.6116	26.3623	26.8359	26.7293	-0.106596	0.595136	0.727871	0.458246	0	0	-0.0391358	0	None	Matrix
Pcyox1l	27.0959	27.3146	27.4059	27.2787	27.4201	27.3042	27.3624	27.2103	27.7574	27.7605	27.8574	27.303	27.542	0.239014	0.103087	0.231103	2.11339	0	0	0.216478	0	None	None
Trim9	23.1431	21.9026	23.1464	22.9397	22.4913	23.5232	23.6163	23.6258	23.553	24.1037	23.4482	22.7246	23.645	0.920391	0.0142244	0.0608893	4.03767	0	0	-1.47629	0	None	None
Galnt6	23.388	21.6267	22.5504	22.2508	21.8961	22.9681	23.1825	23.0953	22.7876	22.905	22.8518	22.3424	22.9651	0.622667	0.110329	0.241372	2.05067	0	0	-1.68844	0	None	None
Emc1	28.277	28.4987	28.5275	28.3589	28.1986	28.6662	28.6964	28.7313	29.0601	29.0285	28.9985	28.3721	28.8635	0.491363	0.000729078	0.00731865	7.09421	0	0	0.693942	0	None	None
Scai	26.199	24.516	25.7368	24.8796	25.7639	26.2433	25.9564	25.333	25.6929	25.1793	25.624	25.4191	25.6715	0.252409	0.497399	0.649127	0.623427	0	0	-0.533402	0	None	None
Kiaa0196	23.2888	23.35	22.7252	23.0148	23.3339	23.8269	23.7511	24.1078	24.1666	23.7125	24.6922	23.1425	24.0428	0.900305	0.00122135	0.0109593	6.5117	1	0	-1.31337	0	None	None
Ccz1	24.3899	24.7521	24.6572	24.8145	24.9485	25.1058	24.9573	24.7856	25.0354	25.1375	25.9716	24.7124	25.1655	0.453102	0.048613	0.140441	2.83197	0	0	-0.775586	0	None	None
Pm20d1	23.9745	23.2143	23.8142	22.8246	22.3092	24.5394	24.5634	24.8351	24.8521	24.1198	24.9966	23.2274	24.6511	1.42371	0.00684408	0.0362283	4.78674	1	0	-1.17495	0	None	None
Slc44a2	27.6841	26.6645	27.1208	26.5223	26.9558	27.3828	27.3491	27.5509	27.2075	27.2775	26.8548	26.9895	27.2704	0.280923	0.259275	0.41516	1.26826	0	0	0.0996111	0	None	None
Poglut1	25.9213	25.6255	25.3628	25.3937	25.2575	26.3233	26.1397	26.3347	26.3424	26.0107	26.6982	25.5122	26.3082	0.796015	0.000752777	0.0074965	7.05957	1	0	-0.387646	0	None	None
Lpcat2	25.5291	25.1441	25.5733	26.6645	26.2127	27.9254	27.8913	28.2949	28.5928	27.8511	28.245	25.8248	28.1334	2.30868	0.000344492	0.00439588	7.82963	1	0	0.0393432	0	None	None
Tnr	28.9644	29.1357	28.4679	28.3531	28.619	28.836	28.7048	28.8127	29.8817	29.7366	29.4212	28.708	29.2322	0.52415	0.073519	0.183996	2.44225	0	0	0.83466	0	None	None
Nlgn3	27.687	27.305	26.8527	26.4731	27.0227	27.4355	27.2738	27.2857	26.9559	26.5941	26.8118	27.0681	27.0595	-0.0086492	0.972731	0.9818	0.0264984	0	0	0.0731725	0	None	None
Tor1aip2	22.8619	23.0479	20.9141	23.523	21.5064	24.3863	25.0538	24.8243	24.6446	25.1344	25.2067	22.3706	24.875	2.50437	0.0057712	0.0321196	4.9604	1	0	-1.30133	0	None	None
Rint1	25.389	25.7442	25.3498	25.3901	25.6921	25.5881	25.2934	25.5098	25.4462	25.2945	25.4094	25.5131	25.4236	-0.089486	0.389864	0.551131	0.859533	0	0	-0.564144	0	None	None
Dnm3	28.6885	28.8064	28.5133	28.4708	28.5781	28.5659	28.3812	28.5819	28.8494	28.7372	28.5867	28.6114	28.617	0.00561157	0.951402	0.970264	0.0435505	0	0	0.692504	0	None	None
Bri3bp	30.4309	29.9502	29.752	29.608	30.0545	30.3944	30.4034	30.3662	30.1695	30.3833	30.4665	29.9591	30.3639	0.404745	0.0430182	0.129479	2.94921	0	0	1.31057	0	None	None
Tigar	23.6092	24.1859	23.8779	23.3943	23.9895	23.3527	23.3893	23.6504	23.9079	23.1631	23.5381	23.8114	23.5003	-0.311087	0.115096	0.247603	2.0139	0	0	-1.28815	0	None	None
Farsa	24.3422	24.7629	24.6963	24.6438	24.4572	24.0079	23.6934	24.06	24.6192	23.7904	24.076	24.5805	24.0412	-0.539304	0.00798347	0.0404721	4.62693	0	0	-1.02651	0	None	None
Vps26b	25.4284	25.848	25.5904	25.0355	25.8267	25.6775	25.5494	25.5746	26.5263	25.7797	26.475	25.5458	25.9304	0.384618	0.13879	0.281267	1.82999	0	0	-0.456379	0	None	None
Agps	28.1412	27.6382	28.8859	29.0484	29.0677	29.083	29	29.3076	28.8434	28.5907	28.9777	28.5563	28.9671	0.41079	0.231957	0.388835	1.36277	0	0	0.751405	0	None	None
Tmx4	27.2379	27.2249	26.8446	26.5055	26.5452	27.4727	27.2082	26.8021	27.2618	27.1473	27.2236	26.8716	27.1859	0.31432	0.130852	0.268915	1.89478	0	0	0.0591942	0	None	None
Asrgl1	28.1313	27.9066	27.5127	27.3718	27.5109	27.3902	27.3332	27.2359	27.4696	27.6237	27.0458	27.6867	27.3497	-0.336911	0.0823047	0.19796	2.33672	0	0	0.254694	0	None	None
Coro2a	24.1043	23.6828	23.6777	23.2217	23.6197	23.0481	23.3322	23.4753	23.4681	23.7674	23.5859	23.6612	23.4462	-0.215078	0.247671	0.403922	1.30785	0	0	-1.32894	0	None	None
Lnpep	25.2942	25.0298	24.6002	25.0525	24.7	26.3124	26.0408	26.6547	27.544	26.5688	26.9339	24.9353	26.6758	1.74043	0.000117644	0.00191323	9.02977	1	0	-0.42943	0	None	None
Slc39a6	23.2701	22.9798	22.4414	22.7844	23.6145	23.036	23.2301	23.5211	24.0157	22.9585	23.5381	23.018	23.3833	0.365209	0.192508	0.348278	1.52169	0	0	-1.46997	0	None	None
Dock10	24.5319	24.2775	23.78	23.8613	24.1769	23.9009	24.2879	24.6493	23.928	23.6342	23.7364	24.1255	24.0228	-0.102719	0.632192	0.753422	0.40847	0	0	-1.12104	0	None	None
Nars	26.7836	26.3504	26.5225	26.2467	26.1544	26.6185	26.4304	26.5886	27.0351	26.846	26.7681	26.4115	26.7145	0.302947	0.0645661	0.167972	2.57371	0	0	-0.126873	0	None	None
Kbtbd11	25.7652	25.4156	25.1857	25.8137	25.392	25.451	25.1418	25.3447	25.7059	25.6499	25.289	25.5144	25.4304	-0.0840671	0.587761	0.723597	0.466741	0	0	-0.562509	0	None	None
Qars	24.9057	25.0262	24.928	25.184	25.0891	25.6463	25.3042	25.4354	25.2865	25.1013	25.5686	25.0266	25.3904	0.363772	0.0053582	0.0304266	5.03852	0	0	-0.667934	0	None	None
Cept1	22.1433	23.6544	21.6366	23.2037	21.7711	25.2127	25.3718	25.1332	25.459	25.5233	25.7045	22.4818	25.4008	2.91893	0.00148568	0.0125379	6.31756	1	0	-1.17412	0	None	None
Phyhipl	28.0626	28.0831	27.5837	28.2434	27.7314	27.4809	27.6051	27.5805	27.7385	28.1449	27.8683	27.9408	27.7364	-0.20445	0.228066	0.384937	1.37731	0	0	0.382677	0	None	None
Ccny	25.8977	26.6296	25.8215	25.5905	25.3884	25.6191	25.597	25.804	25.6529	25.4703	25.0987	25.8655	25.5403	-0.325213	0.214336	0.37133	1.42923	0	0	-0.470425	0	None	None
Trim23	24.6912	24.3024	24.3728	24.2667	24.1481	24.5116	24.545	24.3546	24.36	23.8793	24.953	24.3562	24.4339	0.0777015	0.657653	0.774144	0.369327	0	0	-0.992848	0	None	None
Hpcal4	24.3863	24.3906	24.8855	24.5941	24.4455	24.5804	23.9852	25.186	24.0894	23.4475	24.0541	24.5404	24.2238	-0.316627	0.265733	0.422854	1.24177	0	0	-0.998047	0	None	None
Tm9sf4	25.8299	25.5886	25.2409	25.77	25.3962	26.7631	26.8963	27.0734	25.7475	25.974	26.0985	25.5651	26.4255	0.860337	0.0106502	0.0495731	4.3343	1	0	-0.353642	0	None	None
Coro2b	30.4242	29.885	30.1221	29.2869	29.6206	29.987	30.1156	30.4312	30.1872	29.7374	30.096	29.8678	30.0924	0.224615	0.343352	0.504726	0.986428	0	0	1.2381	0	None	None
Wdr48	21.8955	22.7761	23.0255	22.8303	22.5018	23.1658	23.4848	23.4578	23.9411	23.7833	23.64	22.6058	23.5788	0.972961	0.00425609	0.0254607	5.29559	1	0	-1.51325	0	None	None
Tiprl	24.4201	24.3543	24.193	24.2985	24.079	24.3246	24.5118	24.2674	24.3045	24.2315	24.4772	24.269	24.3528	0.0838455	0.304577	0.465677	1.1026	0	0	-1.02647	0	None	None
Atl1	28.9186	28.7766	28.6137	28.0793	28.4241	28.6569	28.5961	28.5205	28.6862	28.4943	28.5217	28.5625	28.5793	0.0167911	0.915707	0.951029	0.0724389	0	0	0.67518	0	None	None
Ano10	25.4131	24.4165	24.7037	25.2969	25.1305	25.4916	25.246	25.4997	25.9174	25.5386	26.1373	24.9921	25.6384	0.646319	0.0243148	0.0883122	3.50124	0	0	-0.62527	0	None	None
Rcn3	24.6149	24.3907	24.7797	25.0525	24.956	25.5827	25.546	25.1483	24.4178	25.9313	25.0356	24.7588	25.277	0.518208	0.070934	0.179258	2.47989	0	0	-0.74408	0	None	None
Rab39b	28.0115	27.8087	28.4151	27.7442	27.8734	28.1451	28.1259	27.6982	27.9611	28.161	27.9711	27.9706	28.0104	0.039789	0.784262	0.866639	0.206497	0	0	0.443353	0	None	None
Atcay	26.0918	26.375	26.2454	26.1592	26.5259	26.1534	26.0002	26.1152	26.5891	26.7078	26.2528	26.2795	26.3031	0.02361	0.869025	0.922001	0.11716	0	0	-0.235408	0	None	None
Rab9b	25.8663	24.5581	26.1245	25.843	25.9271	26.1884	26.0342	25.7515	25.6771	25.6813	24.9232	25.6638	25.7093	0.0454809	0.895156	0.937916	0.0924693	0	0	-0.476972	0	None	None
Elovl5	23.1799	22.083	22.5438	23.3313	22.4863	24.096	24.3061	24.6436	24.4605	24.5846	24.4461	22.7249	24.4228	1.69795	0.000991256	0.00934454	6.74166	1	0	-1.3209	0	None	None
Nipa1	25.606	25.0652	24.6973	25.0432	25.5856	25.3103	25.0432	25.4165	25.5908	25.2634	25.2435	25.1995	25.3113	0.111823	0.579422	0.715965	0.482038	0	0	-0.6492	0	None	None
Aars	29.1684	29.0669	28.4501	28.6018	28.6199	29.1636	29.0409	29.1903	29.2931	28.8691	28.8189	28.7814	29.0626	0.281218	0.128781	0.266454	1.90804	0	0	0.815459	0	None	None
Enpp6	29.0056	28.987	29.2989	29.0508	29.0979	28.3904	28.1594	28.1125	28.3263	27.8056	26.8515	29.088	27.9409	-1.14708	0.00373394	0.0231201	5.43471	1	0	0.652663	0	None	None
Cdc42se2	24.5454	24.7521	24.6323	24.4921	24.4461	24.986	24.2832	24.4644	24.5508	24.0498	24.076	24.5736	24.4017	-0.17189	0.300983	0.461909	1.11432	0	0	-0.955869	0	None	None
Reep1	25.434	25.2455	25.209	25.708	25.8054	25.7256	26.0356	25.8792	25.6927	25.8622	25.9478	25.4804	25.8572	0.376813	0.0310664	0.10374	3.26895	0	0	-0.484069	0	None	None
Spag1	23.2857	23.3805	22.6464	22.4392	21.3649	22.5522	22.6025	22.5431	23.2352	23.6695	23.258	22.6233	22.9767	0.35341	0.422273	0.579137	0.788024	0	0	-1.63	0	None	None
Ankfy1	24.1526	24.9656	26.0143	25.708	25.3685	24.6508	24.731	24.9581	24.2542	24.5846	24.8448	25.2418	24.6706	-0.571185	0.155246	0.303087	1.7222	0	0	-0.768708	0	None	None
Nmes1	24.9951	24.7415	24.7422	25.332	25.1263	28.6016	27.9965	29.3607	27.6409	28.173	27.707	24.9874	28.2466	3.25918	1.23988e-05	0.000411983	11.2451	1	0	-0.105286	0	None	None
Nfasc	32.1146	32.0401	31.324	31.1951	31.4125	31.7787	31.686	31.7768	31.6482	31.3445	31.2412	31.6172	31.5792	-0.038025	0.864382	0.919741	0.1207	0	0	1.88448	0	None	None
Nrcam	29.8267	29.922	29.3934	29.146	29.2792	30.1231	30.2197	30.5657	30.4283	30.4734	30.4623	29.5134	30.3788	0.865328	0.00258352	0.0183304	5.76961	1	0	1.22453	0	None	None
Dlg1	27.9367	28.0048	27.8841	27.7688	27.4963	27.8982	28.041	28.0173	27.9874	27.7178	27.563	27.8181	27.8708	0.0526799	0.667997	0.781114	0.356395	0	0	0.38502	0	None	None
Gns	24.887	26.8398	25.6241	25.7056	25.8581	28.3014	28.0361	28.9813	28.1941	27.6882	28.3221	25.7829	28.2539	2.47096	0.000351797	0.00447209	7.80483	1	0	0.0550383	0	None	None
Entpd3	25.1617	25.1559	25.6848	24.7679	25.0253	24.3435	24.621	24.3198	24.4997	24.3824	24.9057	25.1591	24.512	-0.64711	0.00816698	0.0409692	4.60932	1	0	-0.816893	0	None	None
Tbc1d10b	26.5767	26.3944	27.0067	26.5557	27.0678	26.2133	26.1815	26.7459	26.58	26.2961	26.1067	26.7203	26.3539	-0.366338	0.0619541	0.163586	2.61188	0	0	-0.137216	0	None	None
Tnpo1	26.1411	26.1917	25.8979	25.9105	25.676	26.2109	26.1349	25.9011	25.7378	26.1731	25.8812	25.9634	26.0065	0.0430537	0.732515	0.829953	0.268898	0	0	-0.357768	0	None	None
Erlin2	27.794	27.9463	27.6409	27.8624	27.906	28.033	28.0787	28.0942	28.4387	28.6756	29.0464	27.8299	28.3944	0.564485	0.017708	0.0710862	3.81429	0	0	0.491957	0	None	None
Hnrnpa3/Gm6793	24.0025	24.1728	24.4863	24.8079	24.4705	24.5862	24.4688	25.18	24.7799	24.4914	24.4315	24.388	24.6563	0.268324	0.176319	0.328191	1.60739	0	0	-0.942093	0	None	None
Pld4	25.3321	25.3142	26.2186	25.2435	23.4458	28.2824	28.4734	29.3932	28.1367	28.5684	29.3116	25.1109	28.6943	3.58343	0.000444096	0.00528505	7.56387	1	0	0.0087757	0	None	None
Psmd11	26.7464	26.6558	26.6464	26.1412	26.7826	27.0156	26.8149	26.9465	27.2022	26.6334	26.3242	26.5945	26.8228	0.228358	0.216766	0.374212	1.41807	0	0	-0.0686923	0	None	None
Sv2b	27.2484	27.6498	26.7806	27.0376	27.1123	26.527	26.8889	26.9532	26.8406	27.0239	26.8358	27.1657	26.8449	-0.320824	0.0914482	0.213421	2.22822	0	0	0.0498197	0	None	None
Enoph1	26.0713	25.9671	25.5155	25.2903	25.2604	24.9327	25.3604	24.5743	25.2011	24.05	25.1224	25.6209	24.8735	-0.747446	0.0185659	0.0735622	3.76489	0	0	-0.652468	0	None	None
Eif4b	25.0393	25.4709	24.6347	24.6087	24.8592	24.3007	24.7841	24.823	24.6942	25.3746	25.1702	24.9225	24.8578	-0.064757	0.775743	0.859205	0.218925	0	0	-0.795086	0	None	None
Elmod2	24.7769	24.7249	25.4501	25.0799	25.24	24.8267	25.0788	24.8197	24.7435	24.5913	24.2864	25.0544	24.7244	-0.329975	0.0961669	0.221052	2.17754	0	0	-0.7954	0	None	None
Actbl2	25.0382	25.0414	24.9299	24.2862	24.5255	25.7954	24.6927	25.0253	26.6927	25.6131	24.7851	24.7642	25.434	0.669789	0.0926935	0.215297	2.2156	0	0	-0.711611	0	None	None
Elmo2	25.0272	24.6359	24.4404	24.2862	24.3738	24.4681	24.1234	24.5382	24.7799	24.5697	23.8901	24.5527	24.3949	-0.157798	0.422054	0.579073	0.788183	0	0	-0.961399	0	None	None
Ppm1l	24.4972	25.6281	24.6992	25.3121	24.7501	24.3078	24.6933	24.3546	24.188	24.2599	24.1807	24.9773	24.3307	-0.646608	0.0344155	0.111917	3.1595	0	0	-0.889414	0	None	None
Ganab	30.0657	30.1653	29.9761	29.9613	30.0104	30.5697	30.8472	30.7988	30.8541	30.9613	30.7294	30.0358	30.7934	0.757664	1.8983e-06	0.000113763	13.1017	1	0	1.41167	0	None	None
Baiap2	25.3717	25.4086	24.9602	25.4749	24.8956	25.3101	25.3218	25.5771	24.9715	25.1502	24.5779	25.2222	25.1514	-0.0707665	0.712854	0.81594	0.293465	0	0	-0.676593	0	None	None
Mterf2	26.6979	26.439	27.8775	27.1785	27.0914	26.7619	27.0112	26.3635	26.4605	26.9304	26.1781	27.0568	26.6176	-0.439242	0.165239	0.315538	1.66411	0	0	-0.0173267	0	None	Matrix
Ablim2	27.6256	27.12	26.9063	27.1324	27.0512	27.2332	27.3277	27.2122	27.2378	27.4546	27.0138	27.1671	27.2466	0.0794556	0.578545	0.7154	0.483177	0	0	0.130321	0	None	None
Eea1	25.3116	26.6514	25.5776	26.0129	26.1937	26.405	24.325	26.3828	26.4239	25.4102	25.4861	25.9494	25.7388	-0.210615	0.624227	0.746581	0.421629	0	0	-0.414021	0	None	None
Mblac2	26.0305	25.8491	26.3768	25.6549	26.4748	25.7953	26.0431	25.8061	25.7663	25.724	26.4947	26.0772	25.9383	-0.138972	0.498901	0.649882	0.62175	0	0	-0.348666	0	None	None
Srsf7	22.3856	22.2788	21.1468	21.4597	22.8695	23.4574	23.621	23.9682	23.4149	23.144	23.27	22.0281	23.4792	1.45117	0.00732157	0.0379771	4.71873	1	0	-1.64852	0	None	None
Slc17a6	28.9271	29.1827	28.5751	28.1356	28.6251	28.4294	28.6399	28.1348	28.7286	28.7466	28.2122	28.6891	28.4819	-0.207193	0.351478	0.512406	0.96464	0	0	0.68103	0	None	None
Nceh1	28.4927	28.2098	28.3977	28.2493	28.4129	29.0023	29.1106	29.1346	29.0785	28.9271	29.0637	28.3525	29.0528	0.700326	1.3916e-05	0.000440585	11.1483	1	0	0.727825	0	None	None
Ptk7	22.7915	22.1515	21.4244	23.9894	21.8175	22.874	22.9707	22.8417	22.7877	23.4459	22.8683	22.4349	22.9647	0.529842	0.307758	0.468832	1.09286	0	0	-1.67004	0	None	None
Plcxd3	25.7866	25.0401	25.3628	25.082	25.2658	25.1272	25.0811	25.0267	25.1321	24.8419	25.0363	25.3075	25.0409	-0.266589	0.117957	0.251411	1.99188	0	0	-0.68164	0	None	None
Lss	24.9529	24.9401	25.5409	25.3235	25.8668	26.1028	25.8818	26.1574	26.1574	25.8785	25.7273	25.3248	25.9842	0.659357	0.016459	0.0672795	3.89369	0	0	-0.489766	0	None	None
Cadm2	29.4751	29.156	29.1555	29.028	29.0528	29.2918	29.1554	29.3534	29.3353	28.9925	28.9111	29.1735	29.1732	-0.000254343	0.998213	0.999106	0.0012905	0	0	0.915857	0	None	None
Olfm2	25.5929	25.5097	24.6594	25.2527	25.0892	25.0474	25.5838	24.8761	24.6068	24.7422	24.8221	25.2208	24.9464	-0.274388	0.242423	0.400775	1.31914	0	0	-0.717824	0	None	None
Tmem214	25.6798	25.9379	25.031	25.3148	25.1956	25.8176	26.3069	26.1899	26.0506	26.6576	25.8637	25.4318	26.1477	0.715916	0.00911045	0.0441193	4.50245	1	0	-0.435738	0	None	None
Hspa13	24.9312	24.7153	24.3041	24.7242	24.4572	25.2715	25.3419	25.4784	24.9939	25.2228	25.1104	24.6264	25.2365	0.610092	0.00230592	0.0168598	5.89026	1	0	-0.7786	0	None	None
Rab3gap2	24.6118	24.1761	24.2593	24.0781	24.405	24.3014	24.2391	24.5766	24.6203	24.4675	24.723	24.306	24.488	0.181928	0.170051	0.320587	1.64121	0	0	-0.992082	0	None	None
Lars	25.1869	24.0914	24.1765	23.7911	25.1334	25.6773	25.3124	25.4046	25.3688	26.4866	25.1015	24.4758	25.5586	1.08271	0.0161532	0.066445	3.9117	0	0	-0.744342	0	None	None
Ckap4	27.992	28.1965	28.1743	28.7953	28.4541	29.2819	29.3067	29.3591	29.309	29.6886	29.2793	28.3225	29.3708	1.0483	0.000602638	0.00654515	7.25536	1	0	0.785327	0	None	None
Lsamp	30.7084	30.7797	30.1669	29.9879	30.3995	30.2331	30.2825	30.2613	30.0689	29.8981	30.2289	30.4085	30.1621	-0.246352	0.190257	0.345884	1.53164	0	0	1.36002	0	None	None
Ank2	32.0357	31.7107	31.5853	31.4148	31.545	31.9679	31.8633	32.0016	32.1059	31.9121	31.8697	31.6583	31.9534	0.295122	0.0461082	0.135593	2.88265	0	0	1.96742	0	None	None
Cyp20a1	25.1161	24.5067	24.8781	24.9798	24.9469	25.5631	25.5197	25.7618	25.8539	25.9494	25.1871	24.8855	25.6392	0.753633	0.000794049	0.00782748	6.99724	1	0	-0.646417	0	None	None
Ahsa1	25.8602	26.2665	25.752	26.3464	26.0225	25.7354	25.6737	26.0077	26.1773	25.9592	25.9496	26.0495	25.9172	-0.132334	0.364856	0.527556	0.922604	0	0	-0.358413	0	None	None
Armcx3	25.8163	26.4775	25.9152	25.8035	26.0509	25.8932	25.9716	25.746	25.5201	25.8498	26.3358	26.0127	25.8861	-0.126562	0.466843	0.61914	0.691663	0	0	-0.371977	0	None	MOM
Fam49a	24.1342	23.5922	24.6243	23.7294	23.9037	23.6425	23.7647	24.0375	23.9411	23.72	23.9313	23.9968	23.8395	-0.157241	0.449556	0.60339	0.728838	0	0	-1.18337	0	None	None
Mal2	24.8966	25.1282	24.6317	24.2107	24.1201	24.6525	24.6173	24.655	24.8681	24.7042	26.4384	24.5975	24.9893	0.391805	0.294698	0.45374	1.14006	0	0	-0.833757	0	None	None
Mia3	24.909	24.6217	25.1939	25.3408	25.4972	25.694	25.5068	26.0176	25.9876	25.7708	25.9494	25.1125	25.821	0.708532	0.00671774	0.0356721	4.80906	1	0	-0.564756	0	None	None
Cd99l2	26.0861	26.1788	26.0183	26.0161	26.1101	25.489	26.004	26.0429	25.9305	26.2145	25.8828	26.0819	25.9273	-0.154595	0.187881	0.342493	1.54585	0	0	-0.349926	0	None	None
Rufy1	22.611	21.4886	22.177	22.3996	23.7978	26.0334	25.7601	25.9354	25.9425	26.0002	27.7579	22.4948	26.2383	3.74349	5.01908e-05	0.00106608	9.87347	1	0	-1.00426	0	None	None
Dock9	26.0479	26.054	26.1612	26.0408	26.1358	25.7943	25.8112	25.9986	26.243	26.0309	25.6429	26.0879	25.9201	-0.167772	0.11501	0.247578	2.01404	0	0	-0.35015	0	None	None
Prune	25.1932	25.1019	25.2507	25.8566	24.9664	25.1311	24.562	24.8446	24.8953	24.557	24.1326	25.2738	24.6871	-0.586683	0.0212044	0.0807739	3.62997	0	0	-0.759031	0	None	None
Ipo5	27.1494	26.901	26.9063	26.7039	26.5674	27.4378	27.089	27.4561	27.5444	27.195	27.1819	26.8456	27.3173	0.471755	0.00550631	0.0310574	5.00892	0	0	0.0802377	0	None	None
Nup93	23.8911	23.6828	24.0102	24.6117	24.3106	24.1216	23.8271	24.6128	24.7148	24.2664	24.723	24.1013	24.3776	0.276333	0.244214	0.401893	1.31512	0	0	-1.05502	0	None	None
Zc2hc1a	23.561	24.0004	24.0988	24.5937	24.5909	23.8754	23.4324	23.5215	23.3339	22.766	23.1238	24.169	23.3421	-0.826848	0.0103099	0.0485528	4.3643	1	0	-1.24831	0	None	None
Slc6a17	25.5989	25.9152	25.6247	25.4787	25.1218	25.7574	25.6092	25.8418	25.8721	25.9957	24.9656	25.5479	25.6736	0.125744	0.541612	0.684356	0.547181	0	0	-0.507246	0	None	None
Sun2	24.4321	24.7065	23.9814	24.6234	24.435	24.6146	25.6502	25.4294	24.9844	24.6096	25.3302	24.4357	25.1031	0.667364	0.0143709	0.0613598	4.02656	0	0	-0.843339	0	None	None
Sgta	25.4259	25.829	25.0332	25.2434	25.2014	25.1419	25.4143	25.2013	25.2761	25.6265	25.5469	25.3466	25.3678	0.0212489	0.896545	0.938748	0.0911906	0	0	-0.608525	0	None	None
Tspan9	23.5744	21.7807	23.6819	23.5971	23.896	23.7106	23.4752	23.8049	23.7115	23.7357	24.0975	23.306	23.7559	0.449897	0.312453	0.472339	1.08211	0	0	-1.33803	0	None	None
Psmd5	24.7189	24.614	24.9452	24.4725	24.5824	24.2418	24.1075	24.3829	24.3533	24.2963	23.8905	24.6666	24.212	-0.454566	0.00271254	0.0189257	5.72351	0	0	-0.975179	0	None	None
Fam73b	27.6783	27.5571	28.0358	27.4551	27.6032	27.6798	27.808	27.3588	27.4847	27.4569	27.0663	27.6659	27.4757	-0.190135	0.221924	0.379407	1.39818	0	0	0.275709	0	None	None
Csnk1a1	21.4231	21.8561	22.5722	23.4241	23.0206	23.5933	23.3321	23.4913	23.4563	23.4165	24.082	22.4592	23.5619	1.10271	0.0371318	0.11745	3.08988	0	0	-1.5459	0	None	None
Chmp2b	23.5807	23.5558	21.5403	22.0962	22.0424	23.3692	23.7634	23.7507	23.3339	23.5732	23.2229	22.5631	23.5022	0.939135	0.0892203	0.209974	2.25172	0	0	-1.53707	0	None	None
Tmem163	26.5259	26.5868	26.4248	26.2242	26.5918	26.2919	26.7769	26.6147	26.4719	26.6371	26.002	26.4707	26.4657	-0.00493476	0.97143	0.981121	0.0274968	0	0	-0.16473	0	None	None
Shisa4	24.8949	24.6835	24.5191	24.8145	25.0059	24.7001	24.1315	24.3976	24.7028	24.8209	25.5506	24.7836	24.7173	-0.0663057	0.765329	0.851888	0.231264	0	0	-0.850912	0	None	None
Pgm2l1	24.9986	25.1183	24.3369	24.7257	24.6298	24.3101	24.6012	24.4276	24.6032	24.1344	24.8111	24.7619	24.4813	-0.280608	0.139196	0.28175	1.82751	0	0	-0.902378	0	None	None
Rnf121	23.133	21.5198	22.3424	23.5933	23.553	23.1781	23.3738	23.245	23.75	23.9497	23.1752	22.8283	23.4453	0.616996	0.20181	0.357886	1.48243	0	0	-1.49547	0	None	None
Ctbs	25.3496	25.7799	25.796	26.4983	26.2164	25.036	25.3836	25.3801	24.5876	24.5492	25.0014	25.928	24.9897	-0.938381	0.00554702	0.0312346	5.00071	1	0	-0.56792	0	None	None
Fuom	26.1496	26.2061	25.9249	25.9475	25.9468	26.3455	25.5943	25.5608	25.891	26.1731	24.9691	26.035	25.7557	-0.279317	0.233872	0.391263	1.35379	0	0	-0.393576	0	None	None
Bst2	22.1993	23.9063	22.1321	23.9059	22.4184	26.5069	25.3355	25.8244	25.5421	25.2862	26.8985	22.9124	25.8989	2.98651	0.000447708	0.00529052	7.56237	1	0	-0.988622	0	None	None
Ap3m2	24.5981	24.5433	24.9304	25.0509	24.5635	24.4391	24.6015	24.5897	24.7054	25.1665	24.5878	24.7373	24.6817	-0.0555813	0.715158	0.817741	0.290284	0	0	-0.867268	0	None	None
Abhd6	27.711	27.5224	27.8309	27.4598	27.3096	27.8277	27.5493	27.7017	28.1109	27.2562	28.0496	27.5667	27.7492	0.182492	0.284842	0.444962	1.16825	0	0	0.310533	0	None	None
Mcam	28.2018	28.1621	27.5227	27.4353	27.8528	28.1775	28.3755	28.6321	27.7296	27.5965	27.809	27.8349	28.0534	0.218431	0.365583	0.528152	0.920974	0	0	0.424841	0	None	None
Vps18	25.7421	26.0987	25.8412	25.9947	25.698	25.9664	25.7269	26.3198	26.5362	25.8831	26.961	25.8749	26.2322	0.357293	0.126842	0.263744	1.92279	0	0	-0.330354	0	None	None
Ubqln1	25.3188	24.9733	25.162	25.0646	25.1189	25.1246	24.7948	25.3756	25.3744	24.8453	24.772	25.1275	25.0478	-0.0797386	0.555622	0.697182	0.520394	0	0	-0.716201	0	None	None
Igsf8	30.7956	30.9409	30.1814	30.3671	30.188	30.3388	30.3266	30.4231	30.3935	29.9516	29.8774	30.4946	30.2185	-0.276118	0.181366	0.333582	1.58388	0	0	1.38848	0	None	None
Plcd1	25.7494	25.8675	24.9033	25.1486	25.8251	25.5897	25.6301	25.7945	25.6818	25.2533	25.3422	25.4988	25.5486	0.049785	0.825523	0.891969	0.164935	0	0	-0.542021	0	None	None
Hs2st1	23.6289	22.9896	22.4853	22.2742	23.5015	24.1293	24.5927	24.8952	23.576	23.793	24.4947	22.9759	24.2468	1.27094	0.00564735	0.031535	4.9869	1	0	-1.30591	0	None	None
Slco3a1	22.4355	21.0741	22.1531	23.9995	23.027	24.5932	24.574	24.3726	24.6162	24.245	24.5842	22.5378	24.4975	1.95969	0.0148755	0.0625592	3.99863	0	0	-1.34333	0	None	None
Aspa	27.8885	27.4589	27.3161	27.6759	27.7523	27.6079	27.2334	27.2981	27.4197	27.0512	26.159	27.6183	27.1282	-0.490119	0.0715755	0.180336	2.47124	0	0	0.196804	0	None	None
Gabarap/Gabarapl1	23.1204	22.5591	21.4244	22.0117	22.9356	22.569	22.6943	22.9561	22.8878	22.751	23.1435	22.4102	22.8336	0.423367	0.250495	0.405932	1.30069	0	0	-1.70114	0	None	None
Stxbp6	24.889	25.2003	25.4865	25.1067	25.5355	24.9378	24.9398	24.655	24.5273	24.7099	24.5213	25.2436	24.7152	-0.528454	0.007708	0.0396141	4.65784	0	0	-0.759445	0	None	None
Sh3glb2	27.9635	27.9376	27.1137	27.2547	27.1332	27.6941	27.593	27.7667	27.7667	27.3484	27.7772	27.4805	27.6577	0.177126	0.427321	0.5832	0.777936	0	0	0.275024	0	None	None
Spg20	24.6987	24.6346	24.7295	24.4005	24.8907	24.5278	23.8263	24.7081	24.3227	24.4668	24.0692	24.6708	24.3202	-0.350642	0.052507	0.146357	2.77244	0	0	-0.952746	0	None	None
Tmed4	25.9337	25.8714	25.6974	25.4434	26.2418	26.4166	26.8578	26.6549	26.7554	26.4365	26.8181	25.8375	26.6566	0.819038	0.00128053	0.0112499	6.47394	1	0	-0.253074	0	None	None
Dync1li1	26.9004	26.8779	26.8697	26.6881	26.3153	26.3739	26.2582	26.3696	26.8458	26.7036	26.487	26.7303	26.5063	-0.223939	0.156283	0.303914	1.71826	0	0	-0.104776	0	None	None
Grp	23.3648	23.507	23.9408	23.7678	24.0848	22.944	23.4317	23.3983	23.3348	23.5331	23.5694	23.7331	23.3686	-0.364483	0.0571219	0.154409	2.69517	0	0	-1.3301	0	None	None
Mcfd2	22.5986	21.1706	22.8906	22.6979	21.7649	25.4011	25.4087	25.7524	25.6504	25.2502	25.655	22.2245	25.5196	3.29511	0.000341721	0.00437716	7.83579	1	0	-1.20177	0	None	None
Eif3l	23.9633	23.9642	23.8423	23.4748	23.5522	24.2878	25.1662	24.4936	25.8105	25.5016	24.8828	23.7594	25.0238	1.26439	0.00202941	0.0154088	6.0201	1	0	-0.994255	0	None	None
Mapre2	27.2773	27.3733	26.8921	27.0656	27.0415	27.0342	26.8937	27.1259	27.3172	26.7822	26.6006	27.1299	26.959	-0.170985	0.238542	0.396115	1.33601	0	0	0.0654527	0	None	None
Aimp2	25.0694	25.4118	24.9032	24.4388	24.6306	25.2276	25.5069	25.5322	25.6644	25.5617	25.8509	24.8908	25.5573	0.666495	0.0128021	0.0557248	4.16554	0	0	-0.661731	0	None	None
Blmh	26.7304	26.7176	26.7509	25.7168	26.0356	26.3679	26.2314	26.0921	26.4639	26.8691	26.6003	26.3903	26.4375	0.0472124	0.85254	0.910988	0.134496	0	0	-0.18644	0	None	None
Gspt1/Gspt2	26.4216	26.2757	25.9374	26.0513	26.4405	26.2837	26.0395	26.2824	26.214	25.6736	25.6361	26.2253	26.0215	-0.203756	0.228306	0.384937	1.37731	0	0	-0.302457	0	None	None
Hnrnpl	25.6316	25.1796	25.8847	26.3837	26.822	24.963	25.3837	25.7288	25.0874	24.5002	24.5324	25.9803	25.0326	-0.947728	0.0280598	0.0976147	3.35676	0	0	-0.54891	0	None	None
Kiaa0513	28.3672	31.1459	29.0663	28.3706	28.2802	28.1882	28.7986	28.0163	29.3752	29.0752	28.4957	29.046	28.6582	-0.387828	0.534911	0.679471	0.557516	0	0	0.787529	0	None	None
Qil1	29.9101	30.095	30.3486	30.2577	30.5311	29.8524	29.9178	29.7227	29.18	29.3466	29.5128	30.2285	29.5887	-0.639761	0.00309613	0.0205915	5.60181	1	0	1.20955	0	None	None
Sumf1	22.874	22.6127	22.2604	22.2093	21.8259	23.1857	23.055	24.0542	23.539	23.1459	24.1661	22.3565	23.5243	1.16785	0.00179069	0.0142745	6.13042	1	0	-1.57393	0	None	None
Gga1	22.4525	22.2822	22.7926	21.9817	23.9819	23.0118	22.9707	23.05	23.278	22.8288	23.3774	22.6982	23.0861	0.387962	0.331756	0.492753	1.02106	0	0	-1.5932	0	None	None
Iqsec1	28.4214	27.9293	28.1259	27.6834	27.8975	28.3493	28.0747	28.2351	28.0136	27.5818	27.2006	28.0115	27.9092	-0.102303	0.648885	0.767321	0.382097	0	0	0.431306	0	None	None
Cacnb4	26.0598	26.1861	25.5073	25.5052	25.9452	25.4661	25.717	25.4921	25.3854	25.3324	26.0779	25.8407	25.5785	-0.262247	0.186236	0.340232	1.55541	0	0	-0.467759	0	None	None
Sgpl1	25.8198	25.3768	26.128	25.6927	26.7514	28.6531	28.8607	28.6848	28.8706	29.2667	28.8804	25.9537	28.8694	2.91564	6.48966e-05	0.00128113	9.60836	1	0	0.212093	0	None	None
Pttg1ip	22.9952	22.493	22.9012	22.4658	22.5415	25.0621	25.326	25.697	26.0283	25.8834	26.0126	22.6793	25.6682	2.9889	1.81798e-07	2.54214e-05	15.2636	1	0	-1.08125	0	None	None
Ero1l	26.7686	25.953	26.2513	25.541	25.3914	27.5039	27.531	27.7475	27.9183	28.035	27.7961	25.9811	27.7553	1.77424	0.001127	0.0103058	6.6004	1	0	-0.00495978	0	None	None
Syngr3	28.5307	28.5174	28.3286	27.8952	27.7514	28.1166	28.2335	28.1693	28.6168	28.1614	27.8564	28.2047	28.1923	-0.0123135	0.950169	0.970114	0.0437732	0	0	0.526442	0	None	None
Dock7	24.5011	24.8251	24.7415	24.0431	24.1969	24.425	24.7028	24.6352	24.7219	23.9516	24.1632	24.4615	24.4333	-0.0282766	0.890336	0.935201	0.0966519	0	0	-0.971949	0	None	None
Spns1	25.6937	26.8986	25.4476	26.1168	26.5654	26.1383	26.0452	26.757	26.7859	26.1295	27.086	26.1444	26.4903	0.345905	0.317863	0.479007	1.06188	0	0	-0.224984	0	None	None
Abca3	23.054	23.3496	23.1397	22.9993	23.3683	23.8159	24.428	24.5217	24.6763	24.3173	24.4461	23.1822	24.3675	1.18536	2.94892e-05	0.000722378	10.435	1	0	-1.2406	0	None	None
Cd109	23.1661	22.2511	22.7538	22.9164	21.3826	24.8152	24.2476	24.7013	24.5706	24.4798	24.4403	22.494	24.5425	2.04845	0.00211834	0.0158376	5.9805	1	0	-1.34311	0	None	None
Cadm4	30.7588	30.2096	30.2945	30.5739	30.1106	30.2266	29.6858	29.986	29.8703	29.7802	29.5846	30.3895	29.8556	-0.533868	0.00810362	0.0408345	4.61407	0	0	1.29501	0	None	None
Sgip1	27.6183	27.7993	27.0892	27.187	27.5111	27.0764	27.333	27.2791	27.5638	27.287	27.3631	27.441	27.3171	-0.123889	0.434129	0.590126	0.760904	0	0	0.199099	0	None	None
Hip1	25.8024	25.3128	25.5596	25.2783	26.0728	26.6031	26.4285	26.2433	26.793	26.6371	25.9436	25.6052	26.4415	0.836276	0.00251454	0.0179931	5.79641	1	0	-0.342446	0	None	None
Myh9	27.2361	26.3529	27.6872	25.4938	25.874	29.4692	29.0941	29.4545	29.4547	30.1314	29.5768	26.5288	29.5301	3.00128	0.00104161	0.00968324	6.69029	1	0	0.458914	0	None	None
Hdlbp	25.5518	25.7799	23.6946	25.6758	24.8731	25.7799	26.175	25.9663	27.6562	27.6134	26.432	25.115	26.6038	1.48879	0.0190451	0.074755	3.74169	0	0	-0.407914	0	None	None
Adpgk	26.2446	26.3696	25.9222	26.3612	25.8769	26.4221	26.693	26.4447	26.4113	26.6644	27.3575	26.1549	26.6655	0.510556	0.0213699	0.080945	3.62691	0	0	-0.187901	0	None	None
Psmd2	27.4495	27.203	26.726	26.9943	27.1717	27.3667	27.2102	27.7296	27.6549	27.5165	27.2654	27.1089	27.4572	0.348298	0.0479679	0.139498	2.84169	0	0	0.16076	0	None	None
Atp1a1	33.128	33.1311	32.2465	32.5748	32.3769	32.6562	32.6872	32.8481	32.3025	32.0389	32.2536	32.6915	32.4644	-0.227056	0.346293	0.507715	0.977909	0	0	2.27582	0	None	None
Cdipt	26.7437	26.7873	27.2326	26.4956	27.286	26.8261	27.0132	27.0127	27.3567	27.1086	27.3447	26.909	27.1103	0.20129	0.288026	0.448545	1.15667	0	0	0.0515652	0	None	None
Unc93b1	20.9511	21.9851	23.6193	21.4576	21.9943	27.3022	26.9124	27.4428	27.8728	27.3247	27.9022	22.0015	27.4595	5.45803	9.29636e-05	0.00161651	9.27291	1	0	-0.858863	0	None	None
Ptgr2	24.3263	23.8172	24.1372	23.3943	23.806	23.7356	23.507	23.588	23.2027	23.5285	23.258	23.8962	23.47	-0.426236	0.0548435	0.150933	2.72802	0	0	-1.27726	0	None	None
Gdap1l1	30.5222	30.1064	31.1551	30.6561	30.6484	30.2902	30.416	29.9776	29.7135	29.5584	29.1609	30.6176	29.8528	-0.764881	0.0149951	0.0628258	3.9925	0	0	1.34001	0	None	None
Uba5	24.2324	23.8172	24.1934	24.128	24.0112	24.5564	24.2213	24.2947	23.7306	23.9021	23.64	24.0764	24.0575	-0.0189357	0.911094	0.948691	0.0759892	0	0	-1.12391	0	None	None
Pdcd10	24.3026	24.1397	24.9447	25.446	25.2284	24.5931	24.5797	24.8452	24.8421	24.5913	24.9831	24.8123	24.7391	-0.0731797	0.794369	0.872065	0.197493	0	0	-0.84081	0	None	None
Slc35f6	24.8566	24.8013	24.912	24.6363	25.4529	26.4064	26.0156	26.5772	26.4817	26.6999	26.8235	24.9318	26.5007	1.56887	1.87428e-05	0.000519842	10.9096	1	0	-0.4651	0	None	None
Pla2g15	24.809	25.1232	24.799	25.2598	24.8403	25.3649	26.1829	25.9883	25.8113	25.5696	26.066	24.9663	25.8305	0.864259	0.000462927	0.00542947	7.52497	1	0	-0.592077	0	None	None
Lgalsl	23.6395	24.0004	24.0737	23.8613	24.1498	23.2895	23.2394	23.5673	24.4183	23.8778	24.0541	23.9449	23.7411	-0.203854	0.360373	0.522277	0.937113	0	0	-1.21338	0	None	None
Exd2	25.3496	25.2111	25.2943	24.7444	25.9559	25.0309	25.3903	25.6485	25.1383	25.5364	25.5765	25.311	25.3868	0.0757708	0.740799	0.835826	0.258726	0	0	-0.611832	0	None	Matrix
Arl8a	26.6929	26.6684	27.8488	27.5736	28.1391	27.3562	27.679	28.567	28.7844	28.5956	29.1618	27.3846	28.3573	0.972753	0.043651	0.130564	2.93717	0	0	0.395594	0	None	None
Sirt2	31.7501	31.6161	31.7347	31.758	31.7026	31.3692	31.2684	31.4396	30.9466	30.356	30.4076	31.7123	30.9646	-0.747742	0.0122816	0.0540906	4.20848	0	0	1.7807	0	None	None
Slc8a2	25.7289	25.3744	25.8337	25.6429	25.5812	25.8287	25.4726	25.4303	25.5531	25.0779	25.2616	25.6322	25.4374	-0.194862	0.169131	0.319957	1.64405	0	0	-0.537589	0	None	None
Ncln	27.5046	27.5308	27.4716	27.8099	27.3662	27.844	27.9024	27.6536	28.1627	28.3762	28.4416	27.5366	28.0634	0.526796	0.00770012	0.0396141	4.65784	0	0	0.367262	0	None	None
Plbd1	23.4604	22.3891	21.9587	22.7781	22.0702	27.563	27.9071	27.972	27.3088	26.9096	27.3689	22.5313	27.5049	4.9736	1.61703e-06	0.000113763	13.1017	1	0	-0.743986	0	None	None
Arhgef12	25.3147	24.9383	24.9447	24.9188	24.4251	24.95	24.9628	25.1763	25.2326	25.5611	24.6529	24.9083	25.0893	0.180976	0.36595	0.528227	0.920771	0	0	-0.751689	0	None	None
Dusp15	26.0141	26.1882	25.7437	26.0907	25.769	24.3621	25.0614	23.9934	24.8549	23.912	24.7166	25.9611	24.4834	-1.47775	0.000221947	0.00312963	8.31979	1	0	-0.66243	0	None	None
Stab1	22.7142	23.145	22.4395	22.0782	23.1982	24.1694	24.2832	24.5044	24.3369	24.5343	26.3048	22.7151	24.6888	1.97377	0.00089641	0.00859529	6.86224	1	0	-1.26973	0	None	None
Lrrc8c	21.9562	22.4923	21.7265	21.5302	21.5329	22.2533	22.6879	22.7503	22.3896	22.64	22.6661	21.8476	22.5645	0.716898	0.0121081	0.05372	4.2184	0	0	-1.86725	0	None	None
Sh3kbp1	24.0609	23.9427	24.0493	24.2667	24.4718	23.8794	23.9902	24.0019	23.9301	23.6975	24.4266	24.1583	23.9876	-0.170641	0.242927	0.40085	1.31887	0	0	-1.12152	0	None	None
Snap47	28.6046	28.2892	28.6296	28.225	28.2816	28.4321	28.5638	28.1817	28.5172	28.276	27.9719	28.406	28.3238	-0.0822192	0.531988	0.677493	0.561722	0	0	0.592909	0	None	None
Prpsap2	26.1779	25.7907	25.5482	25.9269	26.2279	25.3698	25.604	25.5848	25.5516	25.4684	25.4411	25.9343	25.5033	-0.431024	0.0237056	0.0868515	3.52531	0	0	-0.464084	0	None	None
Actr1b	27.5832	28.0857	27.0913	27.071	27.0637	27.286	27.3426	27.258	27.4974	27.0879	27.4006	27.379	27.3121	-0.0669252	0.763921	0.851168	0.232484	0	0	0.185722	0	None	None
Fgg	22.7748	22.9997	22.265	21.7748	22.0424	27.3261	28.5012	28.9203	27.7657	27.677	28.2525	22.3713	28.0738	5.70243	3.50824e-08	8.40974e-06	16.8595	1	0	-0.66231	0	None	None
Arl6ip5	27.474	27.6726	27.5639	27.269	27.5851	27.6409	27.9216	28.3003	28.1585	27.8913	28.0066	27.5129	27.9865	0.473605	0.0029318	0.0199154	5.64997	0	0	0.34718	0	None	None
Cadm1	28.8889	28.7777	28.9456	28.4585	28.712	28.5772	28.6961	28.9357	28.3977	28.0584	28.3253	28.7565	28.4984	-0.258147	0.124487	0.260227	1.94216	0	0	0.697794	0	None	None
Tmx1	24.1737	25.3436	24.2505	24.2259	24.0217	25.3513	25.1468	25.1894	25.2844	24.8606	25.2064	24.4031	25.1731	0.77008	0.029326	0.100324	3.31726	0	0	-0.835854	0	None	None
Cops8	25.2333	25.4837	24.8066	24.6148	24.4468	24.6636	24.9398	24.832	24.9203	23.9894	23.7729	24.917	24.5197	-0.397344	0.194772	0.350262	1.51349	0	0	-0.863716	0	None	None
Clptm1	26.773	26.5084	26.2827	26.6594	26.7446	27.3459	27.4681	27.4124	27.3803	27.4389	27.5231	26.5936	27.4281	0.834488	0.000431113	0.00518571	7.59124	1	0	0.0520319	0	None	None
Mic1	22.0896	22.8103	21.1521	24.0405	23.3338	23.4585	23.9825	24.2338	24.0644	23.8144	23.9389	22.6853	23.9154	1.23016	0.0680877	0.174371	2.51977	0	0	-1.43015	0	None	None
Pex12	22.1252	22.8044	22.0295	21.8633	24.0236	23.2674	23.2041	23.6598	22.9751	22.7034	21.7569	22.5692	22.9278	0.358593	0.477738	0.630102	0.666342	0	0	-1.65058	0	None	None
Reep2	26.3372	26.0083	26.1035	25.9212	26.0665	25.6027	25.7133	25.6585	25.8167	25.9045	26.3628	26.0873	25.8431	-0.244228	0.102804	0.230988	2.11411	0	0	-0.365655	0	None	None
Ubxn4	26.2669	26.2203	26.7031	25.8097	26.2544	27.0478	26.8412	27.0115	26.862	26.9039	27.2843	26.2509	26.9918	0.740915	0.00356177	0.0224884	5.47468	1	0	-0.103571	0	None	None
Vps39	25.2336	24.8639	25.7258	25.1864	25.5704	25.6343	25.4332	26.4067	26.0331	25.7846	26.5878	25.316	25.9799	0.663914	0.0212597	0.0808842	3.628	0	0	-0.492375	0	None	None
Them6	28.5645	28.2844	28.2561	28.5444	28.3765	28.479	28.3035	28.0223	28.13	28.1457	27.8507	28.4052	28.1552	-0.24997	0.0500013	0.14232	2.81279	0	0	0.559068	0	None	None
Lgi2	26.4063	26.2491	25.1541	25.0741	25.6921	26.0864	25.8736	26.2608	25.5224	25.5354	25.4159	25.7152	25.7824	0.0672866	0.833668	0.898744	0.154017	0	0	-0.452104	0	None	None
Pitpnc1	23.6858	24.5115	23.8244	24.1207	24.0627	23.4067	23.626	23.1337	23.6768	23.2061	23.258	24.041	23.3845	-0.656506	0.00587172	0.0324672	4.94487	1	0	-1.26539	0	None	None
Hist3h2ba/Hist3h2bb/Hist2h2be	27.9986	27.7984	28.3364	27.9775	28.4931	27.6653	28.1218	27.7889	26.8206	26.5342	26.7981	28.1208	27.2882	-0.832662	0.0251417	0.0901449	3.47161	0	0	0.329104	0	None	None
Slc24a4	23.2468	22.9896	23.3067	21.9817	23.3974	23.3099	23.7666	24.0038	24.2385	23.6228	24.0296	22.9844	23.8285	0.844096	0.0274297	0.0961901	3.37797	0	0	-1.38775	0	None	None
Ogt	25.4578	25.3468	25.1453	25.1631	24.9553	25.3182	25.3229	25.0937	25.3221	25.0177	24.7965	25.2137	25.1452	-0.068499	0.593845	0.727871	0.458246	0	0	-0.679537	0	None	None
Trim32	21.9558	22.7419	22.6626	22.9228	22.7543	23.5821	23.5777	24.0863	23.9623	23.4081	23.4482	22.6075	23.6774	1.06998	0.00102952	0.00965107	6.69509	1	0	-1.49322	0	None	None
Synj1	28.2156	28.218	27.8443	27.9139	27.8298	27.9628	27.8146	28.025	28.384	28.235	28.0657	28.0043	28.0812	0.0768704	0.539913	0.683366	0.549269	0	0	0.464237	0	None	None
Mboat7	26.0598	25.841	25.9233	25.7372	25.8982	26.3814	26.6939	26.7717	26.6859	26.4333	25.9481	25.8919	26.4857	0.593819	0.00361712	0.0226053	5.46719	1	0	-0.276334	0	None	None
Pgp	26.0088	26.8387	25.4582	25.9835	25.724	25.8413	25.3952	25.8469	26.0991	24.7947	25.18	26.0026	25.5262	-0.476395	0.156404	0.303933	1.71818	0	0	-0.445863	0	None	None
Epn2	24.8114	24.7238	24.9614	24.867	25.2282	24.6054	24.1102	24.9055	24.651	25.4588	24.7965	24.9183	24.7546	-0.163768	0.438232	0.593266	0.753249	0	0	-0.816541	0	None	None
Rftn2	26.7863	26.4486	26.1676	26.3918	26.0803	26.193	26.3893	26.2053	26.6543	26.4674	25.9836	26.3749	26.3155	-0.0594266	0.714579	0.817358	0.29096	0	0	-0.213863	0	None	None
Bag5	21.8862	22.6103	23.0379	23.1648	23.2385	23.3712	23.2041	23.6923	23.6022	23.4256	23.5694	22.7875	23.4775	0.689929	0.0486975	0.140441	2.83197	0	0	-1.49719	0	None	None
Ccdc132	23.7494	22.5207	21.4991	22.1359	22.0868	24.5804	23.5781	23.7507	23.2996	23.7444	23.612	22.3984	23.7609	1.36248	0.0177919	0.0713375	3.8092	0	0	-1.51831	0	None	None
Pygb	31.4869	31.4763	30.8958	30.7296	30.793	30.9245	30.6731	30.7825	31.0888	31.1585	30.4713	31.0763	30.8498	-0.226549	0.291028	0.450711	1.14973	0	0	1.63076	0	None	None
Fermt2	26.9598	26.2291	26.9622	26.941	26.9568	26.4045	25.9672	26.6786	26.7786	25.9743	26.1624	26.8098	26.3276	-0.482223	0.0426746	0.129256	2.95169	0	0	-0.124597	0	None	None
Copa	26.006	25.9916	25.1852	25.426	25.8398	26.4832	26.4916	26.4997	27.5609	27.4574	26.471	25.6897	26.8273	1.13759	0.00245912	0.017748	5.8162	1	0	-0.248498	0	None	None
Sidt2	22.9474	21.6029	23.459	22.2805	22.397	23.3534	23.6163	23.7944	23.9795	22.9589	24.426	22.5374	23.6881	1.15072	0.0179473	0.0718241	3.79939	0	0	-1.50509	0	None	None
Disp2	23.4524	23.2143	23.2532	22.2857	22.6995	23.1548	23.4848	23.5873	24.0157	23.3363	22.8058	22.981	23.3974	0.416417	0.16341	0.312837	1.67652	0	0	-1.47453	0	None	None
Gnal	23.572	24.0819	23.4752	24.0501	23.5379	23.4087	23.1223	23.5308	23.3002	22.9552	22.8837	23.7434	23.2001	-0.543271	0.0122763	0.0540906	4.20848	0	0	-1.36167	0	None	None
Wdr47	25.9076	25.6244	25.3515	25.2997	25.23	25.9546	25.2623	25.5498	26.0858	26.1721	26.0822	25.4826	25.8512	0.368518	0.090449	0.212122	2.23703	0	0	-0.48482	0	None	None
Eprs	28.098	27.3382	27.8017	27.4028	27.955	28.303	28.3214	28.3327	28.2464	28.5529	28.5701	27.7192	28.3878	0.668609	0.0083089	0.0413719	4.5952	1	0	0.468504	0	None	None
Slc43a2	24.4914	24.1688	24.647	24.5669	24.5728	25.3875	25.3496	25.4549	25.7188	25.0226	25.6584	24.4894	25.432	0.942582	5.54016e-05	0.0011438	9.77194	1	0	-0.766922	0	None	None
Podxl2	24.9077	24.8032	24.824	24.8483	25.2085	24.8124	24.8997	25.1427	24.6743	24.5931	24.1253	24.9183	24.7079	-0.210431	0.224482	0.381523	1.39016	0	0	-0.82586	0	None	None
Acat2/Acat3	29.0129	28.6939	28.6059	28.6026	28.332	28.8131	28.6466	28.9117	28.3544	28.2619	27.5305	28.6495	28.4197	-0.229765	0.354587	0.516266	0.953813	0	0	0.660692	0	None	None
Wdr37	26.3049	26.9966	26.0749	26.3907	26.2099	26.3474	26.5621	26.2266	26.5448	26.4925	26.3247	26.3954	26.4164	0.0209579	0.905944	0.945565	0.0807511	0	0	-0.189629	0	None	None
Mfsd6	23.1135	22.1468	22.8471	23.9338	22.9086	22.8697	22.7398	22.8025	22.9361	22.3501	22.8208	22.99	22.7532	-0.236803	0.466456	0.61899	0.692011	0	0	-1.60142	0	None	None
Abi1	26.4631	26.2279	26.2744	26.3154	26.3418	26.1751	26.6536	26.5484	26.6986	26.6806	26.8044	26.3245	26.5935	0.268944	0.0301177	0.101685	3.29782	0	0	-0.168417	0	None	None
Dctn4	25.6629	25.6904	25.6584	25.5421	25.1685	25.4917	25.3144	25.766	25.6639	25.8578	26.1325	25.5445	25.7044	0.159923	0.320601	0.482057	1.05272	0	0	-0.501785	0	None	None
Vps53	22.6577	23.5584	23.5132	22.3703	22.9665	23.5582	23.8201	23.8037	23.621	23.9579	23.3291	23.0132	23.6817	0.668459	0.0425797	0.129196	2.95237	0	0	-1.41133	0	None	None
Nhlrc3	21.3974	22.9101	23.733	21.964	22.8935	24.3994	23.6845	24.4035	24.4996	24.4111	24.2542	22.5796	24.2754	1.69577	0.0116926	0.0526715	4.24683	0	0	-1.37935	0	None	None
Slc26a6	23.4859	23.3504	23.7387	23.0618	23.413	23.0427	22.9676	23.4259	23.6147	22.2529	22.488	23.41	22.9653	-0.444676	0.104895	0.233441	2.09887	0	0	-1.47517	0	None	None
Ufl1	25.0976	25.0701	25.477	24.8352	24.887	25.9572	25.4797	26.1457	26.215	25.7238	25.8374	25.0734	25.8931	0.819747	0.000622571	0.00663286	7.23615	1	0	-0.558173	0	None	None
H2afy2	25.4335	26.3015	26.654	26.6551	27.0307	25.1308	25.8419	25.746	25.2048	24.9141	26.3807	26.415	25.5364	-0.878587	0.0362921	0.115781	3.11053	0	0	-0.36148	0	None	None
Txnl1	26.0682	25.6359	24.8778	24.9702	25.4129	25.69	25.3478	25.4934	25.8862	25.5782	25.3671	25.393	25.5605	0.167475	0.506056	0.655471	0.609396	0	0	-0.560779	0	None	None
Bola3	27.3714	26.5526	27.9152	27.0567	27.1052	27.454	27.0711	26.7502	27.2089	27.1627	26.3998	27.2002	27.0078	-0.192419	0.498077	0.649397	0.622827	0	0	0.0892371	0	None	Matrix
Gbp5	27.3814	26.7591	26.6031	26.8642	27.6493	26.7781	27.0096	27.5054	26.9842	25.7214	27.1266	27.0514	26.8542	-0.197228	0.549129	0.691252	0.532717	0	0	0.0288485	0	None	None
H6pd	22.0704	22.6378	22.182	21.992	22.2622	26.1894	26.3767	26.1762	25.3391	26.9474	26.2604	22.2289	26.2149	3.98598	3.43068e-07	4.11192e-05	14.5698	1	0	-1.06204	0	None	None
Pcdh1	24.139	23.8172	24.0807	24.1092	24.8475	24.7085	24.328	24.3386	24.4734	24.3523	24.5873	24.1987	24.4647	0.265951	0.205778	0.362705	1.46313	0	0	-1.01816	0	None	None
Akr7a2	28.131	27.9032	28.5594	28.2491	28.2363	28.1738	28.0873	28.202	27.7703	28.3212	27.5379	28.2158	28.0154	-0.200376	0.246343	0.403259	1.31022	0	0	0.49333	0	None	None
Ppm1f	24.7317	25.182	24.1796	24.7242	24.3779	24.3815	24.403	24.4275	24.4282	24.5098	24.3099	24.6391	24.41	-0.229099	0.254847	0.411186	1.28214	0	0	-0.941137	0	None	None
Amer2	25.3892	24.9733	24.6745	24.8041	24.9254	24.4527	24.1717	24.2727	24.817	24.4614	24.5074	24.9533	24.4472	-0.506112	0.0104067	0.0487294	4.35906	0	0	-0.870958	0	None	None
Vwf	22.1879	23.346	22.2362	21.2944	23.6375	24.324	24.672	24.1189	24.3401	24.7194	24.2863	22.5404	24.4101	1.8697	0.0103442	0.0485528	4.3643	1	0	-1.36027	0	None	None
Cmtm4	25.6329	25.401	25.4252	24.8971	25.2667	24.9268	25.0753	25.0545	24.6869	25.0561	24.9551	25.3246	24.9591	-0.365475	0.0366449	0.11679	3.09801	0	0	-0.694547	0	None	None
Plxnb1	28.417	28.4183	27.8836	28.2796	28.2186	27.8758	27.8711	28.0969	28.3141	28.0617	28.2525	28.2434	28.0787	-0.164757	0.219771	0.377417	1.40577	0	0	0.511482	0	None	None
Colgalt1	22.4648	24.3335	23.4254	22.0894	22.1258	25.8173	26.0358	25.8943	25.904	26.1864	26.4731	22.8878	26.0518	3.16403	0.00141383	0.0119961	6.38129	1	0	-0.963003	0	None	None
Anln	26.2565	25.2824	26.1563	25.9802	25.9249	25.1864	24.9085	24.949	25.0445	24.8705	24.6488	25.92	24.9346	-0.985431	0.00238682	0.0173006	5.85304	1	0	-0.580517	0	None	None
Os9	24.2417	23.3547	23.8944	23.3943	23.5522	24.5449	24.5905	24.7604	24.5249	24.5766	25.1072	23.6875	24.6841	0.996618	0.00174165	0.0139832	6.16017	1	0	-1.07646	0	None	None
Hacd3	28.0467	27.9083	28.1895	27.7443	28.2777	28.566	28.3465	28.4132	28.9922	28.7674	28.4271	28.0333	28.5854	0.552099	0.00337015	0.0216257	5.53111	0	0	0.570717	0	None	None
Manba	24.6702	24.3907	24.4216	24.7569	25.137	25.3229	25.3613	25.6067	25.3501	25.2285	26.3807	24.6753	25.5417	0.866412	0.00369687	0.0229329	5.44644	1	0	-0.707872	0	None	None
Agfg1	24.7138	24.4236	23.8641	24.0544	23.9037	23.9335	24.2072	23.5942	24.1765	24.9639	23.8905	24.1919	24.1276	-0.0642941	0.803586	0.878162	0.187442	0	0	-1.08684	0	None	None
Slc38a1	23.5506	22.4312	22.133	23.9059	22.7163	23.2071	23.384	23.576	23.7816	23.4644	24.2907	22.9474	23.6173	0.669898	0.123604	0.258773	1.95024	0	0	-1.43733	0	None	None
Nmral1	27.0058	26.6592	25.8699	26.1053	25.9573	25.7997	25.9473	25.8052	25.5405	25.6829	25.194	26.3195	25.6616	-0.657923	0.0368736	0.116964	3.09586	0	0	-0.355534	0	None	None
Mmgt1	25.4557	25.8941	25.3272	25.7909	25.3266	25.7282	26.2601	25.8528	25.8587	26.2488	26.3079	25.5589	26.0427	0.483848	0.0147591	0.0623039	4.00453	0	0	-0.431321	0	None	None
Matr3	24.844	24.7049	25.5492	25.0367	26.1052	24.8528	25.079	25.3504	25.2471	25.4953	25.7124	25.248	25.2895	0.0414979	0.889533	0.934943	0.0970496	0	0	-0.643864	0	None	None
Appl2	24.8472	24.6217	26.051	25.4035	25.5875	24.2534	24.6888	24.3868	24.0067	24.3353	24.6984	25.3022	24.3949	-0.907284	0.0202223	0.0779174	3.68191	0	0	-0.811717	0	None	None
Appl1	25.3018	25.8941	25.0277	25.2684	25.5273	25.0901	24.9423	25.1848	25.0378	25.4452	25.3005	25.4039	25.1668	-0.237086	0.198084	0.354331	1.49683	0	0	-0.63724	0	None	None
Stxbp5	26.9824	26.4445	26.2325	25.9778	26.637	26.9099	26.7992	26.9125	26.7455	26.167	26.7461	26.4548	26.7134	0.25852	0.248201	0.403922	1.30785	0	0	-0.118434	0	None	None
Lgi3	28.4894	28.3234	27.8017	27.6845	27.7428	27.5353	27.4956	27.5678	27.2402	26.9547	27.1661	28.0084	27.3266	-0.681761	0.0103235	0.0485528	4.3643	1	0	0.314328	0	None	None
Abca5	25.4257	25.079	25.6733	25.6033	25.5822	25.1366	25.2583	25.1936	25.4117	25.2041	25.2532	25.4727	25.2429	-0.229783	0.0974968	0.223358	2.16257	0	0	-0.608291	0	None	None
C1qtnf5	24.0839	24.337	24.2751	25.9049	24.8771	24.9251	24.3017	24.6896	25.8708	26.1204	26.1373	24.6956	25.3408	0.645195	0.198382	0.354359	1.49671	0	0	-0.743941	0	None	None
Slc36a1	22.7571	22.7295	23.9016	21.6091	23.5558	24.9533	25.1191	25.6281	25.127	24.4363	25.1557	22.9106	25.0699	2.15924	0.00339975	0.0216912	5.52675	1	0	-1.15455	0	None	None
Ablim1	26.6984	25.9359	25.8292	25.4035	25.6997	26.0533	26.1965	26.1865	26.0503	25.9347	26.3745	25.9134	26.1326	0.219265	0.376494	0.538124	0.89399	0	0	-0.342577	0	None	None
Rab15	23.9871	24.0792	24.6745	24.5765	24.8026	24.0452	24.8004	24.1221	24.647	24.4251	24.6708	24.424	24.4518	0.0277832	0.896789	0.938748	0.0911906	0	0	-0.975757	0	None	None
Agpat4	27.24	27.6852	27.938	27.7558	28.0685	27.6903	27.7526	27.612	27.6978	27.9502	27.9694	27.7375	27.7787	0.0412278	0.798452	0.874755	0.193049	0	0	0.350522	0	None	MOM
Arfip2	23.2926	22.3891	22.276	21.9786	23.3767	23.0501	23.1031	23.2396	23.0413	22.3501	21.7537	22.6626	22.7563	0.0937393	0.805752	0.879384	0.185435	0	0	-1.66618	0	None	None
Slc31a1	25.2114	24.9959	24.299	24.7106	24.7333	25.0838	25.6308	26.1113	24.9377	25.5735	24.9512	24.79	25.3814	0.591345	0.0396441	0.123763	3.01434	0	0	-0.716973	0	None	None
Iglon5	26.3669	26.7709	25.8069	26.1388	26.4144	26.0312	26.4145	25.9597	26.3549	26.0923	26.2498	26.2996	26.1837	-0.11585	0.536329	0.681014	0.554244	0	0	-0.255231	0	None	None
H2-Q4/H2-Q10	23.1176	23.3904	22.0553	22.3476	22.2048	25.9535	26.4884	27.2187	26.406	25.6297	27.1003	22.6231	26.4661	3.84295	2.94911e-06	0.000157099	12.636	1	0	-0.93312	0	None	None
Hmgcs1	26.9369	27.0344	27.3019	26.9891	26.7829	27.3034	27.2351	26.8403	26.8546	26.5766	26.2422	27.0091	26.842	-0.167043	0.391921	0.553107	0.85437	0	0	0.0179487	0	None	None
Syn3	26.6403	26.4106	25.539	26.3105	25.7726	26.0719	25.9355	25.9277	26.0086	25.9808	26.0455	26.1346	25.995	-0.13956	0.536902	0.681484	0.553248	0	0	-0.325877	0	None	None
Eif3b	23.9237	23.8076	23.7895	24.1148	23.3655	24.4706	23.8854	23.503	24.3971	24.5415	24.6922	23.8002	24.2483	0.448056	0.0783529	0.191936	2.3813	0	0	-1.14097	0	None	None
Acsl5	23.2368	22.6738	22.034	22.8682	23.3032	25.0862	25.1827	25.1032	25.5154	25.1596	25.0417	22.8232	25.1815	2.35827	0.000244512	0.00336934	8.21332	1	0	-1.14973	0	None	None
Slc4a8	26.3445	25.7514	25.8359	25.6537	25.7851	25.7701	25.7526	25.8815	26.111	25.2858	25.9021	25.8741	25.7838	-0.0902766	0.599033	0.730341	0.453357	0	0	-0.420071	0	None	None
Kiaa0391	23.2888	22.9896	24.4812	23.9819	24.106	22.8058	22.9881	23.2974	23.74	22.1066	22.488	23.7695	22.9043	-0.865185	0.0424084	0.128915	2.9555	0	0	-1.41554	0	None	None
Pacs1	25.2501	25.6791	25.0431	25.6033	25.8374	25.3287	25.1068	25.231	25.5104	25.4691	25.5083	25.4826	25.3591	-0.123523	0.473514	0.626622	0.674334	0	0	-0.583109	0	None	None
Scamp1	28.7905	28.929	29.0377	28.5757	28.4862	28.8969	28.8314	28.9973	29.2161	28.881	29.0641	28.7638	28.9811	0.217311	0.114566	0.247021	2.01729	0	0	0.79566	0	None	None
Lmbrd1	22.1939	21.5877	22.634	23.2254	22.2006	25.5103	26.0009	25.5141	25.7306	25.9943	25.9624	22.3683	25.7854	3.41712	7.53836e-05	0.00139004	9.49066	1	0	-1.11996	0	None	None
Cyp51a1	26.8978	26.8611	27.167	26.7928	27.0534	27.4686	27.5415	27.4799	27.7486	27.4988	27.5444	26.9544	27.547	0.592537	0.0001677	0.00249028	8.64948	1	0	0.147837	0	None	None
Fgb	24.8542	25.1204	26.0352	26.491	26.1884	26.9509	28.2208	28.6397	27.7721	27.3858	28.5149	25.7378	27.914	2.17622	0.000700197	0.00723034	7.11172	1	0	-0.0218332	0	None	None
Rtn1	31.3508	31.1658	31.0834	31.0853	30.8708	30.8958	30.8768	30.6574	31.0036	31.0892	30.9767	31.1112	30.9166	-0.194642	0.0828946	0.198994	2.3292	0	0	1.65107	0	None	None
Hspa12a	30.0723	29.9028	29.8107	29.4766	29.7946	29.6676	29.4717	29.8415	30.2263	29.6647	29.4431	29.8114	29.7192	-0.0922298	0.560549	0.700373	0.513805	0	0	1.1523	0	None	None
Pdxk	27.9686	28.4892	27.1537	27.1344	27.2403	27.4929	27.2171	27.656	27.3831	27.2602	27.6786	27.5972	27.448	-0.149255	0.621615	0.745351	0.424008	0	0	0.256453	0	None	None
Fermt3	22.4231	23.5584	21.3713	23.9368	22.2618	23.8905	23.4857	23.6574	23.4264	23.3113	23.612	22.7103	23.5639	0.853595	0.139853	0.28274	1.82245	0	0	-1.49536	0	None	None
Gpr56	24.7266	24.8698	24.9367	24.5157	24.4486	25.0993	24.9845	24.9409	25.0313	25.0195	25.3367	24.6995	25.0687	0.369233	0.0137543	0.0591786	4.07878	0	0	-0.797515	0	None	None
Faim2	24.5382	25.3432	25.164	23.527	24.5773	24.5893	24.9419	24.3801	24.4552	24.7683	24.4004	24.63	24.5892	-0.0407508	0.907131	0.946066	0.0799872	0	0	-0.907169	0	None	None
Epm2aip1	25.0641	24.8653	24.6572	24.416	25.2637	25.1175	25.0355	25.1582	25.2055	25.2807	25.2263	24.8533	25.1706	0.317339	0.0995119	0.22645	2.14273	0	0	-0.746447	0	None	None
Rap2a	26.5197	26.545	26.0308	26.7847	26.1064	26.3934	26.0534	26.0819	26.0777	25.7151	25.594	26.3973	25.9859	-0.411393	0.0555998	0.152578	2.71238	0	0	-0.275213	0	None	None
Negr1	28.3435	28.5417	27.983	27.6169	28.2095	28.179	28.1803	28.241	27.9961	27.901	27.7674	28.1389	28.0441	-0.0947914	0.610985	0.737578	0.439133	0	0	0.483706	0	None	None
Ndrg1	30.6024	30.5379	30.1941	30.6331	30.3008	29.7041	29.6179	29.9258	29.5387	29.0765	29.1252	30.4537	29.498	-0.955651	0.000326448	0.00419755	7.89624	1	0	1.23641	0	None	None
Vamp1	30.343	30.5986	29.7421	29.9117	30.0588	29.7762	29.7905	29.4781	30.1174	29.7169	28.8924	30.1308	29.6286	-0.502267	0.0552154	0.151763	2.72011	0	0	1.198	0	None	None
Nptx1	26.9602	27.0795	27.0216	26.5632	26.9665	27.008	27.2714	27.125	27.0869	26.8477	26.6043	26.9182	26.9905	0.0723296	0.598358	0.730214	0.453608	0	0	0.0294724	0	None	None
Vat1	29.6639	29.6044	29.2902	29.4967	29.6661	29.2727	29.0305	29.2329	29.3127	29.213	28.874	29.5443	29.156	-0.388287	0.00355225	0.0224884	5.47468	0	0	0.986454	0	None	None
Zyx	27.3824	28.4932	27.2255	27.8667	27.3806	27.7462	27.4524	27.4591	27.7589	27.7014	28.0385	27.6697	27.6928	0.0230674	0.929663	0.959394	0.0598047	0	0	0.31981	0	None	None
Ppp3r1	26.6396	26.5751	25.9946	25.8648	26.3677	26.7124	26.5305	26.1848	26.8853	26.2814	26.2175	26.2884	26.4687	0.180284	0.380932	0.542617	0.881993	0	0	-0.200561	0	None	None
Mapk3	28.2318	28.1333	27.7215	27.9873	27.8883	27.7293	27.649	27.6724	27.6792	28.0355	27.2199	27.9924	27.6642	-0.328214	0.0429653	0.129479	2.94921	0	0	0.378578	0	None	None
Omg	29.4418	28.898	28.9737	28.4279	28.6517	29.1204	28.6279	29.0178	29.6859	28.211	27.6933	28.8786	28.726	-0.152597	0.661405	0.777198	0.363647	0	0	0.767642	0	None	None
Map2k2	25.5019	25.7799	25.4164	25.9818	25.5845	25.229	25.5065	25.4609	25.2969	25.8757	26.6714	25.6529	25.6734	0.0205104	0.934909	0.960672	0.0578835	0	0	-0.486318	0	None	None
Kcnc3	29.0565	29.0223	28.2636	28.0517	28.3382	28.0368	27.7566	27.1902	28.0053	27.4214	27.4975	28.5465	27.6513	-0.895168	0.0082992	0.0413719	4.5952	1	0	0.486648	0	None	None
Crk	25.1441	25.1379	24.2084	24.643	24.0424	25.1292	24.4421	24.9169	25.1229	25.266	24.867	24.6351	24.9574	0.322214	0.257225	0.413829	1.27289	0	0	-0.832602	0	None	None
Glra1	28.5426	28.0511	28.0489	27.868	27.882	28.2162	28.1516	27.919	27.7755	27.7902	27.5207	28.0785	27.8955	-0.182989	0.289042	0.44953	1.15351	0	0	0.441974	0	None	None
Hepacam	30.7232	30.5412	30.1492	30.0001	30.2015	30.4192	30.2288	30.4594	30.5812	30.2926	30.2197	30.323	30.3668	0.0438024	0.775042	0.858713	0.219752	0	0	1.38384	0	None	None
Btf3	23.4748	21.7632	23.1579	23.1175	23.1314	24.258	23.6854	23.8149	24.5321	24.4144	24.4679	22.929	24.1954	1.26648	0.00924949	0.0445967	4.48692	1	0	-1.32555	0	None	None
Ifit1	22.7158	21.7101	21.9745	22.5505	22.497	26.3985	25.6784	25.746	25.7417	25.4311	25.8962	22.2896	25.8153	3.52577	7.6221e-07	7.30851e-05	13.7401	1	0	-1.12972	0	None	None
Surf4	25.9275	26.0943	26.3969	26.3702	26.8527	27.6948	27.5563	27.9241	27.3467	27.4351	26.6072	26.3283	27.4274	1.09903	0.00141551	0.0119961	6.38129	1	0	-0.00109459	0	None	None
Myo6	29.5666	29.2128	29.5091	29.862	29.8877	29.8059	29.7336	29.8957	30.461	29.9077	30.5373	29.6076	30.0569	0.449246	0.0417413	0.127349	2.97314	0	0	1.17905	0	None	None
Cstb	26.263	25.1795	25.9358	25.5237	25.7514	26.0731	26.1453	25.751	25.6354	26.345	25.7645	25.7307	25.9524	0.221706	0.338302	0.499711	1.00083	0	0	-0.415063	0	None	None
Sh3gl3	23.5838	23.9585	23.5343	24.1059	23.9021	23.857	23.9192	23.9006	23.9966	23.8914	23.9099	23.8169	23.9125	0.095508	0.440464	0.595273	0.748378	0	0	-1.20471	0	None	None
Sh3gl2	28.6233	28.4546	27.8986	28.0017	28.2597	28.4974	28.0808	28.2618	28.5519	28.683	27.8882	28.2476	28.3272	0.0796224	0.675453	0.787911	0.343895	0	0	0.561945	0	None	None
Sh3gl1	24.8654	25.4901	24.4995	24.6449	23.9908	24.5932	24.6878	24.8533	24.687	24.1041	24.1242	24.6982	24.5083	-0.189902	0.517613	0.665559	0.587362	0	0	-0.909706	0	None	None
Vcan	27.6169	27.4006	26.6611	26.3789	26.6214	27.4404	27.2183	27.2055	27.6807	27.6278	27.4822	26.9358	27.4425	0.50667	0.104326	0.232482	2.10481	0	0	0.123241	0	None	None
Pon2	27.3265	27.0431	27.6267	27.5204	27.5751	27.6143	27.8837	27.8703	28.2263	28.5741	27.8832	27.4184	28.0086	0.590272	0.00835754	0.0415524	4.58892	1	0	0.332704	0	None	None
Pon3	22.5652	22.9589	22.439	22.97	21.5804	25.8373	25.8396	26.1749	26.4479	25.7844	26.5396	22.5027	26.1039	3.60126	1.20365e-05	0.000408025	11.2591	1	0	-1.02951	0	None	None
Dlg4	28.5708	28.1922	28.4115	28.3763	28.1992	28.7959	28.5248	28.6961	28.2045	28.4041	27.8606	28.35	28.4143	0.0643183	0.693748	0.801728	0.318815	0	0	0.599805	0	None	None
Dag1	26.3221	26.2792	26.55	26.814	26.7066	26.2038	26.1006	26.5372	26.8305	26.5787	26.9563	26.5344	26.5345	0.000136443	0.999386	0.999602	0.000573821	0	0	-0.138271	0	None	None
Ddx3x/D1Pas1	25.8478	25.7524	25.1712	24.7934	25.8479	25.4353	25.3647	25.9664	25.6689	25.2965	26.3926	25.4825	25.6874	0.20489	0.476641	0.629271	0.668246	0	0	-0.517546	0	None	None
Sema4a	24.6286	24.9062	25.085	24.9702	24.7468	25.1105	24.5812	25.1711	25.7273	25.1351	25.5115	24.8674	25.2061	0.338743	0.0995676	0.22645	2.14273	0	0	-0.736534	0	None	None
Ssr4	26.5247	26.9238	27.138	26.8098	26.8129	28.194	27.8255	28.0154	28.4024	28.6704	28.5459	26.8418	28.2756	1.43379	1.36123e-05	0.000435074	11.1665	1	0	0.270878	0	None	None
Syn2	30.8884	30.9299	29.94	29.8489	29.9292	30.3393	30.2615	30.1579	30.7058	29.9606	30.0342	30.3073	30.2432	-0.0640765	0.820434	0.889908	0.168272	0	0	1.356	0	None	None
Dpysl3	29.4673	29.4031	29.2738	29.0056	29.0512	29.1827	29.1108	29.2818	29.8328	29.409	29.1088	29.2402	29.321	0.0807722	0.592256	0.727264	0.459449	0	0	0.958695	0	None	None
Cd180	22.1653	21.8458	20.9141	21.0617	23.4092	26.7633	26.992	28.1347	28.0247	28.0734	28.0867	21.8792	27.6792	5.79994	1.74762e-05	0.000492857	10.9865	1	0	-0.839416	0	None	None
Sptbn1	34.0681	33.6853	33.6064	33.488	33.4319	33.7357	33.7283	33.8989	33.7955	33.6484	33.395	33.6559	33.7003	0.0443513	0.747147	0.838644	0.253869	0	0	2.71529	0	None	None
Syp	31.2481	31.9552	30.7746	31.0432	30.543	31.114	31.1455	31.2727	31.1886	30.9018	31.268	31.1128	31.1484	0.0356151	0.892288	0.936372	0.0948465	0	0	1.69769	0	None	None
Tfrc	27.3812	26.8385	27.1701	27.0405	27.2808	27.7396	27.543	28.0105	28.1298	27.64	28.0761	27.1422	27.8565	0.714271	0.000600306	0.006541	7.25627	1	0	0.247163	0	None	None
Fstl1	24.7196	24.7469	24.6769	24.5424	24.7038	24.5671	25.1624	25.1798	25.418	25.2082	25.2493	24.6779	25.1308	0.452873	0.0110855	0.050985	4.29378	0	0	-0.789418	0	None	None
Tpd52	26.2532	26.6991	25.6518	25.5841	26.0724	25.6505	25.7349	25.7345	25.3759	25.4601	25.2848	26.0521	25.5401	-0.512	0.0651094	0.168731	2.5672	0	0	-0.433193	0	None	None
Sorbs1	26.3344	26.0534	25.7794	25.6294	25.7612	26.6987	26.7044	26.7299	26.6102	26.0519	26.3433	25.9116	26.5231	0.611518	0.00593152	0.0326747	4.93568	1	0	-0.264953	0	None	None
Dbnl	27.6874	27.4684	26.9256	26.97	26.8687	27.5974	27.4313	27.265	27.6526	27.7866	27.5001	27.184	27.5388	0.354805	0.101423	0.228952	2.12688	0	0	0.192066	0	None	None
Trim21	23.452	22.5591	21.8733	22.4546	22.1716	24.9035	25.0788	24.8622	25.1021	25.2026	26.1846	22.5021	25.2223	2.72018	4.29113e-05	0.000953712	10.0342	1	0	-1.20571	0	None	None
Pea15	28.6015	28.2963	27.6689	28.1678	27.7217	27.5195	27.6887	27.541	27.5993	27.4194	27.4597	28.0912	27.5379	-0.55332	0.0332295	0.109332	3.19322	0	0	0.373084	0	None	None
Sqstm1	24.1592	23.5748	24.427	24.6205	24.3859	24.4058	25.1333	24.6123	25.2867	25.5148	24.5326	24.2335	24.9142	0.680762	0.0277091	0.0969674	3.36636	0	0	-0.921432	0	None	None
Pnoc	23.5556	21.6614	22.133	23.8314	21.9841	24.1967	24.4052	24.1512	24.0299	24.466	24.4772	22.6331	24.2877	1.65459	0.0189524	0.0747114	3.74253	0	0	-1.36621	0	None	None
Ahcyl2	29.6373	29.1425	28.5891	28.7882	28.7714	29.1277	28.6072	28.9491	28.8599	28.6651	28.8061	28.9857	28.8359	-0.149844	0.488221	0.639528	0.64492	0	0	0.810962	0	None	None
Mars	26.442	25.8641	25.9445	26.1946	26.1312	26.6705	26.835	26.5061	26.7507	26.6922	26.4961	26.1153	26.6584	0.543164	0.00293746	0.0199154	5.64997	0	0	-0.197227	0	None	None
Elfn2	25.8353	24.9062	24.8041	25.1954	25.4188	25.2523	25.0901	25.2295	24.9286	24.6235	24.3569	25.2319	24.9135	-0.318462	0.214433	0.37133	1.42923	0	0	-0.722169	0	None	None
Arhgap23	24.5397	24.1688	24.6317	24.2043	24.5577	24.5971	24.2586	24.4103	24.6362	24.5862	24.2858	24.4204	24.4624	0.0419419	0.732997	0.830218	0.268438	0	0	-0.974348	0	None	None
Nlgn2	27.376	27.3619	26.3771	26.8975	26.6698	26.8346	27.2749	26.8948	26.477	27.1141	26.5757	26.9364	26.8618	-0.0745941	0.75653	0.845742	0.241711	0	0	0.00740746	0	None	None
Myof	22.4257	22.3851	21.8106	23.6753	22.5204	27.4872	27.2407	27.951	27.2425	27.5574	27.9426	22.5634	27.5702	5.00683	1.17902e-05	0.000407916	11.2594	1	0	-0.724517	0	None	None
Pnkd	25.8996	26.5369	26.2039	26.5313	26.7949	26.27	26.2019	25.6677	25.6573	26.402	25.3943	26.3933	25.9322	-0.46111	0.074154	0.185079	2.43379	0	0	-0.286744	0	None	MIM
Kiaa1161	24.602	24.9136	24.3951	24.7071	24.4517	24.6815	24.544	24.658	24.1313	24.5442	24.5185	24.6139	24.5129	-0.100983	0.435273	0.590863	0.759104	0	0	-0.925613	0	None	None
Sv2c	29.2404	29.4776	29.4391	28.8554	29.3098	29.13	29.1474	29.0739	29.3167	29.1806	28.8905	29.2644	29.1232	-0.141266	0.300209	0.461099	1.11685	0	0	0.924021	0	None	None
Kazn	23.5748	24.0004	24.155	23.8283	23.8885	23.1426	23.2077	22.9441	23.1567	22.766	23.4464	23.8894	23.1106	-0.778813	0.000292146	0.00382986	8.02849	1	0	-1.35039	0	None	None
Thsd7a	23.9846	22.0947	23.833	21.9661	22.5082	23.7325	24.2424	24.3606	24.6359	24.912	24.1335	22.8773	24.3362	1.45885	0.023939	0.0872743	3.5183	0	0	-1.30776	0	None	None
Armcx2	24.3417	23.2308	25.3064	24.1975	24.4737	24.9092	24.618	24.3661	24.2353	24.8737	24.0104	24.31	24.5021	0.192126	0.616761	0.743815	0.426984	0	0	-0.988462	0	None	Membrane
Cep170	25.4449	25.5601	25.3019	25.9108	25.5176	25.5289	25.8137	25.9103	25.8377	25.8661	25.7825	25.5471	25.7899	0.242772	0.0772004	0.190428	2.39268	0	0	-0.484184	0	None	None
FAM120A	22.6769	20.6502	22.4761	21.446	22.4099	23.1857	23.8854	23.5318	24.1672	24.2679	24.0701	21.9318	23.8514	1.91954	0.004666	0.0274721	5.18589	1	0	-1.59343	0	None	None
Rftn1	24.5619	24.337	24.418	24.3017	24.2845	24.7502	24.1496	24.7509	24.3401	24.1796	24.5873	24.3806	24.4596	0.0789956	0.540553	0.683532	0.548918	0	0	-0.982844	0	None	None
Usp7	23.8134	23.9362	24.2505	23.8038	23.3655	22.8443	23.1825	23.1712	23.2634	22.7814	21.7569	23.8339	22.8333	-1.00058	0.00590093	0.0325716	4.94024	1	0	-1.41687	0	None	None
Nop58	24.5765	24.6933	24.695	24.3671	24.4728	23.7904	24.9591	24.947	24.5249	23.8841	24.6892	24.561	24.4658	-0.0951585	0.679937	0.791766	0.336854	0	0	-0.945595	0	None	None
Pkp4	28.1786	27.9402	27.7584	27.8248	27.8537	27.81	27.909	28.0203	27.6555	27.2557	27.1799	27.9112	27.6384	-0.272765	0.1294	0.267038	1.90488	0	0	0.357184	0	None	None
Sptbn2	29.3856	28.7439	28.8355	28.7925	28.6643	28.9704	28.885	29.04	29.3095	29.1129	29.0539	28.8844	29.0619	0.177586	0.258389	0.415102	1.26846	0	0	0.835876	0	None	None
Git1	25.6218	25.1055	25.4078	24.9791	25.1375	25.1064	24.9599	25.4143	25.6455	25.0515	26.3807	25.2503	25.4264	0.176056	0.496901	0.648871	0.623996	0	0	-0.616057	0	None	None
Cltc	33.8736	33.7419	33.4764	33.1827	33.3312	33.6544	33.5302	33.6682	34.102	33.7328	33.6	33.5212	33.7146	0.193403	0.243178	0.401035	1.3182	0	0	2.69123	0	None	None
Cyp1b1	23.1316	22.9274	23.7853	21.8186	21.6092	22.32	22.6866	22.8185	21.6519	21.4363	22.9422	22.6544	22.3092	-0.345178	0.499886	0.650239	0.620958	0	0	-1.75711	0	None	None
Ptprj	24.4843	24.9584	24.35	25.0375	24.6051	24.4745	23.9681	24.1838	24.5326	24.6575	24.8111	24.6871	24.4379	-0.249137	0.210496	0.366973	1.44625	0	0	-0.925976	0	None	None
Ptprd	27.4945	27.3803	27.0359	27.0616	27.2594	26.7754	26.8667	27.0074	26.8726	26.5458	26.5612	27.2463	26.7715	-0.474833	0.00324578	0.0212336	5.55751	0	0	0.0512608	0	None	None
Top2b	30.2919	29.8328	30.3671	29.9446	30.1353	29.9446	30.6643	30.6805	30.2598	30.3833	29.9697	30.1143	30.317	0.202693	0.253483	0.409575	1.2878	0	0	1.33221	0	None	None
Tpp2	25.1004	26.1838	25.2701	24.8689	24.9919	25.6232	25.3468	25.4106	25.9442	25.88	24.9668	25.283	25.5286	0.245568	0.40658	0.564769	0.824268	0	0	-0.589116	0	None	None
Gk	31.0069	30.5761	31.4252	31.3987	31.3211	31.0988	31.1057	30.7753	31.0313	31.183	30.6385	31.1456	30.9721	-0.173506	0.378448	0.540226	0.888364	0	0	1.66902	0	None	None
Sdc3	25.2404	25.3084	25.7887	25.4251	25.7823	26.0356	25.6293	25.7647	26.3777	25.6567	25.0322	25.509	25.7494	0.240399	0.301056	0.461909	1.11432	0	0	-0.499889	0	None	None
Hist2h2ac/Hist2h2aa1	24.607	25.182	24.5191	25.396	24.7468	26.8059	25.452	27.6457	27.9269	27.611	27.2199	24.8902	27.1102	2.22006	0.000941455	0.00895049	6.80382	1	0	-0.351679	0	None	None
Isg15	22.3642	21.3878	21.002	23.6742	21.9968	26.8266	27.2924	27.6026	26.9115	26.8077	27.0191	22.085	27.0767	4.99164	0.000223447	0.0031376	8.31612	1	0	-0.918651	0	None	None
Srm	25.1437	24.9229	24.7836	25.1034	25.1284	24.8289	25.0756	25.2095	24.9511	24.7786	25.3124	25.0164	25.026	0.00961583	0.93316	0.96064	0.0579329	0	0	-0.742741	0	None	None
Vcl	28.1229	27.7983	27.9176	27.5377	27.4365	28.0688	28.0538	28.163	27.958	27.7058	28.0892	27.7626	28.0064	0.243837	0.133722	0.272644	1.87491	0	0	0.401021	0	None	None
Cr1l	25.4253	24.6763	25.2135	25.475	25.4873	25.8592	25.8208	25.4451	25.6898	25.9393	25.253	25.2555	25.6679	0.412386	0.0614085	0.163002	2.61703	0	0	-0.566798	0	None	None
Gart	27.0616	26.9586	25.063	25.2042	26.1986	26.6602	26.6768	26.7107	26.4884	26.7684	26.099	26.0972	26.5672	0.470042	0.333054	0.493864	1.01781	0	0	-0.219054	0	None	None
Retsat	22.8853	22.1801	23.3816	22.4963	22.3959	23.4744	22.9676	23.1103	23.2027	23.5331	22.6211	22.6679	23.1516	0.483687	0.0967201	0.222172	2.17025	0	0	-1.58619	0	None	None
Ctnna3	28.7195	28.494	28.4272	28.731	28.6089	28.5088	28.1244	28.6281	28.3007	28.1335	27.8514	28.5961	28.2578	-0.338281	0.0339252	0.110752	3.1746	0	0	0.617708	0	None	None
TCAIM	25.0407	25.9228	25.52	25.2434	24.8742	25.2438	24.6199	24.4468	24.7606	24.6967	24.2863	25.3202	24.6757	-0.644547	0.0236343	0.0866849	3.52808	0	0	-0.752028	0	None	None
Dos	24.3648	24.7629	23.8855	24.5259	24.2622	24.5216	24.1657	24.1713	24.1807	23.9533	23.9099	24.3603	24.1504	-0.209819	0.259724	0.415658	1.26653	0	0	-1.04867	0	None	None
Grm7	25.6289	25.4773	25.159	24.536	25.6078	25.5763	25.4417	25.3647	25.1418	25.1763	24.9634	25.2818	25.2774	-0.00442459	0.984929	0.989944	0.0145817	0	0	-0.63953	0	None	None
Ugt8	27.9801	27.8868	29.224	29.3872	29.0836	27.9741	28.1196	28.3267	28.5406	28.4281	28.2374	28.7123	28.2711	-0.441244	0.247511	0.403922	1.30785	0	0	0.643565	0	None	None
Pcbp2	26.4007	26.1885	25.6288	26.9265	26.6787	26.9299	26.8603	26.6759	27.0116	26.6089	26.318	26.3646	26.7341	0.369451	0.185191	0.338693	1.56195	0	0	-0.132313	0	None	None
Npm1	24.709	25.041	25.7207	26.5399	26.5037	25.7718	25.575	26.5069	26.491	25.6276	25.7951	25.7029	25.9612	0.258373	0.553366	0.694761	0.525411	0	0	-0.418852	0	None	None
Kcna6	24.3925	23.2308	24.0277	23.8734	24.0713	24.1631	23.5781	24.0133	23.9233	23.8914	23.3291	23.9191	23.8164	-0.102751	0.666972	0.780187	0.358107	0	0	-1.20349	0	None	None
Gng7	26.6063	26.7146	25.8187	25.1416	25.9153	25.5783	25.6409	25.0346	25.2391	25.3644	25.4194	26.0393	25.3794	-0.659864	0.0821215	0.197876	2.33733	0	0	-0.467852	0	None	None
Tmpo	26.0731	26.4469	27.4076	26.9394	26.7128	25.9498	26.4289	25.4476	25.6159	25.1188	25.726	26.716	25.7145	-1.00149	0.00837486	0.0415769	4.58807	1	0	-0.265779	0	None	None
Hars	25.9938	25.3304	25.4854	25.3348	25.4117	25.6124	25.2558	25.6721	25.7178	25.2093	25.798	25.5112	25.5442	0.0330177	0.841903	0.902692	0.147695	0	0	-0.540416	0	None	None
Pak3	23.9569	24.8353	23.3503	23.0724	23.6672	23.5274	23.2585	23.5559	23.5536	23.7725	23.973	23.7764	23.6068	-0.169582	0.618758	0.744808	0.425059	0	0	-1.27385	0	None	None
Adam9	22.1727	21.3763	23.2312	23.3168	22.3645	24.0867	24.4863	24.6577	24.4854	24.3142	24.6769	22.4923	24.4512	1.95892	0.00439077	0.0261875	5.25498	1	0	-1.36168	0	None	None
Cdc37	26.316	25.9865	26.1374	25.6952	25.8836	26.0608	25.8574	25.9875	26.3927	26.4819	25.8088	26.0037	26.0982	0.0945006	0.55892	0.698858	0.516929	0	0	-0.331406	0	None	None
Cybb	22.7922	24.0366	23.2443	24.5316	23.5522	28.0216	27.8282	28.6668	28.3283	28.3563	28.3865	23.6314	28.2646	4.63323	2.10852e-05	0.000557494	10.8088	1	0	-0.372534	0	None	None
Prtn3	24.9018	25.2613	25.1936	24.6593	24.8241	27.1146	27.2782	27.3697	27.1313	27.1579	29.4006	24.968	27.5754	2.60737	0.000526581	0.00585168	7.41693	1	0	-0.24323	0	None	None
Gbp4	22.448	22.0133	22.7772	22.1636	21.8762	24.8665	24.6866	25.4507	24.7438	24.7792	24.5548	22.2557	24.8469	2.59125	1.38667e-06	0.000110801	13.1397	1	0	-1.3299	0	None	None
Sdf4	22.7773	22.6442	21.8103	22.6154	22.4245	24.3197	24.626	24.9814	24.4945	24.4296	24.3014	22.4544	24.5254	2.07107	2.14293e-05	0.000557494	10.8088	1	0	-1.35443	0	None	None
Cln3	22.9727	22.5356	21.4844	22.873	22.8761	24.5032	23.6387	24.4446	24.1545	22.9049	24.9986	22.5484	24.1074	1.55908	0.00414858	0.0249958	5.32217	1	0	-1.41914	0	None	None
Astn1	26.7658	25.385	26.9131	25.4132	26.2534	26.0212	26.0249	26.4478	26.1881	25.7035	25.7819	26.1461	26.0279	-0.118198	0.744208	0.837001	0.256699	0	0	-0.317005	0	None	None
Cp	24.8935	24.615	24.2119	24.8948	25.1546	26.8059	28.0531	27.9132	27.2008	27.259	27.7087	24.754	27.4901	2.73613	1.96751e-06	0.000115841	13.0756	1	0	-0.30301	0	None	None
Ppp2r5e	26.2013	26.1917	25.498	25.6831	25.602	26.1007	26.1417	25.8258	26.2743	25.7712	26.1305	25.8352	26.0407	0.205508	0.272319	0.430477	1.21599	0	0	-0.376547	0	None	None
Slc9a1	27.1007	26.9625	27.3748	26.4801	26.8187	26.9733	26.7593	26.9642	26.5483	26.8831	26.4776	26.9473	26.7676	-0.179711	0.333167	0.493864	1.01781	0	0	-0.00923182	0	None	None
Mapre1	26.8339	27.0578	26.2338	26.4069	26.9753	26.4713	26.8425	26.7706	26.931	26.7601	26.2474	26.7015	26.6705	-0.0310298	0.876979	0.926754	0.109742	0	0	-0.0777266	0	None	None
Arg1	22.3097	22.2432	22.5697	22.2174	22.2798	27.9611	27.8415	28.038	26.3982	26.4008	27.189	22.324	27.3048	4.98081	1.02208e-05	0.000372835	11.3892	1	0	-0.825366	0	None	None
Ppp2r5c	26.5206	26.1671	26.2711	26.2767	26.039	26.3279	26.6697	27.1357	26.6846	26.0999	25.3011	26.2549	26.3698	0.114907	0.685029	0.795254	0.330512	0	0	-0.226988	0	None	None
Pla2g7	25.1535	25.5005	25.0996	25.386	25.8472	25.384	25.4473	26.046	25.7131	24.992	25.4129	25.3974	25.4992	0.101881	0.617973	0.744407	0.425837	0	0	-0.572141	0	None	None
Eps15l1	26.4954	26.9085	26.7491	26.7887	26.4928	26.2837	26.6146	26.565	26.909	26.9041	27.1908	26.6869	26.7445	0.0576517	0.719199	0.820097	0.286134	0	0	-0.0658671	0	None	None
Arhgef2	22.9849	21.8262	23.8354	22.9487	21.0598	24.3825	25.1148	24.8222	24.4453	24.7415	24.9393	22.531	24.7409	2.20991	0.00905803	0.0439288	4.50869	1	0	-1.29608	0	None	None
Ppp5c	24.7218	24.78	25.0005	24.8721	25.2282	24.6876	24.3187	24.4114	24.3637	24.4304	24.6984	24.9205	24.485	-0.435466	0.00503449	0.0290305	5.10629	0	0	-0.869942	0	None	None
Psmb6	26.8509	27.1309	26.6987	26.8045	26.5678	26.6822	26.371	26.4722	26.8525	26.7856	27.0978	26.8106	26.7102	-0.100368	0.500085	0.650246	0.620942	0	0	-0.048017	0	None	None
Samhd1	23.3327	21.8761	22.7134	22.6735	22.8427	23.7245	23.4857	23.5943	23.1451	22.9482	22.9803	22.6877	23.313	0.625368	0.0568324	0.154211	2.69702	0	0	-1.54998	0	None	None
Slc27a1	27.5118	27.3523	27.7798	27.5035	27.7596	27.4155	27.1308	27.6209	27.5413	27.2637	27.1529	27.5814	27.3542	-0.227245	0.0841707	0.200765	2.31642	0	0	0.234552	0	None	None
P4ha1	25.6166	26.6633	25.8359	26.7813	26.371	26.9974	27.0946	27.3265	27.0821	27.1651	27.147	26.2536	27.1355	0.881833	0.0167303	0.0681073	3.87605	0	0	-0.0743228	0	None	None
Csnk2a1	27.9889	27.4679	27.2773	27.1032	27.3878	27.5985	27.5436	27.5201	27.8567	27.7519	27.6353	27.445	27.651	0.206009	0.249566	0.405197	1.3033	0	0	0.266601	0	None	None
Slc30a1	24.6701	24.7443	24.2243	25.9049	24.5788	24.0483	24.3557	24.0121	23.977	23.9527	24.2392	24.8245	24.0975	-0.726967	0.0614585	0.163002	2.61703	0	0	-0.966524	0	None	None
Khdrbs1	23.4224	23.2293	23.3947	23.0618	23.6008	23.4759	23.3339	23.6691	23.4821	22.7864	23.966	23.3418	23.4522	0.110437	0.566459	0.704176	0.505992	0	0	-1.39153	0	None	None
Pafah1b3	23.7319	24.1835	21.7959	22.8576	23.0977	23.4927	23.8443	23.4672	23.6165	23.8729	24.0131	23.1333	23.7178	0.584465	0.22837	0.384937	1.37731	0	0	-1.38014	0	None	None
Irgm1	27.9999	26.7137	28.0584	27.5045	27.3876	31.4472	31.3343	31.9014	31.3514	31.1619	31.5427	27.5328	31.4565	3.92363	1.35531e-05	0.000435074	11.1665	1	0	1.0442	0	None	None
Cldn11	30.8376	31.319	31.2099	29.8141	31.0957	30.5115	30.5906	30.3017	30.2073	29.2829	29.2612	30.8553	30.0259	-0.829388	0.0511657	0.143934	2.79652	0	0	1.42204	0	None	None
Rasa3	26.0152	26.054	25.9781	26.1315	26.1344	26.228	26.3747	26.3321	26.0894	26.5103	26.1691	26.0626	26.2839	0.221292	0.0147222	0.0622265	4.00633	0	0	-0.282541	0	None	None
Traf3	27.7922	28.6034	28.0883	27.6531	27.7539	27.9625	27.9451	27.7156	27.535	27.499	26.494	27.9782	27.5252	-0.452973	0.141245	0.284866	1.81164	0	0	0.347969	0	None	None
Ppp1r1b	25.2305	25.0283	24.7467	25.446	25.0441	23.929	24.3582	24.3515	24.3044	24.5793	24.8448	25.0991	24.3946	-0.704588	0.00253753	0.0180806	5.78942	1	0	-0.852333	0	None	None
Serpinb6	25.533	25.5612	25.277	25.0218	25.6051	25.2108	24.9188	24.9883	25.072	25.2006	25.4677	25.3996	25.1431	-0.256574	0.0986054	0.225164	2.15096	0	0	-0.642826	0	None	None
Stip1	29.3852	29.3972	28.8293	29.2225	28.7415	29.0143	29.0939	29.2305	29.4368	29.2429	29.3001	29.1151	29.2198	0.104633	0.518156	0.666002	0.586402	0	0	0.913488	0	None	None
Caprin1	24.4922	23.5648	23.9429	23.9129	23.5289	24.0238	24.0833	24.477	27.0804	27.5676	25.8363	23.8883	25.5114	1.62307	0.0507434	0.143273	2.80316	0	0	-0.871105	0	None	None
Reep5	28.9503	28.7813	28.4147	29.1097	29.346	29.4167	28.8445	29.849	29.369	29.161	29.3169	28.9204	29.3262	0.405768	0.0835514	0.199856	2.32296	0	0	0.895852	0	None	None
Stxbp3	27.1853	26.4325	26.9448	26.5942	26.6687	26.9385	26.9016	26.8866	26.9142	26.7728	26.3994	26.7651	26.8022	0.0370772	0.821185	0.889966	0.168178	0	0	-0.0387292	0	None	None
Pafah1b2	27.3684	27.4298	27.2268	27.1722	27.0823	27.0945	27.0683	27.3604	27.135	27.3771	26.7244	27.2559	27.1266	-0.1293	0.296978	0.456763	1.13048	0	0	0.124092	0	None	None
Psap	28.8025	29.2111	29.0242	29.058	29.709	31.1112	31.1655	31.5592	31.0894	31.1822	31.5969	29.161	31.2841	2.12313	7.94573e-06	0.000306504	11.6718	1	0	1.33494	0	None	None
Lcp1	24.7117	24.7251	24.6759	24.9229	25.1102	26.1599	25.4394	26.2666	26.7085	26.434	26.7345	24.8292	26.2905	1.46129	0.000279584	0.00372335	8.06918	1	0	-0.527584	0	None	None
Pacsin1	29.7572	29.942	29.2867	28.962	29.0857	29.2009	29.1719	29.3314	29.8522	29.3442	29.2876	29.4067	29.3647	-0.0419981	0.851863	0.910753	0.134869	0	0	1.00068	0	None	None
Hp	23.0112	24.0253	22.5385	22.1119	20.6127	27.3654	27.877	28.1829	28.1282	27.6279	28.6826	22.4599	27.9773	5.51742	0.000264302	0.00359108	8.12137	1	0	-0.66388	0	None	None
Hsph1	27.7167	27.663	27.0935	27.1515	27.4678	27.389	27.2447	27.4341	27.8948	27.4263	27.3962	27.4185	27.4642	0.0456963	0.778715	0.861645	0.214835	0	0	0.223987	0	None	None
Itih1	21.8965	22.9007	22.3291	22.5437	22.2823	26.4924	26.8189	26.8237	27.2671	27.3635	27.2685	22.3905	27.0057	4.61521	1.33075e-08	5.01688e-06	17.6048	1	0	-0.871817	0	None	None
Itih2	22.3469	22.5381	21.8044	22.3196	22.4662	26.0754	26.3948	26.4013	26.5388	26.7401	27.062	22.295	26.5354	4.24036	3.32448e-09	3.32906e-06	18.1965	1	0	-0.984804	0	None	None
Itih3	25.3123	25.8598	25.1041	26.9404	25.7948	27.8748	26.8918	27.9493	27.2847	27.9984	27.8549	25.8023	27.6423	1.84003	0.00190651	0.0147766	6.08055	1	0	-0.0632259	0	None	None
Il1rap	24.7471	24.5433	24.8675	24.416	24.8539	24.7449	24.5581	25.0957	25.1534	24.8705	25.25	24.6855	24.9454	0.259882	0.0975027	0.223358	2.16257	0	0	-0.82492	0	None	None
Cd47	26.8424	27.9422	27.0303	26.8602	27.3766	27.431	27.1874	27.0741	27.1805	26.8874	27.6518	27.2104	27.2354	0.0250255	0.918258	0.951668	0.0714696	0	0	0.136719	0	None	None
Ifi47	22.9084	21.6259	22.0147	20.9725	23.9074	25.9858	25.5716	26.3367	26.3386	25.7027	25.5467	22.2858	25.9137	3.6279	0.00136403	0.0118235	6.4022	1	0	-1.11083	0	None	None
Itga7	22.6043	21.1612	22.98	22.2398	22.5446	23.9486	24.1437	24.3725	24.1399	24.2045	24.7541	22.306	24.2606	1.95456	0.00185233	0.0145292	6.1049	1	0	-1.43697	0	None	None
Phgdh	29.4755	29.1404	28.9177	29.0327	29.1127	29.1912	28.8121	29.251	29.1149	28.7073	28.5217	29.1358	28.933	-0.202784	0.216674	0.374212	1.41807	0	0	0.860352	0	None	None
Kif5b	27.3551	27.4018	26.672	27.2529	27.0964	27.3648	27.4134	27.2818	27.3074	27.4785	27.5004	27.1556	27.3911	0.235458	0.150525	0.296667	1.75309	0	0	0.156881	0	None	None
Lama3	26.0844	26.1457	26.8164	27.1003	27.3647	25.9424	25.6778	25.6039	26.7255	25.8715	26.5288	26.7023	26.0583	-0.643969	0.0781303	0.191671	2.3833	0	0	-0.199839	0	None	None
Lasp1	27.5277	27.6578	27.3359	27.4342	27.4259	27.2651	27.3102	27.5675	27.4476	27.6153	27.7781	27.4763	27.4973	0.0210185	0.832494	0.897767	0.155587	0	0	0.242148	0	None	None
Mapk9/Mapk10/Mapk8	25.0011	24.6359	24.4299	24.4487	24.6623	25.0205	24.4372	24.7558	25.2794	25.2101	24.7949	24.6356	24.9163	0.280737	0.123422	0.258575	1.95134	0	0	-0.84071	0	None	None
A2m	22.1918	22.4897	22.9778	23.9338	23.6188	27.041	27.9048	28.5978	28.1812	28.2122	29.0377	23.0424	28.1624	5.12006	1.60687e-06	0.000113763	13.1017	1	0	-0.510575	0	None	None
Myh10	29.1171	29.0642	29.2111	29.1798	28.9938	29.1067	29.1343	29.2093	29.6504	29.4046	29.5819	29.1132	29.3479	0.234655	0.0591282	0.158115	2.66096	0	0	0.938692	0	None	None
Mog	31.673	31.5376	31.4897	31.472	31.4706	30.8237	30.8324	30.8131	30.3335	29.9999	29.7595	31.5286	30.427	-1.10156	0.0019291	0.0148829	6.0702	1	0	1.63664	0	None	None
Itga6	25.8489	26.0819	26.9983	27.0099	26.8595	26.2386	26.2179	26.3616	26.0866	25.9957	26.1725	26.5597	26.1788	-0.380888	0.199808	0.355607	1.49165	0	0	-0.204262	0	None	None
Exoc3l4	23.9474	24.0004	23.2856	23.0774	23.7232	23.5867	23.4265	23.5765	23.9183	23.3287	24.9986	23.6068	23.8059	0.199099	0.539171	0.682875	0.550306	0	0	-1.26797	0	None	None
Gdi2	30.1648	29.9927	29.8447	29.7144	29.7186	29.9361	29.6401	29.9393	29.9642	29.6552	29.5424	29.887	29.7795	-0.107501	0.376105	0.537821	0.894802	0	0	1.17946	0	None	None
Fscn1	29.279	29.5324	28.8208	29.1137	28.6939	28.7819	28.8385	28.6012	28.6279	28.5887	28.9937	29.0879	28.7387	-0.34928	0.0836948	0.200057	2.32152	0	0	0.811968	0	None	None
Snta1	26.7917	26.1585	26.359	26.9659	26.4943	26.7188	26.5019	27.0021	26.6301	26.7675	27.0238	26.5539	26.774	0.220147	0.234669	0.392013	1.35103	0	0	-0.086543	0	None	None
Fnta	24.4793	24.6935	24.9724	23.6251	24.683	24.3924	23.9992	23.7551	24.3874	23.9163	23.3291	24.4907	23.9633	-0.527413	0.101514	0.228952	2.12688	0	0	-1.06001	0	None	None
Serpinf2	21.7822	21.8458	23.361	23.7791	21.5489	25.1128	25.2826	24.9988	24.7811	25.0927	26.0732	22.4634	25.2235	2.76014	0.00215806	0.0159878	5.96689	1	0	-1.21321	0	None	None
Soat1	22.105	21.6763	22.4606	21.7557	21.138	26.7278	26.9355	26.9367	26.7086	27.1849	27.103	21.8271	26.9328	5.10562	3.79998e-06	0.000179616	12.4428	1	0	-0.998896	0	None	None
Ctnna2	29.9316	29.5417	29.3233	28.6683	29.2991	29.6835	29.5657	29.5081	29.3419	28.9528	29.089	29.3528	29.3568	0.00403254	0.986891	0.991208	0.0127399	0	0	0.98834	0	None	None
Hspa4	29.0867	29.1675	28.5231	28.5833	28.7889	28.9846	28.8332	29.0678	29.2008	29.1724	28.8985	28.8299	29.0262	0.196328	0.221412	0.379111	1.39931	0	0	0.817864	0	None	None
Cntn2	28.4718	28.1583	27.6306	27.1708	27.6769	28.0441	27.9425	27.9779	27.8315	27.1685	27.4619	27.8217	27.7377	-0.0839484	0.761898	0.850326	0.233913	0	0	0.359147	0	None	None
Bcap29	25.3177	24.9733	24.9519	25.1374	24.9903	25.6423	25.9319	25.5254	25.7927	26.1646	25.9266	25.0741	25.8306	0.756446	0.000126513	0.00203148	8.94326	1	0	-0.570518	0	None	None
Ktn1	28.437	28.0174	28.7157	28.3928	28.5926	28.7776	28.8205	28.8277	29.3234	29.425	29.3436	28.4311	29.0863	0.65518	0.00420822	0.0253097	5.30417	1	0	0.750217	0	None	None
Bcap31	27.6058	28.6034	27.5591	28.0406	28.6379	28.5216	28.4228	28.7424	28.6708	28.7841	28.6826	28.0893	28.6374	0.548027	0.076935	0.190358	2.39321	0	0	0.592296	0	None	None
Hras	25.9283	25.7266	25.5135	25.9396	25.9985	25.8003	26.2059	26.2737	26.1762	26.4008	25.8637	25.8213	26.1201	0.298807	0.0497308	0.141919	2.81686	0	0	-0.363465	0	None	None
Clcn4	24.4356	24.1761	25.0066	24.7931	24.3553	24.4674	24.5224	24.5792	25.1737	24.5045	25.28	24.5533	24.7545	0.201214	0.371127	0.533863	0.905458	0	0	-0.889449	0	None	None
Cyba	22.0509	21.9937	22.1106	22.2835	22.5698	25.6852	26.1206	26.9008	26.5583	26.4954	26.8673	22.2017	26.4379	4.23621	9.05158e-08	1.51886e-05	16.0067	1	0	-1.02291	0	None	None
Ppap2a	25.9014	26.0766	25.5212	25.8567	25.5383	25.7718	25.4593	25.6821	25.8591	25.5458	26.4544	25.7788	25.7954	0.016583	0.928893	0.959394	0.0598047	0	0	-0.436795	0	None	None
Alcam	29.5368	29.4678	28.9248	29.0281	29.2968	29.0294	28.9618	29.3103	29.0007	28.3789	28.7114	29.2509	28.8988	-0.352102	0.077468	0.19048	2.39229	0	0	0.876487	0	None	None
Stard3	26.3099	24.6323	24.448	24.7236	25.1057	24.9068	24.0216	24.5983	25.0186	24.5837	25.5506	25.0439	24.7799	-0.263986	0.52492	0.671098	0.575405	0	0	-0.786395	0	None	None
Glg1	28.4584	28.7407	28.3728	27.9932	28.5771	29.1386	29.1433	29.3171	28.5401	28.5565	28.9865	28.4284	28.947	0.518571	0.019503	0.0761071	3.71583	0	0	0.721865	0	None	None
Snap91	30.2163	30.161	30.0784	30.0709	30.0877	29.8077	29.6787	29.8586	30.2695	29.7295	29.933	30.1228	29.8795	-0.243342	0.0362937	0.115781	3.11053	0	0	1.24652	0	None	None
Bcan	26.9726	27.1058	26.3345	26.2848	26.4783	26.4839	26.3925	26.0444	27.1789	27.5848	27.2348	26.6352	26.8199	0.184678	0.550099	0.692213	0.530711	0	0	-0.0611441	0	None	None
Lrrc16a	23.6648	22.2112	22.6904	22.8638	22.1709	23.857	24.0846	24.212	24.1655	23.8136	24.0296	22.7202	24.0271	1.30684	0.00719682	0.0375351	4.73561	1	0	-1.40086	0	None	None
A2mp	22.4446	22.4235	22.951	22.2876	23.6273	25.5964	25.4037	25.9758	25.8065	25.6657	25.6413	22.7468	25.6816	2.93477	0.000118545	0.00191323	9.02977	1	0	-1.06511	0	None	None
Nomo1	28.2005	28.2053	28.5289	28.4375	28.6056	28.5508	28.7142	28.7862	28.995	29.0887	29.1322	28.3956	28.8779	0.482302	0.00393465	0.0240961	5.37505	0	0	0.701484	0	None	None
Actn1	27.4485	27.5254	26.9432	26.8391	27.3223	27.9131	27.9276	28.0697	28.1729	28.0021	28.2384	27.2157	28.054	0.838292	0.00204092	0.0154527	6.016	1	0	0.301283	0	None	None
Lnp	26.345	26.8778	26.6251	26.6524	26.6649	26.1524	25.9389	25.5577	26.2426	26.6792	26.5591	26.633	26.1883	-0.444709	0.0484085	0.140414	2.83224	0	0	-0.187708	0	None	None
Tppp	30.0383	30.006	29.7826	28.9205	29.3025	29.3238	29.1993	29.3453	29.6901	29.0963	29.0243	29.61	29.2799	-0.330111	0.217278	0.374325	1.41764	0	0	1.02433	0	None	None
Amph	29.3059	29.4937	28.5006	28.8341	28.8585	29.0611	28.8336	28.908	29.2014	29.1844	28.8941	28.9986	29.0138	0.0151972	0.939122	0.963232	0.0540451	0	0	0.849067	0	None	None
Plekha6	23.2617	24.2661	23.417	23.3337	22.3092	23.9265	23.9487	24.393	23.9619	23.9884	24.3233	23.3175	24.0903	0.772769	0.0660411	0.170357	2.55337	0	0	-1.26894	0	None	None
Otub1	27.9328	28.054	27.436	27.3428	27.1761	27.3629	27.5642	27.5282	27.9692	27.8537	27.5544	27.5883	27.6388	0.0504194	0.804225	0.878574	0.186764	0	0	0.292779	0	None	None
Sh3d21	29.8769	29.7764	29.8994	29.7001	29.7916	29.9083	29.8543	29.7242	29.7685	31.0679	29.3863	29.8089	29.9516	0.142681	0.574066	0.711435	0.491196	0	0	1.19821	0	None	None
Map6	31.0096	31.0065	30.6359	30.8675	30.8274	30.6135	30.5316	30.4916	30.9535	30.9533	30.7693	30.8694	30.7188	-0.150579	0.198403	0.354359	1.49671	0	0	1.56325	0	None	None
Cdc42bpb	22.7422	22.7222	22.3723	23.2203	22.9178	23.663	23.629	24.3687	24.565	23.6483	24.1995	22.795	24.0122	1.21728	0.000367574	0.00456881	7.77396	1	0	-1.3889	0	None	None
Ahcyl1	31.4731	31.7895	31.0851	31.3502	31.3709	30.9656	31.2981	31.249	31.2608	30.9249	31.0253	31.4137	31.1206	-0.293118	0.0643893	0.167642	2.57654	0	0	1.75224	0	None	MOM
Atp6v0d2	26.0368	25.8714	26.0253	25.2811	25.3103	26.7448	26.021	27.0431	25.9242	25.8483	26.7104	25.705	26.382	0.677004	0.0329652	0.108675	3.20191	0	0	-0.334388	0	None	None
Gabbr2	26.5943	26.466	26.0857	26.0238	25.827	25.8642	26.2954	26.5188	25.7441	25.5612	25.4821	26.1994	25.911	-0.288394	0.224748	0.381614	1.38981	0	0	-0.329726	0	None	None
Ept1	24.7299	24.1786	25.0039	24.743	24.3493	24.5194	25.021	25.0283	25.0461	24.8901	25.1702	24.601	24.9458	0.344876	0.09013	0.21167	2.24011	0	0	-0.841732	0	None	None
Vat1l	30.2988	29.8371	29.7872	29.4848	29.4475	29.8626	29.5541	29.5171	29.7111	29.3956	29.1092	29.7711	29.525	-0.246112	0.226366	0.382905	1.38494	0	0	1.10545	0	None	None
Erbb2ip	25.8423	25.4025	25.5793	24.9326	25.6081	26.2609	26.3636	26.4423	26.5142	25.9546	25.8578	25.473	26.2322	0.759248	0.00410984	0.0248964	5.32792	1	0	-0.41064	0	None	None
Cadps	29.5829	29.679	29.1374	29.0061	29.1365	29.3746	29.1696	29.3413	29.836	29.6427	29.4998	29.3084	29.4773	0.168943	0.339652	0.501262	0.996362	0	0	1.00354	0	None	None
Adcy2	24.284	23.7853	23.6777	23.618	23.8452	23.9095	23.5492	23.9793	24.0898	23.8319	24.4948	23.842	23.9758	0.133729	0.460638	0.614184	0.703257	0	0	-1.18706	0	None	None
Fsd1	24.3747	24.3543	23.9766	24.3949	24.2492	23.9308	24.3743	24.3623	24.1269	24.2654	24.2754	24.2699	24.2225	-0.0474335	0.658385	0.774734	0.368228	0	0	-1.05231	0	None	None
Mycbp2	28.6622	28.4546	28.8688	28.0012	28.2378	27.9922	24.4804	28.5705	27.4019	27.5437	28.0577	28.4449	27.3411	-1.10387	0.126309	0.262962	1.92707	0	0	0.404401	0	None	None
Lppr3	23.9737	23.0959	23.3947	22.4008	23.4434	24.1404	23.4621	23.5983	24.1128	24.2316	23.5015	23.2617	23.8411	0.579431	0.0945271	0.21818	2.19641	0	0	-1.32986	0	None	None
Fam57b	27.222	27.214	26.5663	26.3874	26.9239	26.0306	26.4221	25.9731	25.7866	25.0898	25.7296	26.8627	25.8386	-1.02409	0.0024928	0.017914	5.80277	1	0	-0.21168	0	None	None
Smim12	24.9785	25.5594	26.8403	25.5644	26.2271	24.7523	24.8353	24.7477	24.9091	25.1335	25.4523	25.8339	24.9717	-0.862243	0.0518411	0.145171	2.78418	0	0	-0.590307	0	None	None
Nap1l4	26.9842	26.4517	26.7459	26.2918	26.7028	26.705	26.5319	26.857	26.9661	26.4166	26.1751	26.6353	26.6086	-0.0266691	0.8787	0.927916	0.107934	0	0	-0.103319	0	None	None
Picalm	26.5117	26.5388	26.2958	26.4099	26.4394	26.7331	26.5237	27.1021	26.9622	25.865	26.2172	26.4391	26.5672	0.128106	0.537924	0.682265	0.551596	0	0	-0.150762	0	None	None
Scn4b	25.7182	25.8079	25.0973	25.5794	25.5934	25.3068	25.6592	25.5752	25.4735	25.3517	25.2334	25.5592	25.4333	-0.125936	0.401614	0.561357	0.83301	0	0	-0.552974	0	None	None
Opalin	26.8458	26.897	27.0896	26.8158	26.8232	26.0554	26.5428	26.517	26.5484	25.674	25.639	26.8943	26.1628	-0.731529	0.00791045	0.0402572	4.63461	1	0	-0.140639	0	None	None
Abhd17b	25.3476	25.8508	25.716	25.171	25.1429	25.5322	25.3985	25.7728	25.6997	24.7551	26.008	25.4457	25.5277	0.082059	0.726898	0.825819	0.276102	0	0	-0.556798	0	None	None
Asap2	24.6702	24.4502	25.0021	24.6509	24.2078	23.9951	23.5781	23.966	24.417	23.7904	24.2392	24.5962	23.9976	-0.598596	0.00926065	0.0445967	4.48692	1	0	-1.03206	0	None	None
Cyfip1	26.9143	26.8403	26.6827	26.6816	26.7771	27.1801	27.0562	27.1071	27.461	27.3461	27.2712	26.7792	27.237	0.457755	0.000249887	0.00342294	8.19055	0	0	0.0509219	0	None	None
Kiaa1045	27.4196	27.4693	26.9184	27.2653	27.1693	27.0408	27.2167	27.2838	27.6241	27.3542	27.4934	27.2484	27.3355	0.0871049	0.519019	0.666752	0.584778	0	0	0.164315	0	None	None
Syncrip	24.6239	24.04	24.4358	24.7495	24.4737	24.1029	23.864	24.1741	24.1909	23.7517	24.1834	24.4646	24.0445	-0.420092	0.0214527	0.0811601	3.62309	0	0	-1.04898	0	None	None
Prcp	24.9062	25.3238	25.9383	25.9877	25.6568	28.3167	27.8701	28.2182	27.6376	27.1447	27.8866	25.5626	27.8456	2.2831	1.95691e-05	0.000532504	10.8749	1	0	-0.0705033	0	None	None
Abcg2	24.3649	24.7171	23.939	23.9368	23.527	24.1537	24.238	24.3333	24.0162	24.2451	24.3475	24.0969	24.2223	0.125368	0.579429	0.715965	0.482038	0	0	-1.0869	0	None	None
Huwe1	25.4605	24.9203	25.8718	25.5148	26.328	25.4589	25.2683	25.2209	25.8946	25.5612	25.2334	25.6191	25.4395	-0.179578	0.51207	0.659524	0.600502	0	0	-0.539769	0	None	None
Akap7	24.7577	24.8423	24.543	25.7435	25.1959	24.4592	24.9218	25.5184	25.4887	24.6888	25.8127	25.0165	25.1483	0.131792	0.673935	0.787142	0.345305	0	0	-0.718309	0	None	None
Cpeb2/Cpeb3/Cpeb4	21.2428	23.4481	22.8729	22.8153	23.9023	23.1781	23.6046	23.6454	23.0787	22.9087	23.966	22.8563	23.3969	0.540625	0.309808	0.470248	1.08851	0	0	-1.49955	0	None	None
Eml2	24.8821	24.4502	23.8305	23.7294	24.2434	24.5361	25.0393	24.431	24.8952	24.5256	23.9122	24.2271	24.5566	0.329449	0.249358	0.405055	1.30381	0	0	-0.994138	0	None	None
Ppp2r5d	24.7817	25.1583	24.3813	23.844	24.2937	24.3621	24.4013	24.8026	24.7641	24.1531	24.004	24.4918	24.4145	-0.0772711	0.77458	0.85853	0.220059	0	0	-0.969646	0	None	None
B630019K06Rik	23.4224	23.3805	23.6583	22.2842	23.1924	23.3028	23.4525	23.3122	23.2849	23.2512	23.8662	23.1875	23.4116	0.224081	0.419531	0.578212	0.790329	0	0	-1.43045	0	None	None
Tubb2a	28.1622	27.9578	28.331	27.6591	28.0981	28.1463	27.7365	28.396	29.0474	27.9921	27.6859	28.0417	28.1674	0.12572	0.60805	0.735357	0.443483	0	0	0.488896	0	None	None
Mon2	23.8111	22.4776	23.4349	23.6547	23.508	23.208	23.4634	23.3876	23.6494	22.8811	23.612	23.3773	23.3669	-0.0103433	0.969756	0.981121	0.0274968	0	0	-1.40149	0	None	None
Lphn1	25.2946	25.2189	24.7422	24.5863	25.1102	25.2586	24.7838	24.8977	24.6259	24.7489	23.8901	24.9904	24.7008	-0.289585	0.242044	0.400345	1.32068	0	0	-0.812872	0	None	None
Lphn3	26.0023	25.9597	25.5811	25.9021	25.7434	25.8707	25.611	25.5675	25.752	25.0847	26.011	25.8377	25.6495	-0.188233	0.252799	0.40889	1.29021	0	0	-0.454181	0	None	None
Aldh3b1	25.2311	25.1717	24.8538	25.3661	25.4795	25.9714	25.4939	26.0351	25.3764	25.8249	25.2112	25.2204	25.6522	0.43173	0.0357501	0.115311	3.1164	0	0	-0.576936	0	None	None
Gstm7	25.3394	26.0192	25.9563	25.5746	25.8221	25.3307	25.5839	25.329	24.8688	25.2296	24.9341	25.7423	25.2127	-0.529618	0.0123945	0.054445	4.19906	0	0	-0.560477	0	None	None
Zmpste24	26.3148	25.9632	26.519	26.2253	26.4456	27.2435	26.8968	27.21	27.3898	27.5232	27.4434	26.2936	27.2845	0.990873	4.62815e-05	0.00101517	9.94407	1	0	-0.0365836	0	None	None
Lrrc8a	27.9646	27.9855	27.4507	27.664	27.7689	28.156	28.1437	28.1828	28.4947	28.3057	28.455	27.7668	28.2896	0.522853	0.00302893	0.0203066	5.62191	0	0	0.45841	0	None	None
Mtdh	27.759	27.5944	28.2694	27.7375	28.1039	27.9148	28.1913	27.8901	28.6464	28.6886	28.6685	27.8928	28.3333	0.440432	0.0558055	0.152884	2.70949	0	0	0.492313	0	None	None
Hapln4	26.7672	26.9578	26.3356	26.0303	25.5931	26.4237	26.0553	26.2405	26.9931	26.3723	26.4414	26.3368	26.4211	0.0842601	0.772111	0.857722	0.221418	0	0	-0.200396	0	None	None
Vac14	25.6814	25.9296	25.9943	25.7598	25.6945	25.6719	25.4558	25.7034	26.2415	25.8586	26.0193	25.8119	25.8251	0.0131676	0.921981	0.954585	0.0670539	0	0	-0.424258	0	None	None
Ddrgk1	25.294	24.9525	25.1757	24.9632	24.9919	25.3775	25.3922	25.9117	26.2394	25.4745	25.4455	25.0755	25.6401	0.564663	0.00953937	0.0457345	4.45057	0	0	-0.608284	0	None	None
Epn1	26.2599	26.1316	25.5378	25.6546	25.8492	25.552	25.7493	25.6544	25.9032	25.4919	25.2996	25.8866	25.6084	-0.278232	0.129833	0.267312	1.9034	0	0	-0.452619	0	None	None
Tmem106b	24.2826	23.8868	25.0005	24.7765	24.9796	24.4585	24.5907	25.0282	24.9992	24.8689	25.4971	24.5852	24.9071	0.321893	0.2602	0.416023	1.26527	0	0	-0.852617	0	None	None
Flnb	24.7343	24.9553	24.848	25.1809	24.7872	25.3531	25.4346	25.5633	25.4305	25.8475	24.9691	24.9011	25.433	0.531879	0.00499842	0.0288721	5.11418	0	0	-0.684479	0	None	None
Rraga/Rragb	22.5407	21.529	23.4799	23.7199	23.7232	23.5524	23.2	23.7932	24.7364	24.8651	23.8901	22.9985	24.0062	1.00768	0.0865822	0.204915	2.2869	0	0	-1.34944	0	None	None
Kxd1	24.1285	23.8172	24.3641	24.7003	24.6836	24.4437	24.6199	24.6863	24.6925	24.0404	24.7838	24.3388	24.5444	0.205684	0.340804	0.502301	0.993376	0	0	-0.97427	0	None	None
Eif4g3	24.2138	24.6933	24.6539	24.7204	25.1655	24.4826	24.3304	24.4112	24.6142	24.5846	24.9695	24.6894	24.5654	-0.123974	0.505898	0.655471	0.609396	0	0	-0.900049	0	None	None
Pip4k2b	25.8233	25.9143	24.9693	25.7273	25.5474	25.7039	25.2231	25.5598	25.4477	25.0083	25.2549	25.5963	25.3663	-0.230052	0.282702	0.442145	1.17741	0	0	-0.558948	0	None	None
Atp2c1	23.2541	22.5591	23.7387	23.9646	23.6405	23.8985	23.9523	24.154	24.46	23.835	24.6429	23.4314	24.1571	0.725691	0.0397616	0.1239	3.01276	0	0	-1.23285	0	None	None
Llgl1	27.7715	27.9121	27.876	27.8867	27.927	27.3172	27.399	27.4661	27.57	27.4425	26.6889	27.8746	27.314	-0.560691	0.00679943	0.0360488	4.7939	0	0	0.28509	0	None	None
Bcas1	30.1606	30.1066	30.1101	30.5167	30.3672	29.842	29.8393	30.036	29.1928	29.1717	29.0877	30.2523	29.5283	-0.723983	0.00657402	0.0353499	4.82215	1	0	1.20223	0	None	None
C2cd2l	26.0882	25.8182	25.9382	25.5012	25.1589	25.8161	26.0009	25.5783	25.6394	25.4867	25.7888	25.7009	25.7184	0.0174279	0.927407	0.958794	0.0607073	0	0	-0.467737	0	None	None
Ppp2r1a	30.6701	30.4371	30.2315	29.9525	30.2552	30.5045	30.3026	30.5284	30.8536	30.1994	30.0513	30.3093	30.4066	0.097345	0.57264	0.710455	0.493185	0	0	1.38904	0	None	None
Tecpr1	24.1493	24.8353	21.7959	22.2742	23.3498	23.547	23.9341	24.0084	23.877	23.8786	23.3675	23.2809	23.7687	0.487875	0.440956	0.595273	0.748378	0	0	-1.34048	0	None	None
Cpm	25.9499	26.4373	26.0738	25.6728	25.8843	25.2086	25.0295	24.9115	24.7708	24.6878	25.1175	26.0036	24.9543	-1.04936	0.000207122	0.00297209	8.39431	1	0	-0.559886	0	None	None
Baiap3	24.8497	25.0913	24.3438	24.6438	24.52	24.4718	24.7035	24.4606	24.9438	24.5398	24.7401	24.6897	24.6432	-0.0464655	0.767557	0.853519	0.228504	0	0	-0.884438	0	None	None
Clasp1	28.5629	28.2146	29.3795	29.0303	29.1483	28.7054	28.5081	28.1179	28.1997	28.3256	27.8736	28.8671	28.2884	-0.578725	0.051166	0.143934	2.79652	0	0	0.677931	0	None	None
Fnbp1	24.8516	25.1209	24.8115	25.3691	24.9401	24.507	24.7548	25.025	24.3369	25.2334	25.4008	25.0186	24.8763	-0.142329	0.493829	0.645614	0.631256	0	0	-0.772202	0	None	None
Dnajc6	27.7604	27.9163	27.4169	26.6402	27.3512	27.0435	27.1991	27.094	27.2725	27.3145	27.5068	27.417	27.2384	-0.178603	0.476154	0.628876	0.669153	0	0	0.178596	0	None	None
Daam2	25.4518	25.214	24.9993	25.5313	25.097	25.2661	24.7704	25.442	24.2159	24.2523	25.0481	25.2586	24.8325	-0.426183	0.110108	0.241203	2.05168	0	0	-0.733016	0	None	None
Snph	30.5767	29.6395	31.1031	30.7434	30.8683	30.6483	30.6625	30.1094	29.6899	30.1969	29.0121	30.5862	30.0532	-0.532997	0.172105	0.322493	1.63266	0	0	1.37376	0	None	None
Madd	25.1438	24.9623	24.6069	24.2843	24.6623	24.9035	24.7594	24.6422	25.0965	25.1928	24.6642	24.7319	24.8764	0.14449	0.438787	0.593739	0.752099	0	0	-0.829432	0	None	None
Rimbp2	23.9178	24.0004	21.5968	21.5057	23.6862	23.5814	23.637	23.6136	23.4918	23.3897	23.6633	22.9414	23.5628	0.621399	0.337487	0.498725	1.00368	0	0	-1.44942	0	None	None
Camsap3	24.2345	24.497	23.8641	23.9903	24.1272	23.4107	24.7068	24.0169	24.3217	24.1319	24.3744	24.1426	24.1604	0.0177733	0.934217	0.960672	0.0578835	0	0	-1.09014	0	None	None
Scrib	24.3819	24.1669	23.8026	25.057	23.8755	23.767	23.5026	23.2991	23.3969	23.2512	22.8837	24.2568	23.3501	-0.906705	0.011439	0.0522303	4.25897	0	0	-1.22919	0	None	None
Rab3gap1	24.0288	23.736	23.9766	24.2847	23.9037	24.0816	25.1441	24.5001	24.4207	24.9603	25.4214	23.986	24.7547	0.76875	0.0115865	0.0524709	4.25234	0	0	-1.00274	0	None	None
Mogs	26.0829	26.2061	26.2937	26.2018	25.5982	26.8839	27.1642	27.0508	26.9021	27.1891	27.1564	26.0765	27.0578	0.981236	0.000495892	0.00563273	7.47195	1	0	-0.125208	0	None	None
Slc20a2	25.23	25.8572	25.2847	25.5694	25.5858	25.3949	25.2666	25.2588	25.6375	25.7276	25.9544	25.5054	25.54	0.0345243	0.835244	0.899576	0.152684	0	0	-0.542417	0	None	None
Pgrmc2	25.7734	26.178	25.5055	25.6716	25.7791	25.9221	26.2109	26.2855	26.113	26.8801	26.042	25.7815	26.2423	0.460746	0.0286654	0.0984659	3.34423	0	0	-0.347007	0	None	None
Fbxo2	27.0343	26.5164	26.0821	26.7548	26.4599	26.5512	26.471	26.5919	26.8377	26.8437	26.2842	26.5695	26.5966	0.0271312	0.885815	0.93308	0.0999268	0	0	-0.118846	0	None	None
Kcmf1	23.6254	23.3363	23.3035	23.0774	22.7934	23.4722	23.2565	23.2908	23.7714	22.9707	22.8752	23.2272	23.2728	0.0456039	0.818718	0.889287	0.169279	0	0	-1.45025	0	None	None
Impad1	25.4131	25.8156	25.4991	25.3281	25.4924	25.9402	26.0854	26.4428	25.7857	25.7433	25.8374	25.5096	25.9725	0.462848	0.00768333	0.0396087	4.65804	0	0	-0.455197	0	None	None
Plxna4	27.2541	26.5862	26.6606	26.0135	26.6554	27.1841	27.1048	27.3098	26.8553	27.3512	26.559	26.634	27.0607	0.426749	0.109154	0.239426	2.06235	0	0	-0.0132884	0	None	None
Paqr8	23.6708	21.7807	24.0219	23.7861	22.1446	23.766	24.0322	23.9342	23.9642	24.2234	23.7364	23.0808	23.9427	0.861913	0.136748	0.277969	1.847	0	0	-1.34569	0	None	None
Fam63a	24.7212	25.6281	24.7193	24.9625	24.7797	24.3589	24.4313	24.6516	24.786	24.4431	25.1175	24.9622	24.6314	-0.330759	0.154505	0.301876	1.72797	0	0	-0.832393	0	None	None
Tln2	28.6128	28.3987	28.5422	28.4233	28.5721	28.4379	28.4822	28.645	28.7472	28.3803	28.3311	28.5098	28.504	-0.00585465	0.941894	0.964896	0.0515553	0	0	0.649625	0	None	None
Slc12a6	24.4678	24.7477	23.7995	24.4871	24.1269	24.3821	23.7806	23.8395	24.0322	24.3945	24.1834	24.3258	24.1021	-0.223732	0.291838	0.45134	1.14771	0	0	-1.06521	0	None	None
Snx6	24.5796	24.357	24.2628	24.335	24.5837	24.8468	24.2096	24.8533	24.7158	24.6345	24.7082	24.4236	24.6614	0.237746	0.0754507	0.187426	2.41561	0	0	-0.933964	0	None	None
Kank4	23.9209	23.0959	23.9061	23.9517	24.1498	23.5644	23.0491	23.5873	23.2849	23.6991	23.4225	23.8049	23.4346	-0.370334	0.121945	0.25642	1.96342	0	0	-1.30257	0	None	None
Ano6	24.1913	24.7171	24.0493	24.2259	23.6843	24.5951	25.3419	25.4306	24.687	25.2547	24.7225	24.1736	25.0053	0.83175	0.00543676	0.0307686	5.0224	1	0	-0.915212	0	None	None
Caskin1	28.8271	28.8651	28.6354	28.5774	28.6699	28.2176	28.2745	28.2495	28.5096	28.3765	28.4739	28.715	28.3503	-0.364735	0.00101995	0.00958809	6.70454	0	0	0.659909	0	None	None
Nrxn3	28.0818	28.3923	27.6043	27.6269	27.5634	27.8097	27.7451	27.7271	27.7745	27.6231	27.0622	27.8537	27.6236	-0.230118	0.286936	0.447056	1.16147	0	0	0.342766	0	None	None
Fkbp15	24.072	23.8076	24.0082	24.1059	23.527	23.9308	23.8071	24.0364	24.291	23.9107	23.7254	23.9041	23.9502	0.0460681	0.741185	0.835826	0.258726	0	0	-1.17976	0	None	None
Oxsr1	24.5498	25.1233	25.0804	25.4137	25.0253	24.2521	24.6156	23.8905	23.9856	24.2588	24.6922	25.0385	24.2825	-0.756049	0.00360026	0.0225591	5.47014	1	0	-0.886832	0	None	None
Mtss1l	25.1709	25.1575	24.7129	24.7279	24.6925	23.9118	24.075	24.4429	24.7252	23.8975	24.0031	24.8923	24.1759	-0.716396	0.00286458	0.0196195	5.67157	1	0	-0.937309	0	None	None
Atl2	25.5917	25.7738	26.0428	25.5207	26.2255	25.9507	26.1263	26.2155	25.9397	25.5124	25.7107	25.8309	25.9092	0.0783124	0.65891	0.77508	0.367583	0	0	-0.403656	0	None	None
Bcr	21.1576	22.049	22.2162	22.3664	23.1533	22.985	22.3918	22.3862	23.0413	22.6032	21.7457	22.1885	22.5255	0.337006	0.398558	0.559364	0.83814	0	0	-1.80696	0	None	None
Ano8	23.9887	24.3014	24.1872	24.8079	24.3109	24.2233	24.2596	24.1469	24.2465	24.3486	24.8024	24.3192	24.3379	0.0186829	0.913433	0.950537	0.0731853	0	0	-1.01942	0	None	None
Galnt2	25.6809	25.3434	25.6146	26.2331	25.7869	25.6253	25.8481	26.1261	25.2296	25.5583	25.4023	25.7318	25.6316	-0.100182	0.620763	0.745286	0.424134	0	0	-0.478904	0	None	None
Pigs	27.0823	27.0392	27.1094	26.7416	26.9043	27.4962	27.3205	27.7486	27.7466	27.5996	27.8176	26.9754	27.6215	0.646159	0.000142984	0.00217635	8.84388	1	0	0.166904	0	None	None
Ecm29	23.5938	22.2112	23.3947	23.4456	23.493	23.6232	23.5499	24.0038	24.0796	23.1984	23.1752	23.2276	23.605	0.377384	0.250502	0.405932	1.30069	0	0	-1.38382	0	None	None
Fam63b	23.708	24.0042	23.6715	24.1059	23.8417	23.8075	23.9992	24.7491	23.5423	23.9262	24.0296	23.8663	24.009	0.142727	0.463959	0.617631	0.695184	0	0	-1.17558	0	None	None
Dync1li2	27.5219	27.4647	27.9039	27.4205	27.701	27.3551	27.1963	27.2128	27.5818	27.4587	27.2043	27.6024	27.3348	-0.267565	0.0430766	0.129539	2.94855	0	0	0.23488	0	None	None
Nes	23.0985	22.8008	23.0872	22.1632	21.3649	24.4761	23.9459	24.479	24.1366	23.5261	25.4172	22.5029	24.3301	1.82722	0.00248875	0.017914	5.80277	1	0	-1.38374	0	None	None
Xpo1	23.6572	21.7807	23.6906	22.2876	23.2701	23.2263	23.1268	24.0503	24.1197	23.0848	24.4963	22.9372	23.684	0.746757	0.146728	0.291373	1.77906	0	0	-1.42604	0	None	None
Ttyh3	28.0878	27.5098	27.4367	26.9231	27.2042	27.7109	27.2736	27.9514	27.771	27.5713	27.6292	27.4323	27.6512	0.218922	0.347701	0.509334	0.973317	0	0	0.264103	0	None	None
Slc39a10	22.4807	21.9326	23.4438	22.9801	23.6456	24.0292	24.428	24.1221	24.6625	24.1636	23.6221	22.8966	24.1713	1.27469	0.0112856	0.0516706	4.27451	0	0	-1.33685	0	None	None
Kdsr	25.4524	25.2249	25.3946	25.576	25.6011	25.5694	25.6526	25.9602	26.1363	25.9151	26.1508	25.4498	25.8974	0.447609	0.00520947	0.029733	5.07179	0	0	-0.482141	0	None	None
Tmem132e	25.3212	26.1982	25.2294	24.6563	24.0488	24.7652	24.5314	25.3662	25.4277	24.6096	24.5324	25.0908	24.8721	-0.218718	0.602241	0.732025	0.450035	0	0	-0.758627	0	None	None
Gpsm1	24.3119	24.4043	24.2194	24.5461	24.4061	24.0522	23.9696	23.872	24.142	24.0734	24.1834	24.3775	24.0488	-0.32877	0.00156657	0.0130134	6.26386	0	0	-1.06552	0	None	None
Tpm4	25.1868	25.6665	25.443	25.1186	25.5201	25.2417	25.1497	25.4616	26.0904	26.1647	25.931	25.387	25.6732	0.286179	0.208347	0.364735	1.45508	0	0	-0.539462	0	None	None
Cltb	29.1797	29.1056	28.7546	28.9992	28.9965	28.9738	28.9107	29.0697	29.3127	29.3406	29.7356	29.0071	29.2238	0.216712	0.171986	0.322449	1.63286	0	0	0.892736	0	None	None
Fam134a	24.5304	26.0743	24.2487	25.4573	24.5635	24.6187	24.2541	24.8594	24.7806	24.5405	24.7886	24.9748	24.6403	-0.334522	0.391512	0.552761	0.855271	0	0	-0.828076	0	None	None
G6pc3	24.9187	26.5603	26.0576	25.2085	26.1579	25.3073	25.2383	25.6819	25.1582	25.7243	25.3341	25.7806	25.4074	-0.373237	0.302029	0.462835	1.11143	0	0	-0.513949	0	None	None
Lpcat4	25.279	24.8322	25.8458	24.8017	24.7715	25.2944	25.0269	25.1765	25.6626	24.7918	24.9341	25.106	25.1477	0.0417012	0.868324	0.922001	0.11716	0	0	-0.700525	0	None	None
Srsf1	25.688	24.5581	25.954	25.7497	26.1937	25.3885	25.4877	25.9817	25.3769	24.9211	25.18	25.6287	25.3893	-0.239382	0.478103	0.630102	0.666342	0	0	-0.547877	0	None	None
Dpp10	26.2813	26.4071	25.73	25.8875	26.351	26.0007	26.3269	26.4064	26.4284	25.9154	25.639	26.1314	26.1194	-0.0119474	0.950706	0.970264	0.0435505	0	0	-0.301663	0	None	None
Eif4g1	22.8009	22.9218	23.1759	23.0847	23.0798	24.7162	24.5314	25.025	24.6505	24.5601	24.4461	23.0126	24.6549	1.64226	1.0357e-07	1.60109e-05	15.9306	1	0	-1.21708	0	None	None
Soga3	27.4985	27.247	26.889	27.1776	27.232	27.4343	27.5452	27.3311	27.6204	27.6538	27.2903	27.2088	27.4792	0.27037	0.051488	0.144597	2.78989	0	0	0.18511	0	None	None
Sri	26.7216	26.9009	25.9942	26.4828	25.5969	26.1071	26.3726	26.2387	26.0736	26.0761	26.3222	26.3393	26.1984	-0.140875	0.594799	0.727871	0.458246	0	0	-0.244366	0	None	None
Xpnpep1	24.737	24.4641	23.8011	24.5043	24.3406	25.1145	24.7262	24.8777	24.949	24.6612	24.2864	24.3694	24.7692	0.399739	0.0752707	0.187256	2.41692	0	0	-0.923259	0	None	None
Ppp2r2a	25.6155	25.1813	25.0529	24.754	24.8446	25.4536	25.0355	25.1861	25.3279	25.3005	26.7314	25.0897	25.5058	0.416173	0.194576	0.350133	1.51403	0	0	-0.632278	0	None	None
Casc4	22.7627	21.9132	23.9762	21.6636	21.877	24.1173	24.0225	24.1695	23.9285	24.2949	23.7364	22.4385	24.0449	1.60632	0.0186415	0.0737747	3.76073	0	0	-1.45357	0	None	None
Sik3	22.907	22.7533	22.5624	22.499	23.1808	24.5057	23.6677	24.5217	24.5202	23.9588	24.71	22.7805	24.314	1.53352	4.70131e-05	0.00101794	9.94013	1	0	-1.33151	0	None	None
Uggt1	28.0298	28.3532	28.0027	27.8461	27.8669	29.2092	29.3107	29.3626	29.3407	29.4816	29.3394	28.0197	29.3407	1.321	2.82971e-05	0.000698272	10.4839	1	0	0.718866	0	None	None
Asic1	24.0452	23.9236	24.0277	24.0327	23.9864	24.1127	24.3557	24.0117	24.193	24.0003	24.1228	24.0031	24.1327	0.129571	0.0626421	0.164626	2.60274	0	0	-1.12354	0	None	None
Sarm1	24.1899	24.6999	25.1726	25.5703	25.3775	24.2057	24.6521	23.9832	24.3441	24.2997	24.178	25.002	24.2771	-0.724909	0.0406976	0.125512	2.99411	0	0	-0.895187	0	None	None
Ado	27.0739	26.2663	26.5387	27.199	27.0395	26.3494	26.756	26.1328	26.0028	26.2333	26.1225	26.8235	26.2661	-0.55734	0.0335877	0.109864	3.18621	0	0	-0.134133	0	None	None
Prrt3	25.9641	25.7445	25.9022	25.6865	26.0915	25.0691	25.7987	25.4989	25.2125	25.0071	25.5793	25.8778	25.3609	-0.516818	0.00839055	0.0415934	4.5875	0	0	-0.503809	0	None	None
Sbf1	25.7695	26.0627	25.5385	25.3981	25.6814	25.4396	25.6159	25.0096	25.6772	25.4508	25.4041	25.69	25.4329	-0.257189	0.117989	0.251411	1.99188	0	0	-0.526937	0	None	None
Ube2o	25.1643	25.1676	24.9858	24.9218	24.8757	25.4682	25.1825	25.2127	25.4782	25.1727	24.7939	25.023	25.2181	0.195042	0.140159	0.283187	1.82017	0	0	-0.703064	0	None	None
Kbp	21.7235	23.1957	22.7464	21.3717	22.5753	23.0923	23.3322	23.258	23.4105	23.6991	23.5379	22.3225	23.3883	1.06581	0.0317906	0.105529	3.2443	0	0	-1.60787	0	None	None
Efr3b	27.0613	26.6263	26.841	26.5718	26.9016	26.9918	26.9125	26.6889	27.4661	27.1869	27.2244	26.8004	27.0784	0.278044	0.0841147	0.200765	2.31642	0	0	0.023497	0	None	None
Cand1	29.6781	29.3716	29.4333	29.1351	29.2558	29.3191	28.9976	29.2711	29.7226	29.0586	28.887	29.3748	29.2093	-0.165437	0.30821	0.469308	1.09139	0	0	0.963269	0	None	None
Larp1	24.1526	23.9236	23.833	23.7831	24.0315	24.229	24.0192	23.9892	24.9247	25.5044	25.1374	23.9447	24.634	0.689236	0.0457661	0.135084	2.88807	0	0	-1.03508	0	None	None
Mlec	27.5961	27.3646	27.8972	28.0631	27.8153	28.4722	28.2856	28.4885	28.6072	28.7877	28.6734	27.7472	28.5524	0.805194	0.000892813	0.00858533	6.86391	1	0	0.507003	0	None	None
Ugt1a7c	22.6577	23.1456	23.2286	23.0461	22.7177	26.8422	26.6919	26.7757	26.9864	26.6898	26.667	22.9592	26.7755	3.81634	2.40503e-07	3.04735e-05	15.0021	1	0	-0.804211	0	None	None
Slc44a1	28.9882	29.1919	29.2047	28.7931	28.959	28.7306	28.6694	28.5695	28.5637	28.3038	28.5007	29.0274	28.5563	-0.471092	0.00136148	0.0118235	6.4022	0	0	0.763441	0	None	None
Rps9	27.2385	27.3655	27.6012	27.5813	27.871	27.8206	27.5879	27.5502	29.6939	29.9843	29.7331	27.5315	28.7283	1.19683	0.0561798	0.153404	2.7046	0	0	0.499042	0	None	None
Spcs3	21.6057	22.7085	22.5449	22.4392	22.9681	25.2907	25.677	25.6773	25.5258	25.7272	25.8238	22.4533	25.6203	3.16704	5.43508e-05	0.00113293	9.78573	1	0	-1.13597	0	None	None
Syne1	27.9776	26.175	27.9885	27.3948	28.204	28.7764	28.3963	28.6263	28.1845	27.7941	27.3764	27.548	28.1924	0.644362	0.177717	0.329862	1.60007	0	0	0.395292	0	None	None
Rps27	22.5407	23.2615	22.5762	22.9429	21.9062	24.7691	25.6435	24.944	25.9252	26.9427	25.9024	22.6455	25.6878	3.0423	3.72722e-05	0.000874723	10.1589	1	0	-1.0841	0	None	None
Rpl10/Rpl10l	28.5179	27.5062	28.7326	29.3908	29.0181	29.3461	29.3519	29.5436	30.1871	30.0373	29.9725	28.6331	29.7398	1.10663	0.0208911	0.0798527	3.64651	0	0	0.921076	0	None	None
Rpl35/Gm10269	26.6814	26.6827	26.0532	26.6983	26.6429	26.3277	26.2997	26.357	28.0926	28.8928	28.1644	26.5517	27.3557	0.804011	0.154536	0.301876	1.72797	0	0	0.0292016	0	None	None
Eif2s1	25.1153	24.4854	24.8121	25.0006	25.6464	25.1846	24.9995	25.3537	26.0225	25.7383	25.9551	25.012	25.5423	0.530314	0.0711715	0.179723	2.47615	0	0	-0.640514	0	None	None
Rps27l	22.6715	22.4662	23.0703	22.7522	23.1753	25.1978	25.2349	24.9935	25.1013	25.5243	25.3302	22.8271	25.2303	2.40327	1.78877e-06	0.000113763	13.1017	1	0	-1.1392	0	None	None
Trpv1	23.5693	21.6614	23.6906	23.6547	23.896	22.892	22.1828	23.2283	23.2352	22.51	23.2558	23.2944	22.884	-0.410378	0.40036	0.560771	0.834516	0	0	-1.51449	0	None	None
Syne2	25.4896	26.3213	25.8306	26.1395	26.1602	26.6189	26.132	26.4491	26.5816	27.267	28.0055	25.9882	26.8424	0.854119	0.0280686	0.0976147	3.35676	0	0	-0.185865	0	None	None
Slc6a5	30.4087	30.2215	29.9383	29.7629	29.8944	29.778	30.0222	29.9176	30.2891	29.9473	29.9779	30.0452	29.9887	-0.0565054	0.691853	0.800641	0.320773	0	0	1.25281	0	None	None
Kctd12	22.8097	22.6278	21.5353	22.6458	23.3767	24.2652	25.1271	24.6608	25.41	24.6564	26.1846	22.5991	25.0507	2.45162	0.000231393	0.00322222	8.27773	1	0	-1.22062	0	None	None
Myh14	28.7677	28.7703	28.859	28.5065	28.7369	28.7642	28.5293	28.7935	28.7028	28.4963	28.4767	28.7281	28.6271	-0.100943	0.254654	0.411072	1.28254	0	0	0.717822	0	None	None
Mob4	25.248	25.4167	25.0082	26.0651	25.1459	25.6028	25.369	25.1542	25.1391	25.4028	24.9341	25.3768	25.267	-0.109788	0.616858	0.743815	0.426984	0	0	-0.622625	0	None	None
Mapre3	27.4826	27.6901	27.3455	27.5623	27.0246	27.2325	27.7211	27.4587	27.9202	27.6067	27.4363	27.421	27.5626	0.141551	0.372954	0.535114	0.902081	0	0	0.244149	0	None	None
Slc6a7	24.139	24.82	24.1872	24.1092	24.5021	24.3384	24.7068	23.91	24.7715	24.4311	24.3247	24.3515	24.4138	0.062243	0.746192	0.838373	0.254336	0	0	-0.997821	0	None	None
Exoc8	23.1814	22.6738	23.8925	23.9913	23.9193	23.6591	23.699	23.5914	23.9301	23.8539	24.251	23.5317	23.8307	0.299073	0.329646	0.491467	1.02483	0	0	-1.27801	0	None	None
Erc2	27.1855	26.8723	26.7191	26.7961	26.7272	27.2807	26.9606	26.767	26.6058	26.3549	26.078	26.86	26.6745	-0.185527	0.372561	0.535008	0.902367	0	0	-0.0452716	0	None	None
Cacna2d2	27.2741	27.2913	26.7961	26.4908	26.7596	26.6929	26.7995	26.53	26.7943	26.478	26.4173	26.9224	26.6187	-0.303735	0.129385	0.267038	1.90488	0	0	-0.0439711	0	None	None
Sort1	24.9032	26.5603	25.8892	25.3826	25.5369	24.9453	25.2237	24.9034	25.4692	25.7263	25.929	25.6544	25.3661	-0.288299	0.40462	0.562978	0.828849	0	0	-0.547373	0	None	None
Camk2d	28.6274	28.1083	28.5456	28.1137	28.3138	29.0671	28.993	29.0251	29.0395	28.5511	28.863	28.3418	28.9231	0.581373	0.0026498	0.018643	5.74522	0	0	0.699783	0	None	None
Pcp4l1	25.1856	25.4294	24.7722	24.8437	24.9077	24.3732	24.2879	24.8446	24.7905	24.8492	25.1342	25.0278	24.7133	-0.314489	0.113504	0.245439	2.02656	0	0	-0.802939	0	None	None
Atp1a3	35.2232	35.4056	34.7086	34.8051	34.5878	34.8554	34.8507	34.811	34.6547	34.4777	34.5608	34.9461	34.7017	-0.244342	0.20643	0.363275	1.46087	0	0	3.17297	0	None	None
Atp2b4	28.2209	27.9314	27.5329	27.5928	27.8113	27.8774	27.8025	27.9401	28.2885	27.4168	27.3915	27.8179	27.7861	-0.031755	0.868202	0.922001	0.11716	0	0	0.368056	0	None	None
Gnas	29.127	28.9166	28.816	28.4972	28.7598	28.6885	29.0251	28.8767	29.0907	28.5966	28.6912	28.8233	28.8281	0.00480137	0.971766	0.981121	0.0274968	0	0	0.776989	0	None	None
Tlr13	22.9003	22.4466	21.5403	23.0199	24.1677	25.6057	25.4391	25.5201	25.5787	25.7719	26.5211	22.8149	25.7394	2.9245	0.0012214	0.0109593	6.5117	1	0	-1.03994	0	None	None
Ppp1r9b	26.727	26.5342	26.3986	26.6039	26.9028	26.7897	27.2615	27.0598	27.3276	27.3625	27.233	26.6333	27.1723	0.53906	0.00177146	0.0141548	6.14256	0	0	0.0088737	0	None	None
Magi1	24.1576	24.8251	24.2138	23.9583	24.1984	23.4585	23.5289	23.9233	24.2835	24.2375	24.3191	24.2706	23.9585	-0.31217	0.180759	0.333242	1.58536	0	0	-1.10491	0	None	None
Ccsmst1	24.1231	25.0829	24.7913	24.9312	24.6821	24.358	23.9101	24.137	24.0894	23.9239	24.4266	24.7221	24.1408	-0.58126	0.0196326	0.076435	3.70962	0	0	-0.978312	0	None	None
Paqr6	23.6358	22.2112	23.3503	23.8386	23.8759	22.0716	22.1828	23.145	21.7556	22.1315	22.5228	23.3823	22.3015	-1.0808	0.0209852	0.0800299	3.64332	0	0	-1.61326	0	None	None
Vkorc1l1	24.7014	24.3926	24.2487	24.4991	24.6836	24.9563	24.7767	24.7235	25.0289	24.7275	24.1236	24.505	24.7227	0.217695	0.199843	0.355607	1.49165	0	0	-0.905443	0	None	None
Atp1a2	35.329	35.745	34.7093	34.9313	34.9371	34.9409	34.8763	34.9205	34.8829	34.7339	34.8312	35.1303	34.8643	-0.266061	0.221696	0.379349	1.3984	0	0	3.24225	0	None	None
Lama2	25.9199	26.5761	25.9139	27.5673	25.2957	22.6272	21.6201	23.7161	23.4092	22.4925	22.6211	26.2546	22.7477	-3.50687	9.59861e-05	0.00165773	9.23658	1	0	-0.95048	0	None	None
Erlec1	24.6555	24.0955	24.3836	24.3418	24.5577	25.1128	24.7618	24.6935	25.0093	25.0812	25.1952	24.4068	24.9757	0.568868	0.00182405	0.0144353	6.11426	0	0	-0.874556	0	None	None
Tmem30a	27.4139	28.0427	27.4318	26.8696	27.0745	27.7079	27.5839	27.461	27.9711	27.8934	27.6328	27.3665	27.7084	0.341852	0.169109	0.319957	1.64405	0	0	0.262373	0	None	None
Paqr4	25.2149	26.5603	24.6356	24.3303	24.4423	24.9408	25.0613	24.9939	24.9862	24.6597	24.8129	25.0367	24.9091	-0.127511	0.773194	0.857798	0.221289	0	0	-0.762037	0	None	None
Sppl2a	25.7138	25.8675	24.9035	24.3303	24.8806	25.6203	25.5644	25.766	25.6154	25.5722	25.253	25.1391	25.5652	0.426055	0.21412	0.37133	1.42923	0	0	-0.610534	0	None	None
Rpl38	24.4868	24.4786	24.8604	27.2405	24.6227	24.1576	24.37	25.6044	26.7677	27.4982	26.7991	25.1378	25.8662	0.728394	0.371715	0.53448	0.903793	0	0	-0.550701	0	None	None
Lancl2	26.751	26.9593	26.4055	26.2361	26.6951	26.2986	26.48	26.5612	26.7121	26.3306	26.2284	26.6094	26.4352	-0.174201	0.282143	0.442051	1.17772	0	0	-0.143134	0	None	None
Tmem9b	25.4048	25.9794	25.6654	25.8329	25.943	25.9945	25.8445	25.9565	26.214	26.5428	26.3535	25.7651	26.151	0.385855	0.031411	0.104631	3.25662	0	0	-0.36852	0	None	None
Sh3bgrl	23.9813	24.3345	22.3424	23.8659	23.6659	23.6186	23.517	23.8621	23.6327	24.2823	24.804	23.638	23.9528	0.314776	0.455926	0.610032	0.713043	0	0	-1.2324	0	None	None
Pfn2	28.5152	28.1212	27.9733	27.9923	27.9911	28.1313	28.0783	28.3433	28.3965	28.1967	27.8544	28.1186	28.1668	0.0481487	0.720867	0.821192	0.284209	0	0	0.504148	0	None	None
P2rx4	22.3108	21.9145	23.889	22.0121	22.1731	26.8904	26.5908	26.9528	26.6157	26.0751	27.2538	22.4599	26.7298	4.26985	6.04295e-05	0.00120087	9.7017	1	0	-0.913056	0	None	None
Ube2j1	24.9716	24.7238	24.3169	24.4887	24.1201	25.292	25.2826	24.5362	25.2361	25.5792	24.9497	24.5242	25.146	0.621737	0.016076	0.0663883	3.91293	0	0	-0.817083	0	None	None
Sh3glb1	24.614	24.217	24.2849	24.7833	24.6368	25.5195	24.3854	25.1636	24.3764	24.912	24.6708	24.5072	24.838	0.330754	0.161931	0.310893	1.68551	0	0	-0.881998	0	None	None
Hspb8	23.7952	23.9111	21.7959	23.2073	23.5034	24.8169	24.239	25.2572	23.7306	23.6513	23.5496	23.2426	24.2074	0.964841	0.0785601	0.192303	2.37855	0	0	-1.26052	0	None	None
Cend1	32.9538	32.7262	33.3398	32.9983	32.8892	32.5617	32.8085	32.1535	32.1264	32.6389	31.8662	32.9815	32.3592	-0.62225	0.00779671	0.0399477	4.64574	1	0	2.31273	0	None	None
Ap3m1	21.6291	20.747	21.8841	22.3405	22.9356	24.475	24.5344	24.4751	24.9465	24.548	25.1175	21.9073	24.6827	2.77549	0.000945589	0.00896439	6.80158	1	0	-1.43228	0	None	None
Scamp5	26.8497	28.0469	27.557	26.9086	27.0588	26.8259	27.536	27.4279	27.3926	27.2553	28.0135	27.2842	27.4085	0.124322	0.666364	0.78002	0.358417	0	0	0.186053	0	None	None
Iqgap1	21.9975	21.9883	21.2407	22.2002	21.9186	26.6366	26.451	26.8373	26.2815	26.6234	26.7423	21.8691	26.5953	4.72629	2.45168e-07	3.04735e-05	15.0021	1	0	-1.05791	0	None	None
Pvrl1	25.6906	25.9343	25.7354	25.6335	25.7647	25.6607	25.652	26.0739	25.4978	25.2692	25.8637	25.7517	25.6696	-0.0821342	0.53256	0.67751	0.561686	0	0	-0.46735	0	None	None
Stx6	25.1928	24.5067	24.4857	24.7071	24.3969	24.8877	24.7194	25.0901	24.9518	25.0345	25.0485	24.6578	24.9553	0.297481	0.108054	0.237322	2.07508	0	0	-0.828479	0	None	None
Galnt16	25.8947	25.6116	25.3129	24.9699	25.1238	26.207	25.8895	26.3981	25.6701	25.0488	24.8675	25.3826	25.6802	0.297617	0.351663	0.512454	0.964505	0	0	-0.538952	0	None	None
Flii	24.7133	24.2137	23.9032	24.564	24.0563	23.957	24.5118	24.213	24.0775	24.2451	24.3191	24.2901	24.2206	-0.0695261	0.698985	0.806886	0.309563	0	0	-1.04867	0	None	None
Plscr3	24.8559	24.792	24.9208	24.867	25.2282	23.6648	23.6836	23.7684	23.2775	23.6699	23.6633	24.9328	23.6213	-1.31152	7.2146e-07	7.30851e-05	13.7401	1	0	-1.04001	0	None	MIM
Ralb	25.2662	24.8744	25.6032	25.1495	25.184	25.2721	25.4626	25.4365	25.4421	25.7338	25.4733	25.2155	25.4701	0.254619	0.101275	0.228952	2.12688	0	0	-0.614294	0	None	None
Sdf2l1	24.9497	25.2596	25.3874	24.6291	24.7512	27.4209	26.6417	27.2415	27.4622	27.4818	27.0243	24.9954	27.2121	2.21665	1.8114e-06	0.000113763	13.1017	1	0	-0.310323	0	None	None
Ifi30	26.6905	26.7873	26.8033	26.4791	25.2957	28.6539	28.3869	29.4588	28.2028	27.7829	27.8602	26.4112	28.3909	1.97975	0.000662156	0.00696613	7.16543	1	0	0.207896	0	None	None
Dpp7	25.2272	24.6723	25.2122	25.7975	25.6128	26.3328	26.1051	26.7664	26.3759	25.9455	26.5018	25.3044	26.3379	1.03352	0.0028604	0.0196195	5.67157	1	0	-0.423203	0	None	None
Tm9sf3	27.4751	26.877	27.5223	26.9659	25.437	28.7292	28.1332	28.3099	27.3414	28.068	26.9776	26.8555	27.9266	1.07109	0.0509844	0.143664	2.79923	0	0	0.203885	0	None	None
Glmp	25.8198	26.4581	25.5881	25.9525	25.8656	27.4778	27.8135	27.6224	27.6084	26.4115	27.5014	25.9368	27.4058	1.46901	0.000288928	0.0038175	8.03316	1	0	-0.0835926	0	None	None
Lamtor2	25.9273	26.2203	25.8989	26.9333	26.7351	26.8916	26.7763	27.0525	27.3264	27.2914	28.1143	26.343	27.2421	0.899108	0.0126566	0.0553121	4.17626	0	0	-0.0351835	0	None	None
Dync1h1	32.0567	32.0016	31.8227	31.8286	31.8646	31.9405	31.7291	31.9639	32.1849	31.8576	31.5308	31.9148	31.8678	-0.0470329	0.660397	0.776284	0.365344	0	0	2.00155	0	None	None
Ankh	23.632	24.0004	24.4812	24.0209	23.8181	24.0772	23.6046	23.5939	23.2758	23.2838	23.8662	23.9905	23.6169	-0.373625	0.0843492	0.200983	2.31485	0	0	-1.22908	0	None	None
Tmod2	29.0943	28.8577	28.562	28.4457	28.2909	29.0044	28.7089	29.269	29.3319	28.8844	28.5459	28.6501	28.9574	0.307303	0.145814	0.290579	1.783	0	0	0.768219	0	None	None
Jam2	25.4188	25.829	24.9035	25.1954	25.3284	25.0492	25.2595	25.5313	24.8611	25.0287	25.2022	25.335	25.1553	-0.179692	0.347491	0.509249	0.973556	0	0	-0.653279	0	None	None
Lgi1	29.0752	28.8068	28.3766	28.1201	28.5072	28.7239	28.5179	28.6645	28.8471	28.5684	28.3734	28.5772	28.6159	0.0387125	0.837574	0.900719	0.150851	0	0	0.685437	0	None	None
Sphk2	24.9111	22.0947	22.9569	20.5644	23.1122	23.078	23.4131	23.1865	23.2637	22.9482	22.8837	22.7279	23.1289	0.401026	0.603324	0.732545	0.44901	0	0	-1.57874	0	None	MIM
Copb1	24.7266	24.5204	24.7187	24.5863	25.3799	25.2319	25.3488	25.995	25.9428	25.7359	25.9079	24.7864	25.6937	0.90735	0.00182958	0.0144353	6.11426	1	0	-0.65532	0	None	None
Praf2	26.4661	26.4195	26.4324	26.3165	26.2364	26.544	26.4141	26.8386	26.9684	26.7236	26.5865	26.3742	26.6792	0.305016	0.0129924	0.0564067	4.14799	0	0	-0.141366	0	None	None
Akr1a1	27.5209	27.4927	27.0504	26.916	26.8263	27.298	26.956	27.1434	27.2464	27.5658	26.7643	27.1613	27.1623	0.00104338	0.995635	0.997121	0.00415993	0	0	0.112323	0	None	None
Slc29a1	21.9559	22.8523	22.9497	22.8079	22.1388	24.3821	24.0623	24.2906	23.7881	23.3386	23.3164	22.5409	23.863	1.32209	0.00116504	0.0105958	6.56036	1	0	-1.46943	0	None	None
Sv2a	30.6295	31.0181	30.3665	29.8044	30.5081	30.3861	30.4145	30.3009	30.5365	30.2205	30.204	30.4653	30.3438	-0.121576	0.580094	0.716524	0.480912	0	0	1.40765	0	None	None
Slc12a4	22.8345	22.2166	24.0622	22.2842	23.3434	24.0335	23.878	24.2036	24.2312	24.6082	24.2542	22.9482	24.2015	1.25326	0.0195975	0.0763869	3.71053	0	0	-1.32051	0	None	None
Sgpp1	23.9809	23.8731	24.0662	23.8038	24.0609	24.8361	24.3852	24.4485	24.0066	24.5186	25.2338	23.957	24.5715	0.614475	0.0143049	0.0611558	4.03137	0	0	-1.04512	0	None	None
Mapk8ip3	25.486	24.6723	24.9733	24.9396	25.2664	25.481	25.3991	24.8222	25	25.798	25.3572	25.0675	25.3096	0.242072	0.258296	0.415102	1.26846	0	0	-0.67589	0	None	None
Slc30a7	29.0424	29.1005	29.7826	29.0836	29.5419	29.0725	27.0435	30.2711	29.1839	30.5142	29.4329	29.3102	29.253	-0.0572111	0.916736	0.951029	0.0724389	0	0	0.959096	0	None	None
Arl6ip1	26.3268	26.4061	26.1309	25.9195	25.5147	26.8917	26.3951	26.8003	26.8969	26.3246	26.0887	26.0596	26.5662	0.506633	0.0426161	0.129196	2.95237	0	0	-0.22677	0	None	None
Rhoa	28.4071	28.4748	27.9101	28.3711	28.5428	27.7145	27.9622	28.1886	28.2323	27.7335	28.2651	28.3412	28.016	-0.325139	0.0613357	0.162979	2.61724	0	0	0.518495	0	None	None
Psma6	26.4918	26.632	25.7684	26.5995	26.4865	26.394	26.4191	26.8027	27.2121	27.244	26.9944	26.3956	26.8444	0.448733	0.0736313	0.183996	2.44225	0	0	-0.104099	0	None	None
Tlr2	21.3447	23.2696	21.6642	21.2799	22.4432	24.9277	24.9497	25.574	25.4084	25.2314	25.3488	22.0003	25.24	3.23971	0.000620792	0.00663286	7.23615	1	0	-1.30239	0	None	None
Hapln1	24.7626	24.4641	24.6745	23.7911	24.2622	24.4884	24.428	24.2927	24.6777	25.0672	24.2864	24.3909	24.5401	0.149154	0.501562	0.651265	0.618683	0	0	-0.964727	0	None	None
Prep	25.3982	25.4086	24.7578	25.1102	25.0891	25.1091	25.0945	25.4507	25.0282	24.8095	24.9061	25.1528	25.0664	-0.086406	0.58074	0.717057	0.47984	0	0	-0.707447	0	None	None
Pin1	24.4989	23.4618	24.6491	24.2847	24.8095	23.6127	23.7696	24.7491	24.143	23.3287	23.7364	24.3408	23.8899	-0.450874	0.183624	0.336928	1.56949	0	0	-1.10459	0	None	None
Sema7a	24.9068	25.0005	24.9304	24.8042	25.1057	24.9609	24.6289	24.6544	24.4465	24.8956	24.7693	24.9495	24.7259	-0.223602	0.0402154	0.124735	3.00307	0	0	-0.816032	0	None	None
Srcin1	28.2017	28.1505	27.8532	27.9352	28.1486	27.6854	27.8091	27.5614	27.4539	27.6684	27.7087	28.0578	27.6478	-0.410059	0.00149597	0.0125826	6.31242	0	0	0.388356	0	None	None
Naga	27.1142	27.2101	28.1119	28.6605	28.3186	28.7203	28.9671	29.3504	28.823	28.7617	29.3286	27.8831	28.9919	1.10881	0.0190216	0.0747501	3.74178	0	0	0.621899	0	None	None
Hacl1	25.2697	25.1813	25.5356	25.8428	25.7076	25.1853	25.1408	25.3457	25.0522	25.3497	24.9856	25.5074	25.1766	-0.330821	0.0568414	0.154211	2.69702	0	0	-0.614612	0	None	None
Acss2	24.0609	24.0792	24.9724	24.335	24.5374	23.6811	23.5696	23.6358	24.46	23.8031	24.804	24.397	23.9923	-0.40472	0.166874	0.317538	1.655	0	0	-1.07293	0	None	None
Arl10	21.4858	22.7591	22.333	22.933	21.2533	24.1995	24.6993	24.4169	24.7641	24.0435	25.1832	22.1528	24.5511	2.39825	0.000711113	0.0072759	7.10266	1	0	-1.40953	0	None	None
Kif21a	27.4091	27.6024	27.1685	27.2673	27.2579	27.1207	27.3108	27.4109	27.6764	27.3799	26.5975	27.341	27.2494	-0.0916785	0.600825	0.731364	0.451339	0	0	0.165615	0	None	None
Plec	33.1585	32.112	31.8582	31.8428	32.183	32.6801	32.5129	32.8454	32.2458	31.9665	32.1536	32.2309	32.4007	0.16981	0.561648	0.701225	0.512051	0	0	2.17112	0	None	None
Dbn1	27.3978	27.3057	27.2385	27.308	27.3729	27.4891	27.4622	27.5795	28.4184	28.4449	28.2882	27.3246	27.9471	0.622493	0.0247282	0.0892757	3.48559	0	0	0.301673	0	None	None
Cnpy2	25.6355	25.6607	26.7468	25.586	25.4391	26.3951	26.9098	26.7049	27.2256	27.0021	26.8224	25.8136	26.8433	1.0297	0.00822441	0.0411957	4.60136	1	0	-0.220554	0	None	None
Pcsk1n	30.2185	30.3781	29.8574	29.454	29.6301	29.8879	29.96	29.9614	29.9936	30.0839	29.7923	29.9076	29.9465	0.0388895	0.837018	0.900719	0.150851	0	0	1.21692	0	None	None
Glrx	25.365	25.8941	25.1012	25.4749	25.5989	24.8897	24.8302	25.2863	24.9373	24.9274	24.9634	25.4868	24.9724	-0.514453	0.0127056	0.0553791	4.17452	0	0	-0.659495	0	None	None
Myo18a	27.4661	27.4258	27.2359	27.4744	27.2022	27.7774	27.7638	28.0127	28.1269	27.5488	28.0052	27.3609	27.8725	0.511577	0.00107592	0.00994708	6.65151	0	0	0.294028	0	None	None
Gng13	26.3459	26.1161	25.5865	25.7439	26.1619	24.936	24.75	25.6288	24.3793	23.8607	23.7729	25.9909	24.5546	-1.43625	0.00262142	0.018521	5.75469	1	0	-0.642264	0	None	None
Ap3b2	27.183	27.4374	26.6425	26.7717	26.9055	27.1551	26.897	26.9497	27.0998	26.9593	26.7917	26.988	26.9754	-0.0125962	0.937747	0.962694	0.054851	0	0	0.0403918	0	None	None
Hip1r	24.8331	25.6281	24.6168	24.3386	24.4461	24.7936	24.3154	24.619	23.8688	25.1981	24.2387	24.7725	24.5056	-0.266943	0.396219	0.556831	0.84469	0	0	-0.895385	0	None	None
Cyp2d22	27.0241	26.6831	27.0755	27.2648	26.614	26.277	26.3829	26.2275	26.5277	26.531	25.9439	26.9323	26.315	-0.617313	0.00403263	0.0245233	5.34971	1	0	-0.102638	0	None	None
Fmn2	22.2526	21.5619	22.917	22.8906	22.5558	22.247	22.5563	22.5464	23.4092	22.9552	22.8683	22.4356	22.7637	0.328132	0.309153	0.470186	1.0887	0	0	-1.71004	0	None	None
Gde1	26.1913	26.3111	26.4112	26.1935	26.1684	27.1007	26.8812	26.5823	26.6565	27.1749	27.3909	26.2551	26.9644	0.709339	0.00176059	0.0141016	6.148	1	0	-0.108187	0	None	None
Gltp	29.2332	28.8333	29.6302	29.3468	29.1545	28.7772	28.4121	28.6842	28.582	28.1865	28.0114	29.2396	28.4422	-0.797362	0.00163678	0.0133337	6.22877	1	0	0.783056	0	None	None
Mpp6	29.0926	28.6699	28.823	28.8457	28.9569	28.8228	28.4526	28.799	28.8058	28.908	28.328	28.8776	28.686	-0.191614	0.144063	0.288127	1.79522	0	0	0.759456	0	None	None
Mpp5	24.4925	24.6829	24.7005	24.582	24.2865	24.2489	24.3835	24.5595	24.6101	23.7553	24.6984	24.5489	24.376	-0.172942	0.312328	0.472339	1.08211	0	0	-0.965948	0	None	None
Tgm1	24.4149	24.6935	23.7982	24.0544	24.4538	30.7136	30.338	30.966	31.0732	30.7591	31.0973	24.283	30.8245	6.54158	1.33374e-09	3.32906e-06	18.1965	1	0	0.26889	0	None	None
Hyou1	29.5316	29.5477	29.3415	29.2972	29.2025	30.3314	30.2965	30.3854	30.4481	30.4545	30.4584	29.3841	30.3957	1.01159	1.9834e-05	0.000532504	10.8749	1	0	1.20208	0	None	None
Elovl1	24.1531	25.2783	26.2911	26.5049	26.4069	26.6424	27.0076	27.0992	25.7284	25.9098	26.1245	25.7269	26.4186	0.691779	0.222075	0.379473	1.39793	0	0	-0.322696	0	None	None
Mtor	25.6513	25.7803	25.8579	25.9195	25.9524	25.6655	25.5351	25.9986	26.2394	26.0441	25.9538	25.8323	25.9061	0.0738272	0.55333	0.694761	0.525411	0	0	-0.404018	0	None	None
Bag3	26.6055	25.9552	25.7611	25.524	26.0698	26.5996	26.8436	27.1099	25.8861	26.0814	26.4937	25.9831	26.5024	0.519258	0.0775723	0.19058	2.39153	0	0	-0.25479	0	None	None
Cul3	26.4152	26.1467	25.5099	26.0067	25.8123	26.2904	26.2271	26.37	26.8616	26.0379	25.9472	25.9782	26.289	0.310888	0.159644	0.307911	1.69942	0	0	-0.298392	0	None	None
Mink1	24.2194	24.5249	24.5391	24.0735	24.1082	24.214	24.6663	24.1112	24.5816	24.4165	24.2183	24.293	24.368	0.0749895	0.594486	0.727871	0.458246	0	0	-1.01864	0	None	None
Kcnj10	30.9217	30.8184	30.3231	30.6733	30.7325	30.8896	30.8215	31.2441	31.0952	30.6224	30.9784	30.6938	30.9419	0.248059	0.101068	0.228869	2.12741	0	0	1.57274	0	None	None
Arpc3	27.9135	27.7972	27.3189	27.3396	27.2769	27.6596	27.6751	27.9589	28.5016	27.9823	28.5475	27.5292	28.0542	0.524937	0.0328504	0.108471	3.20461	0	0	0.363937	0	None	None
Cdc42ep4	27.5073	27.8359	27.3495	27.3878	27.8797	27.3843	26.504	27.108	27.6501	27.5675	27.5298	27.592	27.2906	-0.301454	0.184561	0.337909	1.56529	0	0	0.22398	0	None	None
Usp14	25.2322	25.6558	25.4972	25.1186	25.6183	25.2159	25.3116	25.6794	25.7724	25.4612	24.9668	25.4244	25.4012	-0.0232016	0.889476	0.934943	0.0970496	0	0	-0.586308	0	None	None
Dclk1	26.4992	25.8282	25.9507	26.1199	25.6404	26.7001	26.3764	26.6554	26.6294	26.4417	26.0686	26.0077	26.4786	0.470935	0.0302765	0.101811	3.29603	0	0	-0.254635	0	None	None
Trim2	27.1144	26.7266	26.5476	26.7145	26.9611	26.629	26.4733	26.6063	26.8815	26.6561	26.6971	26.8128	26.6572	-0.155652	0.218871	0.376683	1.40858	0	0	-0.0581511	0	None	None
Hapln2	26.0671	25.6692	25.1822	25.3121	25.2595	25.3953	25.3496	25.4343	25.02	25.2561	26.2165	25.498	25.4453	-0.0527214	0.826681	0.892933	0.163376	0	0	-0.562803	0	None	None
Nckipsd	25.934	25.5151	26.1942	25.9351	25.626	25.8473	25.5448	25.7094	26.0056	25.7953	25.9503	25.8409	25.8088	-0.0321085	0.824846	0.891524	0.165654	0	0	-0.421729	0	None	None
Syvn1	24.1586	24.2436	24.0547	24.0885	24.1472	24.7498	24.9601	24.6882	24.6235	25.3711	25.0293	24.1385	24.9037	0.765169	0.000730557	0.00731865	7.09421	1	0	-0.942513	0	None	None
Ergic1	25.7841	25.6217	26.4533	26.1576	26.1679	26.3095	26.3865	26.773	26.8083	26.2532	26.172	26.0369	26.4504	0.413506	0.0574611	0.154891	2.69067	0	0	-0.254428	0	None	None
Dnajc10	21.9016	22.4911	21.6891	22.1823	22.9884	24.9904	25.3991	25.1073	25.1307	24.9653	25.4194	22.2505	25.1687	2.91822	7.0212e-05	0.00134361	9.53967	1	0	-1.26667	0	None	None
Mfsd1	25.5581	25.5601	25.0431	25.5071	25.1588	25.9212	26.6547	26.6356	26.2645	26.4844	27.7924	25.3654	26.6255	1.26004	0.00319489	0.0209957	5.57376	1	0	-0.353578	0	None	None
Gnai3	25.8268	25.5263	25.3955	25.7135	25.43	25.9295	25.981	25.8738	25.6402	25.6342	25.3336	25.5784	25.732	0.153629	0.266866	0.423652	1.23905	0	0	-0.489484	0	None	None
Pycrl	23.9816	23.5976	24.2222	23.7715	24.3791	24.3601	23.5432	23.6358	23.9195	25.0389	23.7634	23.9904	24.0435	0.0530719	0.849869	0.9092	0.13733	0	0	-1.14389	0	None	None
Isoc2b	25.372	25.0825	25.411	25.5951	25.8062	25.1897	25.1781	25.0935	25.1717	24.6758	25.1055	25.4534	25.069	-0.38433	0.031932	0.105893	3.23932	0	0	-0.646877	0	None	None
Pgd	27.4337	27.0304	26.8162	26.6458	26.8342	27.4023	26.943	27.1767	27.6591	27.4494	27.1174	26.9521	27.2913	0.33927	0.0833862	0.199603	2.32479	0	0	0.0963139	0	None	None
Igtp	24.26	24.8251	24.8416	24.8145	24.8592	29.5941	29.7951	30.4469	31.7949	29.6548	32.4968	24.7201	30.6304	5.91034	4.70144e-05	0.00101794	9.94013	1	0	0.31743	0	None	None
Ssr3	25.4041	24.3824	24.543	24.8846	24.6705	25.5908	24.5497	25.7786	25.6092	25.8035	26.0045	24.7769	25.5561	0.779152	0.0196833	0.0765435	3.70758	0	0	-0.684706	0	None	None
Eif3f	24.863	24.5204	24.35	24.3861	24.6622	24.6213	24.1717	24.352	24.993	24.1669	24.2542	24.5563	24.4265	-0.129822	0.446233	0.600705	0.735271	0	0	-0.954364	0	None	None
Stard3nl	24.139	23.5922	24.2222	23.9803	24.1472	24.2871	25.1616	25.2399	24.8186	24.4879	25.9327	24.0162	24.988	0.971797	0.00828841	0.0413719	4.5952	1	0	-0.950111	0	None	None
Nudt12	23.7106	24.0004	23.9019	24.2307	24.2287	23.9302	23.7699	23.4566	23.461	23.5706	23.612	24.0145	23.6334	-0.381058	0.0161821	0.066445	3.9117	0	0	-1.221	0	None	None
Slc38a3	28.2635	28.0064	27.6199	27.0736	28.0822	28.0924	27.7043	27.8733	28.0597	27.7627	27.2324	27.8091	27.7875	-0.0216172	0.932897	0.96064	0.0579329	0	0	0.366581	0	None	None
Sdf2	24.7635	24.357	24.4924	24.3671	24.6631	25.7304	25.4372	25.7193	25.575	25.5713	25.655	24.5286	25.6147	1.08607	1.45289e-05	0.000443263	11.1395	1	0	-0.722583	0	None	None
Crip2	25.2339	25.3202	25.1822	25.5052	25.4813	25.3145	25.798	25.9941	25.7371	25.96	26.1225	25.3446	25.821	0.476479	0.00765965	0.0395474	4.66027	0	0	-0.518414	0	None	None
Pllp	27.846	27.8631	27.0064	27.9819	27.7088	27.1535	27.0196	26.7009	26.369	25.9065	25.9214	27.6812	26.5118	-1.1694	0.0024558	0.017748	5.8162	1	0	0.086253	0	None	None
Susd2	29.8944	29.6491	28.513	28.8169	29.0009	29.1294	29.45	29.6625	28.9951	28.5698	28.8789	29.1749	29.1143	-0.0605691	0.848261	0.907769	0.139603	0	0	0.90435	0	None	None
Mxra8	22.2467	22.6744	23.4569	22.0715	22.8475	24.9913	24.9986	24.8329	24.7148	24.9061	24.9908	22.6594	24.9057	2.24633	0.000590196	0.00645179	7.27609	1	0	-1.23752	0	None	None
Ampd2	26.1629	26.5761	26.1214	26.3775	26.397	26.1175	26.3978	26.4345	26.4439	26.7501	26.3741	26.327	26.4197	0.0926498	0.449756	0.60339	0.728838	0	0	-0.202631	0	None	None
Tprg1l	27.7009	27.7521	27.8182	27.7426	27.8801	27.6411	27.7613	27.7445	28.1294	27.8784	27.5256	27.7788	27.78	0.00125275	0.989416	0.99267	0.0106146	0	0	0.359031	0	None	None
Alg5	24.151	24.116	24.3144	23.9194	23.9037	25.8061	25.5374	26.3218	26.0806	25.358	26.0903	24.0809	25.8657	1.78478	1.03704e-05	0.000374227	11.3838	1	0	-0.761875	0	None	None
Mcts1/Mcts2	24.1039	23.9599	23.3503	24.009	23.524	23.8021	23.4849	23.7907	23.5833	23.2794	23.4225	23.7894	23.5605	-0.228911	0.225113	0.381941	1.38858	0	0	-1.28051	0	None	None
Iah1	24.0875	23.9599	23.9431	23.85	24.1503	24.1938	24.2758	23.8537	23.7402	23.7838	24.0655	23.9981	23.9854	-0.0126965	0.907879	0.946303	0.079626	0	0	-1.15395	0	None	None
Zfpl1	25.3264	24.5088	24.2401	24.711	24.8539	24.6001	25.0433	24.9076	24.2902	24.4918	24.0312	24.728	24.5607	-0.167321	0.501645	0.651265	0.618683	0	0	-0.893279	0	None	None
Fam213b	28.7563	28.6298	28.4786	28.6375	28.7563	28.5758	28.2871	28.0771	27.6698	27.6579	27.8585	28.6517	28.021	-0.630681	0.00669121	0.0355875	4.81249	1	0	0.581511	0	None	None
Prkar1a	27.0105	26.8215	25.9982	25.7938	25.9118	26.9626	26.5958	27.0318	26.7561	26.6958	26.3216	26.3072	26.7273	0.420117	0.181019	0.333242	1.58536	0	0	-0.145158	0	None	None
Alg2	29.6198	29.1582	29.3791	29.0504	29.0417	29.6751	29.6158	29.6652	29.9585	29.7209	29.5333	29.2499	29.6948	0.444934	0.0114879	0.0523292	4.25624	0	0	1.03528	0	None	None
Ap2b1	30.535	30.3156	30.4153	30.3414	30.375	30.3101	30.2151	30.4091	30.7801	30.3215	30.5057	30.3965	30.4236	0.0271475	0.77265	0.857762	0.221351	0	0	1.40985	0	None	None
Gmpr	25.8516	25.3352	25.798	24.7444	24.8992	25.5012	25.092	25.0601	25.992	25.259	25.186	25.3257	25.3484	0.0226851	0.93485	0.960672	0.0578835	0	0	-0.616582	0	None	None
Plin3	27.7086	27.8679	27.704	27.725	27.9436	27.217	26.7773	27.0203	26.8816	27.2312	26.7165	27.7898	26.974	-0.815864	5.93396e-05	0.00119248	9.71182	1	0	0.20025	0	None	None
Srpr	23.7729	24.4373	24.0102	24.1148	24.2983	24.1711	24.544	24.6036	24.6509	24.4159	24.4206	24.1267	24.4677	0.340983	0.0404513	0.125119	2.99862	0	0	-1.03195	0	None	None
Lman2	26.6503	26.9649	27.1005	26.9725	26.4632	27.9899	28.0441	28.214	28.021	28.1595	28.1656	26.8303	28.099	1.26873	0.000189377	0.00277532	8.49313	1	0	0.233298	0	None	None
Pgam1	31.139	31.2456	29.9964	30.1219	30.0474	30.7366	30.5646	30.7759	31.0616	30.9183	30.0558	30.5101	30.6855	0.175393	0.596968	0.729048	0.455915	0	0	1.48484	0	None	None
Gdap2	22.3938	21.9522	21.732	22.3142	21.745	22.4401	22.1708	22.318	23.7714	22.8788	23.3774	22.0274	22.8261	0.798696	0.0286002	0.0984491	3.34448	0	0	-1.7791	0	None	None
P33monox	25.6149	25.7979	26.0076	25.4004	25.4314	26.0167	25.5384	24.8653	25.0276	25.4446	24.9288	25.6504	25.3036	-0.346879	0.144303	0.288434	1.79369	0	0	-0.560671	0	None	None
Cmpk1	27.1994	26.9596	26.9969	26.8584	26.4218	26.6948	26.7148	26.9207	26.4795	26.8697	26.2439	26.8872	26.6539	-0.233307	0.195288	0.350554	1.51229	0	0	-0.0439525	0	None	None
Ppp1r12a	22.6256	23.1943	21.4698	22.6253	22.1736	24.4122	24.2222	23.9611	24.4476	24.599	24.6984	22.4177	24.3901	1.97238	0.00121625	0.0109593	6.5117	1	0	-1.38878	0	None	None
Tmem43	26.6849	26.8463	26.7907	27.078	27.019	28.1268	28.0449	28.2092	28.3272	28.0903	28.409	26.8838	28.2012	1.31749	5.33322e-07	5.96609e-05	14.0329	1	0	0.264398	0	None	None
Rpn2	29.2479	29.0023	29.1066	28.8166	29.0721	30.1642	30.0576	30.0333	30.3213	29.8168	29.9854	29.0491	30.0631	1.01401	3.31852e-06	0.000163159	12.5814	1	0	1.06874	0	None	None
Dtd1	27.1476	27.1081	26.9599	26.7847	27.1383	26.8673	26.8335	26.6826	26.5571	26.3121	26.3572	27.0277	26.6016	-0.426087	0.00618767	0.0337656	4.8883	0	0	-0.0263312	0	None	None
Sacm1l	29.4833	29.0665	28.9224	29.0906	29.2599	29.5734	29.4317	29.5022	29.7614	29.6661	29.5335	29.1645	29.5781	0.413532	0.00855245	0.0420851	4.57055	0	0	0.994918	0	None	None
Emc7	26.0193	26.9938	26.3046	26.6252	26.28	26.444	26.6147	26.7902	27.1837	27.2983	26.868	26.4446	26.8665	0.421896	0.0841179	0.200765	2.31642	0	0	-0.0899098	0	None	None
Stx12	27.5219	27.7494	27.5896	27.7989	27.9017	28.0652	27.8431	28.122	28.4385	27.5485	28.6915	27.7123	28.1181	0.405825	0.0615387	0.163002	2.61703	0	0	0.413287	0	None	None
Fn3k	25.689	25.7165	25.7605	25.8428	25.3484	25.4794	25.2614	25.1663	24.8951	24.916	25.4214	25.6714	25.1899	-0.481512	0.00531726	0.0302453	5.04715	0	0	-0.579179	0	None	None
Tor3a	23.6265	23.1126	23.4026	21.8251	22.1716	24.823	25.2891	25.022	24.8133	24.4539	24.9908	22.8277	24.8987	2.07099	0.00281401	0.0194294	5.68561	1	0	-1.20532	0	None	None
Tor1b	22.6593	21.7929	21.5051	22.0482	23.1359	23.8925	23.629	24.1836	24.2126	24.1031	25.2338	22.2283	24.2091	1.9808	0.000748853	0.00747962	7.06282	1	0	-1.46276	0	None	None
Spock2	23.9406	24.1918	24.0915	24.0199	24.4538	24.2931	24.348	24.2741	24.3471	24.098	24.71	24.1395	24.3451	0.205519	0.124594	0.260227	1.94216	0	0	-1.05388	0	None	None
Mesdc2	26.2211	25.1795	25.3494	25.7113	25.5088	27.1361	26.7086	26.792	27.1012	27.228	27.1446	25.594	27.0184	1.4244	0.000430451	0.00518571	7.59124	1	0	-0.229432	0	None	None
Strn3	24.6063	24.9446	24.695	24.6923	24.4524	24.9129	24.8827	24.9533	24.9236	25.1582	24.6957	24.6781	24.9211	0.242921	0.0421366	0.128234	2.96315	0	0	-0.831266	0	None	None
Cse1l	24.8821	24.0542	24.4861	23.9583	24.3869	24.428	24.338	24.6227	24.731	24.4344	24.0312	24.3535	24.4309	0.0773659	0.700167	0.807152	0.309087	0	0	-0.993993	0	None	None
Rapgef4	27.9109	27.6981	28.1253	27.0457	27.2925	27.2968	27.3502	27.381	27.1899	26.7749	26.8477	27.6145	27.1401	-0.474402	0.0777579	0.190896	2.38914	0	0	0.198403	0	None	None
Scamp2	24.1137	24.9534	24.1104	24.2667	24.1567	25.293	26.4544	26.5036	26.2875	27.1094	27.2552	24.3202	26.4839	2.16366	0.000199098	0.00289252	8.43346	1	0	-0.590624	0	None	None
Ranbp2	23.1456	22.0983	24.0219	23.8677	23.5522	23.4464	23.9553	23.3758	22.5952	22.3501	21.7457	23.3372	22.9114	-0.425729	0.398806	0.559364	0.83814	0	0	-1.50047	0	None	None
Chrm2	24.7585	24.4461	24.0253	25.2748	24.6051	24.6876	24.6091	24.5326	24.9449	24.707	24.9735	24.622	24.7425	0.120487	0.602006	0.732025	0.450035	0	0	-0.878156	0	None	None
Arhgef7	25.28	24.7249	24.1104	24.1147	23.9247	24.5873	24.6384	24.7724	24.8214	24.3757	26.4629	24.4309	24.943	0.51208	0.232529	0.389406	1.36065	0	0	-0.876246	0	None	None
Trappc4	21.2428	22.9262	23.6235	22.1346	22.163	23.9335	24.0623	23.9343	23.5442	24.5078	23.5496	22.418	23.9219	1.50392	0.0167301	0.0681073	3.87605	0	0	-1.48223	0	None	None
Extl2	25.8916	26.3573	25.1527	25.2998	25.929	26.6747	26.9313	26.3149	25.6092	25.7455	25.7706	25.7261	26.1744	0.448281	0.188667	0.343739	1.54061	0	0	-0.37164	0	None	None
Rtn3	30.9699	30.6484	30.6088	30.212	30.3926	30.3919	30.5913	30.5336	30.7218	30.6305	30.5495	30.5663	30.5698	0.00342272	0.980835	0.987011	0.0188617	0	0	1.47297	0	None	None
Dysf	21.8118	23.2122	23.4327	21.5255	22.9377	24.8307	24.9573	24.9271	25.0785	24.5206	25.0519	22.584	24.8943	2.31037	0.00315698	0.020815	5.58624	1	0	-1.25486	0	None	None
Ndel1/Nde1	24.8553	24.7832	23.4274	24.1391	24.3518	24.4039	24.6235	24.4969	24.3842	24.1964	24.2218	24.3114	24.3878	0.0764142	0.786868	0.868481	0.203434	0	0	-1.01102	0	None	None
Ehd3	27.3103	27.3988	27.3967	27.2568	27.1831	27.113	26.8248	26.9749	27.316	26.5226	26.6312	27.3092	26.8971	-0.412086	0.017956	0.0718241	3.79939	0	0	0.088882	0	None	None
Tlr9	22.1869	23.1034	22.2479	22.7002	24.0632	25.3479	25.2183	26.0713	25.5475	25.3265	26.6832	22.8603	25.6991	2.83882	0.000203433	0.00294277	8.40861	1	0	-1.03893	0	None	None
Ehd4	23.5695	21.7807	22.3424	22.2017	23.312	22.9248	23.384	23.2072	23.1183	23.8628	23.6144	22.6413	23.3519	0.710646	0.108631	0.238434	2.06834	0	0	-1.55148	0	None	None
Serhl	25.7509	26.1316	27.1686	27.2709	27.3427	26.3684	26.3084	26.5121	25.8051	26.4571	26.0434	26.7329	26.2491	-0.483882	0.224262	0.381523	1.39016	0	0	-0.155626	0	None	None
Atp13a1	26.1246	26.1403	26.1766	26.3009	26.015	26.9005	26.9944	26.918	26.7918	27.23	26.9223	26.1515	26.9595	0.808019	2.54822e-06	0.000140693	12.7952	1	0	-0.129866	0	None	None
Arfgap1	26.2309	26.9813	26.0525	26.1022	26.329	26.0816	26.3206	26.4568	26.4367	26.3855	26.7524	26.3392	26.4056	0.0663909	0.738068	0.834554	0.260923	0	0	-0.203006	0	None	None
Rp2	25.1118	25.0548	24.7092	25.1904	24.4251	24.7069	25.0866	25.0992	24.983	25.196	24.7059	24.8983	24.963	0.0647018	0.711509	0.814679	0.295696	0	0	-0.778934	0	None	None
Clstn1	23.0441	22.493	22.8957	21.7571	22.7142	22.8937	22.9707	22.8508	23.2027	23.0015	24.6333	22.5808	23.2588	0.677978	0.09193	0.214397	2.22164	0	0	-1.58215	0	None	None
Ipo7	25.5923	24.9454	24.971	24.5448	25.5931	25.3021	25.0517	24.9513	25.7374	25.3513	24.8125	25.1293	25.2011	0.0717249	0.777967	0.861101	0.215745	0	0	-0.685225	0	None	None
Nbea	24.7124	24.5433	24.7426	24.6968	24.3316	24.54	23.7696	24.4232	24.7344	24.3344	24.3744	24.6053	24.3627	-0.242653	0.15226	0.298529	1.74406	0	0	-0.957334	0	None	None
Slc23a2	25.9619	25.4179	25.3592	25.3901	25.2456	25.6598	25.606	26.2622	26.2123	25.8407	25.0697	25.4749	25.7751	0.300168	0.206066	0.363021	1.46187	0	0	-0.501543	0	None	None
Yipf5	23.9493	21.8805	23.8423	24.0501	24.1119	24.0292	24.2583	24.2466	24.6177	24.7401	24.4548	23.5668	24.3911	0.824291	0.124437	0.260227	1.94216	0	0	-1.15907	0	None	None
Sorcs2	24.9018	24.7346	24.8813	24.6363	25.0001	25.2991	24.2426	24.8905	25.959	24.876	26.1711	24.8308	25.2397	0.408869	0.230941	0.387713	1.36694	0	0	-0.737127	0	None	None
Inpp4a	24.6843	25.182	24.3236	24.7204	24.5892	25.0772	24.5344	24.3621	24.2878	24.7656	24.1807	24.6999	24.5346	-0.165246	0.419724	0.57824	0.79026	0	0	-0.904102	0	None	None
Hsd17b11	28.6746	28.6008	29.1294	29.6467	29.3028	29.9989	30.0544	30.5363	30.3383	29.8353	31.0632	29.0709	30.3044	1.23353	0.00140049	0.0119899	6.38204	1	0	1.12128	0	None	None
Dpysl5	29.7159	29.5	29.0508	29.1628	29.3317	29.3476	29.1477	29.2971	29.4534	29.1824	29.088	29.3522	29.2527	-0.0994932	0.478074	0.630102	0.666342	0	0	0.967429	0	None	None
Enpp5	21.8171	23.5096	23.2777	22.2017	22.3539	25.2928	24.4964	25.6819	25.3106	24.3026	25.2828	22.632	25.0612	2.4292	0.000385628	0.00470607	7.73126	1	0	-1.21196	0	None	None
Erap1	24.0367	24.7804	24.1434	24.5455	24.3625	28.2297	28.3169	28.7217	27.6828	28.619	28.6442	24.3737	28.369	3.99537	1.34541e-08	5.01688e-06	17.6048	1	0	-0.203418	0	None	None
Vps35	28.2311	28.3784	27.8717	27.7454	28.0081	28.3367	28.004	28.2128	28.4114	28.4084	28.3753	28.0469	28.2914	0.244509	0.111322	0.242459	2.04419	0	0	0.514731	0	None	None
Mvp	24.987	25.3422	26.092	25.225	25.8629	27.0426	26.7165	26.9882	26.9342	26.9958	26.7024	25.5018	26.8966	1.39475	0.00161521	0.0132859	6.23396	1	0	-0.272178	0	None	None
Tsc22d4	24.4714	24.4043	24.0572	24.0544	24.1984	24.808	24.3915	24.5144	23.8878	24.8819	24.4772	24.2371	24.4934	0.256296	0.167197	0.317911	1.6533	0	0	-1.00475	0	None	None
Upf1	24.0831	23.8731	23.9061	23.8038	24.191	24.0311	24.5731	24.5001	24.5202	24.5162	24.4548	23.9714	24.4326	0.461164	0.00217277	0.016026	5.96344	0	0	-1.06997	0	None	None
Pex3	25.1304	26.8719	25.8531	26.0129	25.9533	26.2158	25.7675	26.5188	25.608	26.0441	26.4497	25.9643	26.1007	0.136352	0.679232	0.791219	0.337851	0	0	-0.338786	0	None	None
Macf1	28.8177	28.6496	28.348	27.8772	28.4452	29.2477	29.2873	29.4165	29.1991	29.3343	29.1345	28.4275	29.2699	0.84235	0.00497501	0.0288362	5.11598	1	0	0.786174	0	None	None
Gpr37	26.1777	25.9938	25.7917	26.0421	25.9659	25.6892	25.8566	25.7743	25.8605	25.5702	24.9512	25.9942	25.617	-0.377248	0.0446509	0.132844	2.91219	0	0	-0.429405	0	None	None
Ehd1	27.3725	27.719	27.5331	27.4749	27.1245	27.4903	27.5426	27.89	27.2806	26.9968	26.889	27.4448	27.3482	-0.096591	0.606806	0.734518	0.44513	0	0	0.206081	0	None	None
Cyp46a1	25.5174	24.8066	25.7218	25.5996	25.4534	25.2402	25.8267	26.0488	25.7435	26.0652	25.7059	25.4198	25.7717	0.351943	0.119317	0.252796	1.98396	0	0	-0.513244	0	None	None
Magi2	25.3682	24.4854	24.2471	24.2245	24.6989	24.4425	24.3731	24.1694	24.2013	24.7447	24.2754	24.6048	24.3677	-0.237095	0.340483	0.502048	0.994101	0	0	-0.956422	0	None	None
Ca14	27.5516	27.706	27.0606	27.3255	27.3682	26.987	26.8865	26.8096	27.0783	26.7617	26.8439	27.4024	26.8945	-0.50793	0.00638206	0.0345455	4.85536	0	0	0.106985	0	None	None
Ncdn	28.9609	28.9078	28.7956	28.9127	28.6479	28.5921	28.6029	28.9089	29.0845	28.6961	28.4151	28.845	28.7166	-0.128359	0.292138	0.451388	1.14756	0	0	0.75904	0	None	None
Gbp2	23.3758	23.5592	22.7097	22.6807	23.584	28.3485	28.1705	29.2394	28.2619	28.0581	28.0103	23.1819	28.3481	5.16623	2.48334e-08	6.41085e-06	17.2511	1	0	-0.445634	0	None	None
Sncg	28.8768	28.6518	28.5959	29.363	29.2351	28.0603	27.93	27.7581	27.8167	28.006	27.9217	28.9445	27.9155	-1.02906	0.00167764	0.0135341	6.20726	1	0	0.618913	0	None	None
Gipc1	24.3499	24.7065	24.7908	24.7412	25.0525	24.5034	24.552	24.5047	24.5662	23.7726	24.5971	24.7282	24.416	-0.312172	0.102127	0.230181	2.11916	0	0	-0.922138	0	None	None
Clip2	26.1855	25.8782	26.1637	25.833	26.4457	26.4627	26.2084	26.4778	26.7551	26.5011	26.4743	26.1012	26.4799	0.378672	0.0246875	0.0892757	3.48559	0	0	-0.235695	0	None	None
Npc2	24.7871	24.1299	25.7622	25.7358	26.6894	27.467	27.0075	27.3976	27.9749	27.5927	28.2277	25.4209	27.6112	2.19036	0.00505265	0.0290355	5.10604	1	0	-0.14562	0	None	None
Tpbg	24.6249	24.5083	24.7961	24.6008	24.5354	24.5859	24.6695	25.0799	24.718	24.4955	24.9811	24.6131	24.755	0.141874	0.219972	0.377417	1.40577	0	0	-0.877422	0	None	None
Ggh	22.522	22.5693	21.6355	22.8246	23.0095	25.0774	24.7837	25.6055	25.3079	24.8748	25.231	22.5122	25.1467	2.63453	5.55542e-05	0.0011438	9.77194	1	0	-1.21879	0	None	None
Lipa	24.1957	24.8626	26.0659	26.1385	26.3665	28.0924	27.0413	27.466	27.3908	26.4734	27.3821	25.5259	27.3077	1.78182	0.00941705	0.0452126	4.46713	1	0	-0.18528	0	None	None
Eif2s3x/Eif2s3y	24.2726	24.6062	24.5841	24.5088	24.5374	24.359	24.288	25.0814	25.635	25.6823	25.1885	24.5018	25.039	0.537213	0.0817528	0.197241	2.34197	0	0	-0.842916	0	None	None
Palm	29.427	29.1895	28.9891	29.0876	28.9917	28.9545	29.0621	29.0244	29.0769	28.8741	28.9772	29.137	28.9949	-0.142111	0.161532	0.310659	1.6866	0	0	0.872934	0	None	None
Twf2	24.2053	24.6935	24.5558	24.7236	24.4219	24.1496	23.5735	23.9587	24.1507	24.0445	24.385	24.52	24.0436	-0.476363	0.00982221	0.0468895	4.41459	0	0	-1.03809	0	None	None
Itsn1	27.3861	27.393	26.8597	27.0922	27.1819	26.9316	26.9705	27.1175	27.1039	27.0738	27.004	27.1826	27.0335	-0.149028	0.214802	0.371586	1.42823	0	0	0.0908589	0	None	None
Agtrap	21.7608	22.4757	21.8171	23.2096	22.7835	27.0551	26.9679	27.5441	26.3711	25.8566	26.5215	22.4093	26.7194	4.31003	1.66815e-06	0.000113763	13.1017	1	0	-0.925233	0	None	None
Cpq	24.49	25.1204	25.3046	25.8904	25.6688	25.7968	25.9327	26.4739	25.4234	25.829	26.3643	25.2949	25.97	0.675159	0.0519249	0.145217	2.78372	0	0	-0.498586	0	None	None
Psmd13	25.1695	25.0076	25.2202	24.6053	24.9469	25.6089	25.4717	25.5043	26.0499	25.3952	25.2546	24.9899	25.5474	0.557525	0.00595845	0.0327276	4.93335	0	0	-0.643897	0	None	None
Pacsin2	25.6897	25.1901	25.0544	25.9971	25.3208	25.3953	25.3531	25.4439	25.673	25.9494	25.2071	25.4504	25.5036	0.0531876	0.801991	0.876989	0.189369	0	0	-0.560664	0	None	None
Ly6h	28.3088	28.6228	28.0357	28.1047	27.785	27.7461	28.0299	27.9732	28.4223	28.2748	27.5181	28.1714	27.9941	-0.17735	0.38796	0.549132	0.864775	0	0	0.480202	0	None	None
Stub1	24.8622	24.7415	25.1644	25.1093	24.9401	24.7727	24.7801	24.5939	24.6335	25.1754	25.0519	24.9635	24.8346	-0.128937	0.320605	0.482057	1.05272	0	0	-0.791536	0	None	None
Eif4h	27.2665	27.2996	26.903	26.4223	27.1131	25.6269	26.0493	25.8995	26.4465	26.6707	26.2335	27.0009	26.1544	-0.846463	0.0043932	0.0261875	5.25498	1	0	-0.121014	0	None	None
Arl3	26.0915	25.7659	25.6145	25.7331	25.8035	25.366	25.7254	25.3888	25.4976	25.6048	25.2334	25.8017	25.4693	-0.332381	0.0133432	0.0578549	4.11142	0	0	-0.497349	0	None	None
Coro1b	27.0003	26.8696	26.3477	26.1106	26.9339	26.6741	26.5134	26.8386	27.6055	27.4815	27.6472	26.6524	27.1267	0.474286	0.116754	0.249826	2.001	0	0	0.00358678	0	None	None
Coro1c	27.7759	27.6079	27.4623	27.5444	27.8086	28.0173	27.7197	28.1358	28.6479	28.5358	28.8694	27.6398	28.321	0.681175	0.0103218	0.0485528	4.3643	1	0	0.43932	0	None	None
Preb	25.9178	25.2165	25.9592	26.0291	26.2355	26.5702	26.5008	26.6363	26.7221	26.5667	26.6429	25.8716	26.6065	0.734881	0.0120775	0.05372	4.2184	0	0	-0.256269	0	None	None
Ctsz	24.6012	23.3838	26.0043	26.8213	26.6653	29.9954	30.0371	30.4843	30.1659	30.0127	30.9738	25.4952	30.2782	4.78302	0.00138215	0.0118936	6.39367	1	0	0.401882	0	None	None
Fads2	25.1658	25.157	25.2146	25.3164	25.4513	25.8584	25.4116	26.0466	25.7544	25.7665	26.1865	25.261	25.8373	0.576282	0.00198362	0.0151296	6.04648	0	0	-0.531844	0	None	None
Gabbr1	25.4744	26.5657	25.5778	26.3831	25.9553	25.6347	26.0231	25.6672	25.3985	25.8225	24.9691	25.9913	25.5858	-0.405459	0.162907	0.312409	1.67849	0	0	-0.436223	0	None	None
Mpp2	26.0563	25.6962	25.8474	25.4954	25.9272	25.8552	25.4401	25.4876	25.4383	25.2137	25.2549	25.8045	25.4483	-0.356216	0.0268787	0.0946775	3.40083	0	0	-0.500999	0	None	None
Asah1	29.1634	28.9935	29.7491	30.1659	30.2582	30.7479	30.5702	31.3041	30.7355	30.3088	31.3671	29.666	30.8389	1.17289	0.00627012	0.0341599	4.87155	1	0	1.34691	0	None	None
Vapa	30.173	30.1586	30.3906	30.2976	30.2092	30.5904	30.6498	30.7819	30.5797	30.6072	30.9415	30.2458	30.6918	0.445976	0.000197297	0.00287882	8.44031	0	0	1.43331	0	None	None
Gsk3b	25.22	25.6013	25.3854	25.0618	25.3348	25.1611	25.1248	25.4198	25.3004	25.307	25.5083	25.3207	25.3036	-0.0170987	0.878234	0.927715	0.108246	0	0	-0.626537	0	None	None
Snx1	26.3418	26.1457	26.0397	26.4752	26.2659	26.17	26.5619	25.8955	26.5295	26.519	26.0526	26.2536	26.2881	0.0344543	0.810621	0.882401	0.180493	0	0	-0.243556	0	None	None
Ptgfrn	23.1889	22.8758	23.2557	22.5008	22.0048	23.9603	23.2	23.9619	24.2282	24.1136	24.371	22.7652	23.9725	1.20732	0.00330231	0.0214282	5.54435	1	0	-1.40279	0	None	None
Epb41l3	31.2037	30.9498	30.5617	30.4451	30.7659	30.7413	30.61	30.763	30.8858	30.8171	30.6148	30.7852	30.7387	-0.0465253	0.758256	0.847106	0.239385	0	0	1.55042	0	None	None
Tagln2	25.1712	25.2937	25.3164	25.3235	25.78	26.0452	25.255	25.5331	26.1203	25.784	26.0424	25.377	25.7967	0.419693	0.0406922	0.125512	2.99411	0	0	-0.516807	0	None	None
Arpc1b	24.3863	24.4619	24.3086	24.6825	24.5158	25.4504	25.6949	25.2483	26.3694	26.0494	26.9751	24.471	25.9646	1.49355	0.00181226	0.0144122	6.11657	1	0	-0.664215	0	None	None
Bpnt1	29.5398	28.9073	29.2026	28.9708	29.1994	29.0644	28.8458	28.7825	28.6693	29.0989	28.4032	29.164	28.8107	-0.353292	0.0475195	0.138674	2.85023	0	0	0.841542	0	None	None
Cldn10	25.45	25.2937	25.5148	25.1598	25.5438	24.7748	24.7028	24.2775	24.6094	24.6773	24.7325	25.3924	24.629	-0.763377	4.3981e-05	0.000971053	10.0082	1	0	-0.746925	0	None	None
Tjp2	28.1436	27.9814	27.9315	27.9803	27.9093	28.0487	27.9369	27.8878	27.93	27.8186	27.6157	27.9892	27.873	-0.116244	0.145967	0.290579	1.783	0	0	0.419618	0	None	None
Snapin	24.5044	24.357	25.5167	25.4372	25.0689	24.8592	24.79	24.8188	25.6766	25.5928	26.2568	24.9769	25.3324	0.355505	0.325348	0.487321	1.03705	0	0	-0.689453	0	None	None
Pld1	23.839	21.6614	21.9491	23.0332	21.5804	24.1874	24.2814	24.7281	23.911	23.6364	23.7254	22.4126	24.0783	1.66568	0.015972	0.0662657	3.91559	0	0	-1.45207	0	None	None
Ggt5	22.5407	22.914	22.4853	23.0199	21.8748	22.9629	23.0491	22.9633	23.1945	22.8698	22.9803	22.5669	23.0033	0.436402	0.0957779	0.220309	2.1824	0	0	-1.63595	0	None	None
Mecp2	27.5457	26.1439	27.9685	28.0764	28.9997	27.0328	27.4165	27.3962	24.6422	26.2461	26.1764	27.7468	26.485	-1.26179	0.0788721	0.192793	2.37487	0	0	0.0940059	0	None	None
Sel1l	26.3112	26.0311	26.6432	25.96	26.2853	26.7861	27.061	27.2118	27.1003	27.2353	26.7552	26.2462	27.0249	0.778755	0.000935215	0.00891643	6.80932	1	0	-0.0978876	0	None	None
Rgs6	25.3321	25.3725	24.7129	24.6677	24.3493	24.8897	24.1102	24.9535	25.2887	24.7486	25.0363	24.8869	24.8378	-0.0490498	0.853897	0.911445	0.133773	0	0	-0.806188	0	None	None
Epb41l1	29.0562	28.8564	28.574	28.5224	28.5945	28.7231	28.7535	28.7686	28.872	29.0011	28.7057	28.7207	28.804	0.0832891	0.486358	0.637834	0.648748	0	0	0.751669	0	None	None
Ubl3	24.4634	24.8898	24.8416	25.0375	24.6132	23.6532	24.3757	24.2733	23.8857	24.1136	24.853	24.7691	24.1924	-0.576683	0.0198079	0.0768241	3.7023	0	0	-0.958625	0	None	None
Fkbp9	23.6933	23.548	24.193	24.564	24.6739	24.4953	25.1441	24.6052	24.1108	24.5846	25.6178	24.1344	24.7596	0.625189	0.0782421	0.191805	2.38229	0	0	-0.972097	0	None	None
Psma5	27.8467	28.0357	26.8013	27.2425	27.1695	27.8752	27.8352	27.6234	27.819	28.0939	27.729	27.4192	27.8293	0.410117	0.148313	0.293652	1.76782	0	0	0.29704	0	None	None
Dnpep	28.2814	28.3805	28.3571	28.1516	28.4679	27.7106	27.7095	27.3362	27.5929	27.8412	28.0577	28.3277	27.708	-0.619678	0.000679877	0.007108	7.13634	1	0	0.454279	0	None	None
Gria4	26.4725	25.9855	25.986	26.2267	25.9898	26.1659	25.9727	25.9131	26.1481	26.0373	25.9755	26.1321	26.0355	-0.096673	0.398206	0.559155	0.838681	0	0	-0.31829	0	None	None
Gria3	27.7221	27.5834	27.4678	26.8379	27.1627	27.3418	27.3927	27.0383	26.9488	26.7239	26.373	27.3548	26.9698	-0.385002	0.119198	0.252703	1.98449	0	0	0.112512	0	None	None
Homer1	25.9851	25.9143	26.0143	25.2941	25.0708	25.4999	26.0475	25.3993	25.3707	24.5276	25.1967	25.6557	25.3403	-0.315452	0.291612	0.45134	1.14771	0	0	-0.552282	0	None	None
Kcnj16	26.721	26.4394	25.9169	26.2445	26.652	27.0256	26.4581	27.0009	27.3324	26.4788	26.8896	26.3947	26.8642	0.469491	0.0453427	0.134189	2.89766	0	0	-0.100305	0	None	None
Itpr2	26.1484	26.7704	25.942	26.5639	25.7245	26.9116	27.1371	26.8584	26.884	26.1834	26.4723	26.2298	26.7411	0.511302	0.0670691	0.172478	2.53551	0	0	-0.157825	0	None	None
Kcnq2	25.0476	24.5412	24.0767	24.0544	24.0449	24.8706	24.6235	24.9606	24.8085	23.63	24.3084	24.353	24.5336	0.180648	0.540218	0.683366	0.549269	0	0	-0.973596	0	None	None
Psma7	26.9525	27.4214	26.3184	26.897	26.3316	26.9708	26.8272	27.0945	26.8573	27.2159	26.7945	26.7842	26.96	0.175856	0.460011	0.613836	0.704074	0	0	-0.00339144	0	None	None
Dctn6	24.7939	24.8013	24.3752	25.1335	24.6477	24.5822	24.6871	24.2457	24.7427	24.2961	24.2754	24.7503	24.4715	-0.278817	0.107835	0.237307	2.07517	0	0	-0.90663	0	None	None
Dpp6	29.4258	29.1468	29.2621	29.1642	29.2752	29.1954	28.9935	29.2918	29.3001	29.083	29.3042	29.2548	29.1947	-0.0601329	0.431385	0.587791	0.766624	0	0	0.936385	0	None	None
Strap	27.4748	27.4289	26.3753	26.7629	26.5825	27.5733	27.1966	27.4411	27.1093	27.1493	27.274	26.9249	27.2906	0.365739	0.18297	0.33628	1.57226	0	0	0.0907272	0	None	None
Dctn3	24.9845	25.8463	24.9208	24.874	25.1735	25.4023	25.4028	25.2155	25.4272	25.059	24.772	25.1598	25.2131	0.0533102	0.805453	0.879384	0.185435	0	0	-0.676724	0	None	None
Heph	26.0741	26.156	26.455	26.3553	26.4456	25.9758	26.2717	25.8399	26.0061	25.7297	25.7228	26.2972	25.9243	-0.372884	0.0100572	0.047605	4.39274	0	0	-0.307506	0	None	None
Slc7a5	27.2898	27.9421	26.7566	27.1868	27.1956	27.4507	27.3621	27.5453	27.2299	27.3288	27.1641	27.2742	27.3468	0.0726286	0.731127	0.82922	0.270173	0	0	0.171728	0	None	None
Cpne6	25.755	25.8786	25.2468	25.811	25.417	25.6948	25.9104	25.7689	25.6309	25.7211	25.5703	25.6217	25.7161	0.0943742	0.505237	0.655168	0.610064	0	0	-0.484028	0	None	None
Tfg	25.7039	25.6534	25.9129	26.024	25.7221	25.8374	25.6342	25.5589	25.8915	25.7872	25.5999	25.8032	25.7182	-0.0850705	0.373735	0.535777	0.900295	0	0	-0.447344	0	None	None
Plcb1	28.5483	28.2455	28.0268	27.7735	28.3187	28.2321	28.4782	28.4644	28.8093	28.283	28.3733	28.1826	28.44	0.257479	0.143538	0.287761	1.79706	0	0	0.571501	0	None	None
Atp6v1c1	29.5937	29.72	29.0295	28.9088	29.2241	29.6793	29.3321	29.6088	29.9131	29.6045	29.6966	29.2952	29.6391	0.343858	0.0980685	0.224195	2.15718	0	0	1.0332	0	None	None
Atp6v0a1	31.2663	30.9484	30.965	30.7757	30.9143	31.089	31.0653	31.1089	31.3735	30.9074	31.0583	30.974	31.1004	0.126442	0.248092	0.403922	1.30785	0	0	1.66036	0	None	None
Hnrnpc	24.614	24.9584	23.7411	23.9402	24.4209	23.2838	23.8775	23.4677	23.223	23.2461	23.258	24.3349	23.3927	-0.942259	0.00926219	0.0445967	4.48692	1	0	-1.20508	0	None	None
Cacna2d3	26.1519	25.4597	25.5217	24.9629	25.4704	25.7378	25.6898	25.6532	25.8911	25.5385	24.7851	25.5133	25.5493	0.0359304	0.888101	0.934316	0.0980176	0	0	-0.538988	0	None	None
Abhd16a	28.1253	27.6653	28.2894	28.179	28.0811	28.1758	28.2444	28.2018	28.0555	27.9771	27.7547	28.068	28.0682	0.000191624	0.998863	0.999459	0.000780655	0	0	0.474359	0	None	None
Clic1	22.4826	21.4263	22.1124	22.8533	20.3327	24.5246	24.7713	24.6134	24.7345	24.8209	24.2485	21.8415	24.6189	2.77738	0.00281946	0.0194294	5.68561	1	0	-1.45818	0	None	None
Vars	25.7506	25.6365	25.2861	25.8904	25.396	25.1222	25.2424	25.2537	25.5867	25.787	25.5976	25.5919	25.4316	-0.160339	0.326218	0.488308	1.03414	0	0	-0.546785	0	None	None
Bag6	25.1671	25.4167	25.2781	25.6973	25.0482	25.2149	25.1921	25.0749	25.4259	25.3661	25.231	25.3215	25.2508	-0.0706846	0.588442	0.723639	0.466657	0	0	-0.636902	0	None	None
Ap3b1	26.2142	25.7883	26.0525	26.177	26.2413	25.7256	26.6264	26.8736	26.5098	26.303	26.0405	26.0946	26.3465	0.251838	0.223417	0.380796	1.39291	0	0	-0.263653	0	None	None
Stk39	26.1245	26.0276	25.876	25.7317	25.9138	25.6795	25.4304	25.3612	25.9737	25.3242	25.8186	25.9347	25.5979	-0.336807	0.0297721	0.101334	3.30281	0	0	-0.445109	0	None	None
Uso1	24.855	25.2694	24.7688	24.8881	24.929	25.164	24.9292	25.51	25.2192	25.1057	25.2532	24.9421	25.1969	0.254784	0.0571369	0.154409	2.69517	0	0	-0.723464	0	None	None
P2rx7	24.151	24.1204	23.5074	23.8868	24.5795	23.6811	23.7699	23.5447	23.5382	23.2233	23.4783	24.049	23.5393	-0.509771	0.0407277	0.125512	2.99411	0	0	-1.2329	0	None	None
Napa	28.8165	28.7506	28.7078	28.6595	28.8035	28.8416	28.5314	28.9867	29.3066	28.666	29.5212	28.7476	28.9756	0.227976	0.203653	0.359715	1.47507	0	0	0.791311	0	None	None
Pygm	31.5467	31.5272	30.6002	30.8536	30.7793	30.9125	30.5829	30.6847	30.7338	31.0373	30.3353	31.0614	30.7144	-0.346954	0.170132	0.320587	1.64121	0	0	1.60074	0	None	None
Farsb	24.7786	25.222	24.9969	25.0274	25.2085	24.9659	24.5676	24.5548	24.5716	24.7978	25.6178	25.0467	24.8459	-0.200757	0.317719	0.479004	1.06189	0	0	-0.772662	0	None	None
Ubqln2	23.8215	23.7911	24.1162	24.1147	24.2912	23.9847	23.7743	24.0212	24.193	23.9107	24.2392	24.0269	24.0205	-0.00641636	0.958444	0.975004	0.03652	0	0	-1.14118	0	None	None
H2afy	28.0535	27.5144	28.7289	27.7393	29.1425	28.0052	28.9421	28.5501	26.973	24.9459	26.2422	28.2357	27.2764	-0.959291	0.206456	0.363275	1.46087	0	0	0.349702	0	None	None
Mvk	25.1217	25.0602	24.299	24.701	24.4787	24.9918	24.8142	24.9755	25.0036	24.9563	24.0612	24.7321	24.8004	0.068316	0.76311	0.851168	0.232484	0	0	-0.84457	0	None	None
Amfr	22.8303	22.2166	21.732	21.7557	23.2524	22.8237	22.8437	22.5427	22.8725	22.4527	22.8208	22.3574	22.726	0.368653	0.291713	0.45134	1.14771	0	0	-1.73318	0	None	None
Gyg1	24.5801	24.9656	24.6862	24.606	24.8539	24.726	24.7692	25.1763	24.8021	24.6345	24.7735	24.7383	24.8136	0.0752488	0.497967	0.649397	0.622827	0	0	-0.840703	0	None	None
Bcam	27.3471	26.9311	26.8073	27.1678	27.0687	26.9681	27.3417	27.607	26.5124	26.5667	27.1382	27.0644	27.0223	-0.0420738	0.838307	0.900719	0.150851	0	0	0.0650201	0	None	None
Tbl2	25.5418	25.6437	25.8433	25.8831	25.381	25.8733	26.0553	25.914	26.0147	26.5476	27.1059	25.6586	26.2518	0.593215	0.0297539	0.101334	3.30281	0	0	-0.369658	0	None	None
Pex14	28.2013	27.735	28.8051	28.0339	28.1556	28.5074	28.2487	28.0171	28.3212	28.4247	27.9049	28.1862	28.2373	0.0511429	0.805588	0.879384	0.185435	0	0	0.531738	0	None	None
Clcn2	24.6027	24.9446	24.2936	24.2843	24.8781	24.3777	24.196	24.4056	24.4526	24.6364	24.6923	24.6007	24.4601	-0.140608	0.406856	0.564918	0.823886	0	0	-0.938803	0	None	None
Plod3	21.6707	22.0961	22.9752	22.5496	22.995	26.2728	26.6146	26.7192	26.3057	26.6737	26.4372	22.4573	26.5039	4.04654	3.39483e-05	0.000819643	10.2527	1	0	-0.958696	0	None	None
Plod1	24.2514	24.1225	24.1765	24.0768	24.1828	25.7304	25.559	25.4971	26.2202	25.2605	25.3658	24.162	25.6055	1.44353	9.7896e-05	0.00165929	9.23522	1	0	-0.797654	0	None	None
Atp2b2	31.4245	31.2345	30.9295	30.8541	30.9456	31.1935	31.2148	31.0798	31.2752	30.9963	30.8658	31.0776	31.1043	0.0266228	0.838003	0.900719	0.150851	0	0	1.68184	0	None	None
Rab9a	25.3398	25.0265	25.4542	26.0607	25.8673	26.1055	25.978	25.7548	25.9362	25.9893	26.2517	25.5497	26.0026	0.452894	0.0697856	0.177156	2.49691	0	0	-0.441182	0	None	None
Syt11	24.5043	24.6999	25.1005	24.6353	24.4941	24.5556	25.1225	25.4147	25.3109	25.117	25.798	24.6868	25.2198	0.532969	0.0280111	0.0976147	3.35676	0	0	-0.769864	0	None	None
Syt7	26.4349	26.4056	26.6772	26.2687	26.6569	26.0313	26.1105	26.2852	26.5608	26.095	26.7598	26.4887	26.3071	-0.181553	0.23837	0.396025	1.33634	0	0	-0.192823	0	None	None
Esd	27.6273	27.5089	26.7732	27.2811	26.9114	27.3657	27.2233	27.612	27.3745	27.1342	27.12	27.2204	27.305	0.0845844	0.659626	0.77565	0.366523	0	0	0.152615	0	None	None
Dstn	28.4275	28.1969	28.2095	28.1191	28.2549	28.2108	28.0645	28.1533	28.1034	28.0176	28.0894	28.2416	28.1065	-0.135094	0.0582339	0.156346	2.67718	0	0	0.516665	0	None	None
Gpc1	27.3161	27.1915	26.5335	26.681	26.9542	27.332	26.7299	26.9255	26.83	26.9457	26.8867	26.9352	26.9416	0.00638865	0.971181	0.981121	0.0274968	0	0	0.0231032	0	None	None
Eif3i	24.5803	24.772	24.2682	24.6449	24.3711	24.3886	24.0101	24.3514	24.8978	25.1847	24.4315	24.5273	24.544	0.0167433	0.934004	0.960672	0.0578835	0	0	-0.936691	0	None	None
Dctn5	24.2557	24.0473	23.5886	23.7557	23.9901	24.3305	24.2299	24.2503	24.1977	24.0576	23.9886	23.9275	24.1758	0.248274	0.10283	0.230988	2.11411	0	0	-1.13005	0	None	None
Actr10	26.0662	25.9114	25.9991	25.7207	25.8763	25.6457	25.7011	25.8835	26.1539	25.6823	26.1716	25.9148	25.873	-0.0417476	0.723623	0.823492	0.280173	0	0	-0.394144	0	None	None
Vapb	30.8199	30.5457	30.6891	30.7196	30.7705	30.9877	31.217	31.0012	30.8455	30.8986	30.6772	30.7089	30.9379	0.228918	0.0296677	0.101184	3.30495	0	0	1.57497	0	None	None
Add3	28.2776	28.387	28.2052	27.9743	28.3093	28.1401	28.1379	28.3396	28.8824	28.6585	28.3919	28.2307	28.4251	0.194402	0.201871	0.357886	1.48243	0	0	0.578112	0	None	None
Add2	29.032	28.7706	28.2962	28.2359	28.4205	28.4436	28.3713	28.7507	29.3104	29.0079	28.8365	28.5511	28.7868	0.235696	0.28906	0.44953	1.15351	0	0	0.714345	0	None	None
Add1	30.4312	30.0952	29.7393	29.6835	29.9109	30.0198	30.1081	30.3276	30.5944	30.1966	30.1814	29.972	30.238	0.265973	0.139	0.281523	1.82868	0	0	1.288	0	None	None
Plekhb1	25.0407	25.1331	25.1872	24.6674	25.8671	24.0335	23.9487	24.0766	24.5316	25.2495	24.5247	25.1791	24.3941	-0.785001	0.0203251	0.0781339	3.67791	0	0	-0.836458	0	None	None
Ndrg3	28.0478	28.2429	28.1653	27.8741	27.877	28.224	28.2015	28.4547	28.5378	28.2446	28.1996	28.0414	28.3104	0.268979	0.0224582	0.0834658	3.58267	0	0	0.517413	0	None	None
Ndrg2	31.9555	31.7354	31.6016	31.6178	31.6669	31.6511	31.5124	31.6135	31.8518	31.5473	30.8323	31.7154	31.5014	-0.214021	0.213597	0.370839	1.43113	0	0	1.88855	0	None	None
Dnajb2	24.6772	24.6829	24.6552	23.8803	24.2291	24.5549	24.0115	24.1221	24.5393	23.8132	24.4482	24.4249	24.2482	-0.176747	0.413017	0.571346	0.807563	0	0	-1.01623	0	None	None
Sec11a	23.6016	23.5592	22.4733	22.8576	22.9665	24.656	24.64	24.9104	24.9354	25.0728	24.7192	23.0917	24.8223	1.73063	0.000688891	0.00715764	7.1263	1	0	-1.16785	0	None	None
Dnaja2	27.5192	27.6012	27.3535	27.2613	27.637	27.4927	27.5445	27.5467	27.9394	27.2436	27.4455	27.4744	27.5354	0.0609575	0.617081	0.743815	0.426984	0	0	0.249386	0	None	None
Grm3	23.7201	23.9642	24.4396	24.5816	24.435	23.1658	23.1103	23.8329	23.7539	23.135	23.973	24.2281	23.4952	-0.732959	0.0116105	0.0524709	4.25234	0	0	-1.20594	0	None	None
Qki	24.7124	25.1158	24.4508	24.3519	24.7471	24.096	23.8694	24.9488	24.4996	24.4165	24.5247	24.6756	24.3925	-0.283103	0.196228	0.351785	1.50724	0	0	-0.937342	0	None	None
Pclo	28.939	28.359	28.7828	28.4028	28.5284	28.62	28.5363	28.5352	28.3984	28.0122	27.0708	28.6024	28.1955	-0.406913	0.170469	0.321041	1.63917	0	0	0.606504	0	None	None
Tollip	25.9179	26.9585	26.9132	26.8642	26.9319	26.8454	26.9518	27.4261	27.5328	27.8189	27.946	26.7171	27.4202	0.703026	0.0299744	0.101526	3.30007	0	0	0.075116	0	None	None
Iigp1	23.4446	22.5408	22.8091	22.41	23.1183	28.1481	27.8472	28.8004	28.4101	28.0966	28.5493	22.8645	28.3086	5.44408	1.98992e-08	6.04712e-06	17.3353	1	0	-0.516903	0	None	None
Vps29	26.8785	26.7421	26.5676	27.0631	26.982	26.8087	26.8167	26.7548	27.2303	27.0006	27.0081	26.8467	26.9365	0.0898505	0.453668	0.607546	0.718934	0	0	0.00439123	0	None	None
Ca5b	21.4462	22.1717	22.6204	20.8014	23.3486	25.4382	25.375	25.3697	25.426	24.8893	24.7328	22.0777	25.2051	3.12748	0.00141373	0.0119961	6.38129	1	0	-1.29391	0	None	None
Rgs17	26.6321	26.4623	25.0308	25.2025	25.2595	26.2551	25.6817	25.7503	25.746	25.0348	25.3575	25.7175	25.6376	-0.079882	0.841013	0.902026	0.148759	0	0	-0.480573	0	None	None
Map1a	30.8963	30.636	30.771	30.7746	30.801	30.4528	30.4268	30.5432	30.9564	30.9089	30.4829	30.7758	30.6285	-0.147279	0.209763	0.366076	1.44978	0	0	1.52653	0	None	None
Uchl1	31.2916	30.8383	30.362	30.5396	29.5614	30.5952	30.6375	30.4908	30.4756	30.7083	30.1366	30.5186	30.5073	-0.0112842	0.971367	0.981121	0.0274968	0	0	1.45096	0	None	None
Tmed2	27.3761	27.3167	27.8467	27.2974	27.4722	28.3405	28.533	28.7201	28.5274	28.0634	28.5399	27.4618	28.454	0.992236	5.88443e-05	0.00118965	9.71525	1	0	0.430342	0	None	None
Arpc1a	27.9907	27.7144	27.2345	27.3797	27.882	27.7889	27.5867	27.5866	28.2156	27.9953	28.0736	27.6403	27.8744	0.234165	0.23087	0.387713	1.36694	0	0	0.350224	0	None	None
Myo1c	25.8041	25.5151	26.3402	26.2788	26.2072	26.3445	26.1541	26.6665	26.1403	26.2156	26.2753	26.0291	26.2994	0.270315	0.179701	0.331823	1.59152	0	0	-0.286154	0	None	None
Gpaa1	23.7335	22.2112	24.0082	24.0501	24.191	24.691	25.1776	24.7957	24.4613	24.0183	24.8111	23.6388	24.6592	1.02038	0.0460052	0.135516	2.88346	0	0	-1.09116	0	None	None
Lypla2	26.9534	26.194	27.258	26.9438	26.2656	26.7868	26.8496	27.1176	26.6438	26.1572	26.4373	26.723	26.6654	-0.0575729	0.824558	0.8915	0.165694	0	0	-0.0744713	0	None	None
Ruvbl2	23.8499	24.0367	23.9329	24.4871	24.0404	23.9781	24.3437	24.2398	23.8556	23.7827	24.1834	24.0694	24.0639	-0.00553829	0.970139	0.981121	0.0274968	0	0	-1.12404	0	None	None
Akap12	27.1715	27.0419	26.9586	27.0524	27.2778	27.1038	27.0845	27.2919	27.5568	27.7067	27.6839	27.1004	27.4046	0.304162	0.0485175	0.140441	2.83197	0	0	0.148562	0	None	None
Trpv2	25.6343	25.079	24.7609	23.527	24.8095	25.3179	25.6027	25.6308	25.5297	25.0574	24.8867	24.7621	25.3375	0.575428	0.177797	0.329862	1.60007	0	0	-0.731306	0	None	None
Cdh13	26.729	26.5651	26.397	26.1951	26.3674	26.3242	26.1311	26.2345	26.2783	26.4713	26.3063	26.4507	26.291	-0.159752	0.168104	0.318912	1.64877	0	0	-0.203623	0	None	None
Slc7a11	24.9299	24.4137	24.6231	24.2043	24.9315	24.9354	24.7476	24.4969	24.323	24.3523	24.4772	24.6205	24.5554	-0.0651022	0.717489	0.819649	0.286921	0	0	-0.915812	0	None	None
Tapbp	24.0812	23.0959	23.2392	23.5875	23.7905	30.0402	29.8425	30.447	30.5298	29.9487	29.9814	23.5589	30.1316	6.57273	8.62861e-09	4.82627e-06	17.6607	1	0	-0.0141261	0	None	None
Fut8	24.525	24.8201	24.3301	24.7204	24.3779	24.9896	25.0465	25.0225	24.3659	24.4195	24.5074	24.5547	24.7252	0.170538	0.325413	0.487321	1.03705	0	0	-0.895031	0	None	None
Scn8a	24.9964	24.7071	23.7353	24.6008	25.088	24.9925	24.7436	24.6335	24.1559	23.8793	23.7745	24.6255	24.3632	-0.262317	0.427203	0.5832	0.777936	0	0	-0.953185	0	None	None
Prkra	24.7373	25.0701	24.8838	26.0689	24.9895	24.3305	24.9972	24.401	25.908	25.7999	25.497	25.1499	25.1556	0.00568618	0.987991	0.991833	0.0118306	0	0	-0.690185	0	None	None
Skp1	27.4124	27.4374	27.3832	27.1636	27.4965	27.2103	27.1758	27.423	27.5744	27.0568	27.5776	27.3786	27.3363	-0.0422791	0.701151	0.807226	0.308956	0	0	0.190485	0	None	None
Cul1	23.6964	23.5278	23.0379	22.2857	21.731	23.7508	23.4261	23.786	23.2679	23.6234	23.065	22.8558	23.4865	0.630783	0.169984	0.320587	1.64121	0	0	-1.48175	0	None	None
Pfdn5	25.5572	25.0643	24.6562	24.7893	24.7176	25.38	24.9679	24.7157	24.8085	24.7981	24.723	24.9569	24.8989	-0.0580754	0.774622	0.85853	0.220059	0	0	-0.780011	0	None	None
Atrn	23.766	24.3345	24.032	24.0544	24.0748	23.6016	23.495	23.6829	24.4917	23.7141	24.804	24.0523	23.9649	-0.0874636	0.726434	0.825608	0.276471	0	0	-1.14723	0	None	None
Pdcd6ip	27.409	27.5998	27.4351	27.5324	27.5272	27.4299	26.729	27.4092	27.6344	27.1141	26.8504	27.5007	27.1945	-0.306208	0.0905946	0.212315	2.23572	0	0	0.18655	0	None	None
Slc37a2	22.1587	23.1101	22.1726	23.4143	21.7367	26.628	25.9159	26.9874	25.7041	25.2372	26.8565	22.5185	26.2215	3.70301	1.55917e-05	0.000467194	11.0637	1	0	-1.00287	0	None	None
Atp6v1g2	29.5262	29.4055	29.206	29.3196	28.8317	29.3947	29.2533	29.5567	29.6195	29.5491	28.7542	29.2578	29.3546	0.096777	0.598645	0.730299	0.453441	0	0	0.96891	0	None	None
Pfkp	29.4764	29.2832	29.233	29.0978	29.2869	29.3765	29.1376	29.439	29.4733	29.05	29.111	29.2755	29.2646	-0.0108795	0.913329	0.950537	0.0731853	0	0	0.95446	0	None	None
Calcrl	24.7133	23.9566	23.9744	23.8038	23.5289	24.192	24.3366	24.0195	24.5885	24.5381	23.76	23.9954	24.2391	0.243694	0.333822	0.494617	1.01562	0	0	-1.10383	0	None	None
Adam22	29.6623	29.551	29.128	28.8291	29.1201	29.3511	29.241	29.4316	29.1826	29.0166	28.9733	29.2581	29.1994	-0.0587247	0.74195	0.836127	0.258206	0	0	0.937977	0	None	None
Ptges3	27.162	26.8726	26.4267	27.3371	26.6668	26.7243	26.7609	27.0356	26.771	27.1356	27.1219	26.893	26.9249	0.0318321	0.867126	0.921493	0.117956	0	0	0.011329	0	None	None
Mpdu1	26.2512	25.8792	25.796	26.1719	26.0437	26.5287	26.347	26.9264	26.8249	26.6255	26.0405	26.0284	26.5488	0.520427	0.0103224	0.0485528	4.3643	0	0	-0.236471	0	None	None
Acot9/Acot10	30.4209	29.8529	31.0808	31.1459	30.7473	30.6901	30.7154	30.2279	30.2655	30.367	30.2255	30.6496	30.4152	-0.234308	0.39901	0.559364	0.83814	0	0	1.45872	0	None	None
Ak1	28.5885	28.4692	28.2549	27.9215	27.8373	28.0992	27.9103	28.3257	28.2236	27.9113	27.8454	28.2143	28.0526	-0.161712	0.370052	0.532544	0.909027	0	0	0.500454	0	None	None
Htra1	23.6017	22.8666	23.267	22.667	23.2701	23.72	23.6669	24.262	24.1269	24.0277	25.2338	23.1345	24.1729	1.03839	0.0057996	0.0322243	4.95571	1	0	-1.289	0	None	None
Dgke	26.636	26.1671	26.0388	25.8017	25.89	26.5135	26.4952	26.551	26.2447	26.2112	26.3982	26.1067	26.4023	0.295588	0.116713	0.249826	2.001	0	0	-0.250089	0	None	None
Enpp2	24.4799	24.8201	24.301	24.6143	25.0149	24.2116	24.8113	24.8451	24.9982	24.4227	26.0732	24.646	24.8937	0.247656	0.425191	0.581432	0.782317	0	0	-0.843145	0	None	None
Nsdhl	27.5237	27.4543	27.7756	27.7977	27.4664	28.1247	28.0599	28.3811	28.2152	28.0301	28.2016	27.6035	28.1688	0.565239	0.000383745	0.00470018	7.73307	0	0	0.401672	0	None	None
Adam23	29.5354	29.5287	29.0598	28.6398	28.8924	29.2126	29.0425	29.017	28.9018	28.601	28.5567	29.1312	28.8886	-0.242635	0.27938	0.439569	1.18584	0	0	0.850559	0	None	None
Psma4	26.3196	26.0494	25.8214	26.1053	26.2164	26.3174	26.0534	26.0556	26.4006	25.8299	25.9747	26.1024	26.1053	0.00283154	0.981924	0.98762	0.0179727	0	0	-0.310277	0	None	None
Psmb2	25.7252	26.1053	25.4032	24.7934	25.6342	25.5852	25.2401	25.544	26.2559	25.887	25.3569	25.5323	25.6449	0.112599	0.68244	0.793304	0.334054	0	0	-0.516111	0	None	None
Psma1	27.0811	27.3867	26.7772	27.0192	26.632	27.0607	26.9164	27.1338	27.3388	27.7825	27.4146	26.9793	27.2745	0.295218	0.138369	0.280754	1.83262	0	0	0.0983718	0	None	None
Tmem176b	24.156	22.4776	22.2888	23.2018	21.0374	25.0997	24.6076	25.18	25.0689	24.3727	26.4384	22.6323	25.1279	2.49556	0.00481453	0.0281491	5.15077	1	0	-1.19856	0	None	None
Tagln3	28.9882	28.4979	28.4785	28.2774	28.7531	29.0424	28.673	28.8214	29.2588	28.8171	28.3198	28.599	28.8221	0.223093	0.245926	0.403188	1.31047	0	0	0.73098	0	None	None
Atp6ap1	27.8586	27.7462	27.4547	27.5368	27.1991	28.3757	28.3751	28.7338	28.6794	28.4337	28.2893	27.5591	28.4812	0.922094	0.000265372	0.00359108	8.12137	1	0	0.45519	0	None	None
Trim3	25.0011	24.7249	24.8088	24.9482	25.0513	24.704	24.3665	24.8391	24.8273	24.2271	23.7729	24.9069	24.4561	-0.450747	0.0458211	0.135128	2.8876	0	0	-0.878433	0	None	None
Adam11	25.5926	25.9334	25.2026	25.294	25.3193	25.302	25.085	25.8583	25.1728	25.1126	24.7225	25.4684	25.2089	-0.259505	0.23121	0.387971	1.36598	0	0	-0.615943	0	None	None
Psmb3	26.2464	26.364	25.967	25.5866	25.4709	25.9877	25.7803	26.053	26.1482	25.9259	26.1371	25.927	26.0054	0.0783877	0.689702	0.79953	0.322776	0	0	-0.365272	0	None	None
Vps4a/Vps4b	23.938	23.7911	23.6528	23.9517	24.1119	23.8905	23.6614	24.1359	23.7172	23.9147	24.4948	23.8891	23.9691	0.0799661	0.602519	0.732097	0.449893	0	0	-1.17899	0	None	None
Cnn3	27.009	26.6406	26.6446	26.4791	26.7112	27.0909	27.0745	27.1292	27.4152	27.175	27.0358	26.6969	27.1534	0.456533	0.00304953	0.0203464	5.61908	0	0	0.0178065	0	None	None
Gng12	30.2456	29.4213	29.7067	29.4406	29.4387	29.8262	29.2421	30.0355	29.5412	28.9224	29.3777	29.6506	29.4909	-0.159718	0.501145	0.651142	0.618956	0	0	1.07458	0	None	None
Sec14l2	26.3582	26.1118	25.8407	25.8074	26.0288	25.7641	25.755	25.8241	25.8948	25.8394	25.7877	26.0294	25.8108	-0.218542	0.0934962	0.216694	2.20627	0	0	-0.383676	0	None	None
Ghdc	22.8117	22.3208	21.7982	22.6095	23.02	22.5783	23.4634	23.5204	23.7553	22.4315	23.4783	22.512	23.2045	0.692505	0.0526651	0.146676	2.7693	0	0	-1.60673	0	None	None
Slc33a1	23.1058	21.9026	22.9168	22.8279	22.7321	23.8802	24.2307	24.1973	24.2393	24.0304	23.1797	22.6971	23.9596	1.26255	0.00140971	0.0119961	6.38129	1	0	-1.41897	0	None	None
Pacsin3	24.0839	24.2945	24.6501	24.4905	24.9315	24.6628	24.1443	24.5604	24.1906	24.6366	24.6178	24.4901	24.4688	-0.0213551	0.906011	0.945565	0.0807511	0	0	-0.959153	0	None	None
Gpr37l1	27.8671	27.5656	27.004	27.6775	28.2489	28.1223	27.4184	28.111	28.5857	28.1608	27.5593	27.6726	27.9929	0.320313	0.266192	0.423384	1.23996	0	0	0.380349	0	None	None
Kdelr1/Kdelr2	24.1241	22.2568	21.7959	23.9219	22.7163	23.599	24.5647	24.1061	24.1415	24.5952	24.5213	22.963	24.2546	1.29163	0.0448918	0.133325	2.90698	0	0	-1.30693	0	None	None
Psmd6	24.8944	25.2785	24.4216	24.5885	25.1655	25.5859	25.2512	25.0205	25.8456	25.2419	25.0161	24.8697	25.3269	0.457138	0.0617867	0.163401	2.61351	0	0	-0.711953	0	None	None
Rap1b	25.1313	24.8518	25.52	25.1021	25.0619	24.9925	25.2862	25.6124	25.6651	25.9081	25.2534	25.1334	25.4529	0.319534	0.100109	0.227156	2.13824	0	0	-0.634102	0	None	None
Ggt7	29.1611	28.9411	28.9253	28.5191	28.9134	28.8003	28.9698	28.8118	29.2644	28.8847	29.0487	28.892	28.9633	0.071325	0.588376	0.723639	0.466657	0	0	0.817699	0	None	None
Gatb	25.9199	26.0649	26.1035	25.7541	25.4895	26.2208	25.9655	25.7336	26.0302	26.0382	25.9478	25.8664	25.9894	0.122984	0.37706	0.538703	0.892437	0	0	-0.380572	0	None	Matrix
Acy1	25.7367	24.8066	24.4973	24.8307	25.0391	24.9067	24.4301	24.7775	24.3511	24.6906	24.7995	24.9821	24.6592	-0.322831	0.207864	0.364558	1.45578	0	0	-0.822851	0	None	None
Lims1	23.4444	23.507	22.0553	22.4356	20.6127	23.8269	23.6702	23.8523	23.8918	24.0277	24.4948	22.411	23.9606	1.54962	0.0415312	0.127016	2.97691	0	0	-1.4759	0	None	None
Eif3m	24.0816	24.1258	24.9724	24.0116	24.5092	24.1972	24.552	24.4647	24.4816	23.8951	24.5873	24.3401	24.363	0.0228775	0.916648	0.951029	0.0724389	0	0	-1.01023	0	None	None
Trabd	25.0797	24.6099	26.0918	25.9724	26.1619	25.8882	25.5379	25.5075	25.2685	24.8082	24.5951	25.5831	25.2676	-0.315575	0.421547	0.579073	0.788183	0	0	-0.581301	0	None	None
Ppap2b	28.307	28.2634	27.4122	27.3921	27.8042	27.829	28.3016	28.2326	28.1239	28.3443	28.0275	27.8358	28.1431	0.307348	0.205554	0.362501	1.46394	0	0	0.442943	0	None	None
Actr3	29.2556	28.6252	28.6407	28.6732	28.7954	29.2363	29.1785	29.418	29.6383	29.0131	29.4803	28.798	29.3274	0.529371	0.00778657	0.0399477	4.64574	0	0	0.871653	0	None	None
Ufsp2	25.7786	25.7524	26.051	25.5129	25.6034	26.0107	26.2889	26.5708	26.1587	26.2682	26.07	25.7397	26.2279	0.488231	0.00358235	0.022556	5.47034	0	0	-0.358237	0	None	None
Myo5a	30.4805	29.9252	30.5786	30.3009	30.4237	30.4773	30.3645	30.3815	31.0387	30.8181	30.9005	30.3418	30.6635	0.321664	0.0821338	0.197876	2.33733	0	0	1.44683	0	None	None
Taldo1	27.8856	28.0601	27.1155	27.7831	27.6638	27.0839	26.8281	27.1022	27.2258	27.5668	27.1326	27.7016	27.1566	-0.545041	0.0237742	0.087008	3.52271	0	0	0.219094	0	None	None
Atad3	30.0562	29.6331	30.8863	30.573	30.5263	30.18	30.3107	30.1208	29.9735	30.1382	29.9873	30.335	30.1184	-0.216551	0.386974	0.547968	0.867837	0	0	1.33661	0	None	None
Cers2	25.8942	26.3645	26.8376	26.1337	26.5366	26.5989	26.9964	26.3925	26.6012	26.8236	26.497	26.3533	26.6516	0.298253	0.15671	0.304176	1.71702	0	0	-0.151055	0	None	None
Tor1aip1	25.1792	25.0395	26.2212	25.6938	26.3417	26.6487	26.8142	26.8399	26.1737	26.4275	26.7643	25.6951	26.6114	0.916303	0.0215476	0.0812513	3.62147	0	0	-0.290549	0	None	None
Chmp1a	23.8459	23.6828	23.8641	24.1301	24.1769	24.3815	23.797	24.3857	24.0926	24.1953	24.1167	23.94	24.1615	0.221494	0.120792	0.255388	1.96924	0	0	-1.13041	0	None	None
Pdia5	21.2681	21.3136	22.1609	20.6048	23.4717	24.9702	25.2001	24.6797	24.3475	25.8437	24.8722	21.7638	24.9856	3.22176	0.00137935	0.0118936	6.39367	1	0	-1.40045	0	None	None
Dars	27.7507	27.2857	27.2255	27.3969	27.5578	27.8439	27.8992	27.7991	28.2216	28.2157	28.7161	27.4433	28.1159	0.672642	0.00391689	0.0240752	5.37631	1	0	0.359116	0	None	None
Pcyt2	24.6702	24.6672	24.5499	24.582	24.382	24.4287	24.5055	24.4169	24.3617	24.3823	24.5996	24.5703	24.4491	-0.12113	0.0977154	0.223692	2.16041	0	0	-0.947064	0	None	None
Tubb6	21.3633	23.2723	21.6108	23.0332	22.6069	30.1082	31.12	30.8616	30.3578	30.6128	30.5558	22.3773	30.6027	8.2254	4.04129e-06	0.000188369	12.3741	1	0	-0.156025	0	None	None
Tspan2	28.2369	28.3942	26.2394	27.284	26.4694	26.6502	26.1883	26.5896	27.3856	26.7453	27.3339	27.3248	26.8155	-0.509284	0.333023	0.493864	1.01781	0	0	0.0757099	0	None	None
Far1	27.5321	27.0544	28.6441	28.8622	29.1199	27.7894	28.2425	28.4988	27.9879	27.7866	28.3841	28.2426	28.1149	-0.127693	0.774349	0.85853	0.220059	0	0	0.518535	0	None	None
Nono	23.6092	22.9896	23.0262	23.2095	22.0943	24.3101	23.878	24.3793	23.7806	23.9497	23.9313	22.9858	24.0382	1.05242	0.009909	0.0471028	4.40804	1	0	-1.34562	0	None	None
Glyr1	24.4428	24.1373	24.6333	24.1842	24.4096	24.6112	24.5918	24.3126	23.7133	24.0688	24.385	24.3614	24.2804	-0.0809842	0.639272	0.759433	0.397006	0	0	-1.02247	0	None	None
Chid1	25.3354	25.5685	25.2649	24.4591	24.7468	25.8272	25.7137	25.6231	26.1085	25.3692	25.6775	25.0749	25.7199	0.644922	0.0304118	0.10196	3.29393	0	0	-0.592469	0	None	None
Pdia6	29.0177	28.9368	29.1236	28.6213	28.8214	30.5261	30.5639	30.6951	30.953	31.0153	30.6008	28.9041	30.7257	1.82156	1.31888e-07	1.92442e-05	15.6652	1	0	1.17213	0	None	None
Steap4	24.9017	25.2694	24.7913	24.8852	24.9254	26.7079	26.3181	26.9484	27.3394	27.505	27.3701	24.9546	27.0315	2.07688	2.3961e-05	0.000618563	10.6588	1	0	-0.354539	0	None	None
Rab30	24.6899	24.1397	24.6983	24.2843	24.6443	24.5094	24.7045	23.9345	24.2647	24.3601	24.953	24.4913	24.4544	-0.0369419	0.84701	0.906719	0.141272	0	0	-0.961789	0	None	None
Camk2g	29.85	28.9562	29.5836	29.259	29.5681	29.9773	29.7129	29.8961	29.5564	29.4092	29.1091	29.4434	29.6102	0.166778	0.432737	0.588916	0.763866	0	0	1.05703	0	None	None
Gprc5b	27.4252	27.7089	27.3939	27.8057	27.7035	26.8411	26.6883	27.1591	26.6528	26.5816	26.7948	27.6074	26.7863	-0.821132	6.9628e-05	0.00134294	9.54039	1	0	0.12633	0	None	None
Cyp2j9	25.9281	25.99	26.2067	26.2765	26.2609	26.4691	26.3891	26.4079	26.5925	26.5799	26.6495	26.1324	26.5147	0.382226	0.00300695	0.0202231	5.62785	0	0	-0.222517	0	None	None
Mpi	25.6823	25.7674	24.998	25.3194	25.3604	25.1749	24.982	25.4479	24.7664	25.1059	25.0441	25.4255	25.0869	-0.338625	0.079417	0.193193	2.37188	0	0	-0.648878	0	None	None
Lrrc59	28.367	27.9919	28.5381	28.3856	27.9553	29.4977	29.559	29.5927	29.396	29.2964	29.6271	28.2476	29.4948	1.24722	9.92142e-05	0.00167318	9.22319	1	0	0.795147	0	None	None
Alg1	23.6588	22.8631	23.1925	21.9662	21.8748	24.412	24.6288	24.7574	24.0987	24.7193	25.1072	22.7111	24.6206	1.90948	0.00320004	0.0209957	5.57376	1	0	-1.28415	0	None	None
Pls3	27.5533	27.6005	27.3247	26.9231	27.2889	27.0987	27.0429	27.0998	27.1013	27.1417	27.1795	27.3381	27.1106	-0.22743	0.132105	0.270661	1.88544	0	0	0.137317	0	None	None
Psat1	29.9279	29.9621	28.9564	29.2821	29.3357	29.0065	28.8476	28.9609	28.8278	28.8394	28.5793	29.4928	28.8436	-0.649237	0.0265495	0.0938883	3.41291	0	0	0.913792	0	None	None
Ptdss1	25.4879	25.2569	25.7995	25.3001	25.5875	25.3075	25.3686	25.6773	25.9252	26.0263	26.2641	25.4864	25.7615	0.275108	0.171315	0.321856	1.63551	0	0	-0.501978	0	None	None
Clcc1	24.8759	25.2694	24.3348	24.7833	24.4455	24.8399	25.1663	24.8056	25.5621	25.6283	26.02	24.7418	25.337	0.595232	0.046151	0.135593	2.88265	0	0	-0.735476	0	None	None
Hgs	26.0132	25.2112	25.3866	25.4306	25.7653	25.8624	25.4428	25.827	26.3205	26.2152	26.5626	25.5614	26.0384	0.477058	0.0574319	0.154891	2.69067	0	0	-0.431693	0	None	None
Fuca1	25.1486	25.1331	24.5838	24.6563	24.8113	24.9067	24.0474	24.8617	24.209	24.5407	24.8997	24.8666	24.5775	-0.2891	0.170925	0.321719	1.63613	0	0	-0.862233	0	None	None
Gpx7	26.2361	26.2128	24.3157	25.3254	25.6095	24.9188	24.8374	24.6962	24.8072	25.2199	24.915	25.5399	24.8991	-0.640827	0.144047	0.288127	1.79522	0	0	-0.663542	0	None	None
Cdk5rap3	23.9369	23.5465	21.5403	22.3478	22.6839	24.0476	24.3179	24.0248	24.3444	24.4212	24.0659	22.8111	24.2036	1.39256	0.0300404	0.101526	3.30007	0	0	-1.34745	0	None	None
Abhd12	29.5459	29.4568	29.6345	29.4322	29.2886	30.0376	30.0497	30.2739	30.1211	30.2581	30.3603	29.4716	30.1835	0.711892	1.08831e-05	0.00038855	11.3296	1	0	1.17716	0	None	None
Dpy30	24.3233	24.1923	24.4812	23.2216	24.0944	23.2071	23.1007	23.747	23.74	22.0464	22.7541	24.0626	23.0992	-0.963327	0.0204049	0.0782616	3.67555	0	0	-1.31808	0	None	None
Tlr3	22.103	22.3399	21.7965	22.1622	21.678	25.9057	25.5494	25.8457	26.0576	25.4447	26.2306	22.0159	25.839	3.82303	4.28388e-09	3.32906e-06	18.1965	1	0	-1.17965	0	None	None
Adrbk1	21.1637	22.5386	22.5485	21.842	22.5677	24.2926	24.3176	24.5811	24.4689	24.7023	25.1849	22.1321	24.5913	2.45916	0.000241941	0.00335518	8.21939	1	0	-1.40565	0	None	None
Slc12a9	26.8102	26.4218	26.8306	27.6509	27.0727	27.7719	28.0564	28.3671	28.7251	28.1423	29.0592	26.9572	28.3537	1.39644	0.000795343	0.00782748	6.99724	1	0	0.309518	0	None	None
Pecr	24.1365	23.5748	23.8405	24.7495	24.9852	24.1865	24.3835	24.2453	23.9498	24.737	24.7541	24.2573	24.3761	0.118751	0.703491	0.809161	0.305502	0	0	-1.02417	0	None	None
Cyp4f3	22.7174	23.2354	23.2665	21.62	21.2305	25.9444	26.1386	26.4546	25.9178	25.8596	26.0965	22.414	26.0686	3.65463	0.000706982	0.00725575	7.10666	1	0	-1.05429	0	None	None
Cadm3	30.9815	30.9022	30.4158	30.3865	30.2195	30.6679	30.6397	30.4325	30.3035	30.4257	30.0938	30.5811	30.4272	-0.153918	0.410289	0.569137	0.813152	0	0	1.44744	0	None	None
Nudt7	25.1516	26.558	26.4927	26.4047	26.3388	25.8512	25.8113	25.9864	25.7816	25.5116	26.2037	26.1892	25.8577	-0.331504	0.286892	0.447056	1.16147	0	0	-0.342409	0	None	None
Rab27b	26.2211	26.4258	25.7617	25.7705	25.8503	25.4764	25.5475	25.5258	26.001	25.979	25.7645	26.0059	25.7157	-0.290174	0.119176	0.252703	1.98449	0	0	-0.407365	0	None	None
Slc29a3	22.9599	21.5679	23.728	22.3153	22.6183	25.8283	25.661	26.4269	26.0685	25.9985	27.0478	22.6379	26.1718	3.53396	8.74427e-05	0.00156095	9.32336	1	0	-0.988943	0	None	None
Rtcb	26.5714	26.8422	27.0472	27.1876	27.272	26.697	26.6506	26.6327	26.9707	27.0154	26.6755	26.9841	26.7736	-0.210424	0.192641	0.348331	1.52147	0	0	-0.000695692	0	None	None
Ddah2	28.226	27.7945	27.6813	27.6579	27.6475	26.861	27.0072	27.1551	26.4897	26.6492	26.5796	27.8014	26.7903	-1.01113	0.00010508	0.00176324	9.14756	1	0	0.165883	0	None	None
Gps1	25.7141	26.1593	25.5371	25.816	25.8191	25.6856	25.5033	25.4106	26.0515	25.5848	26.1022	25.8091	25.723	-0.0860621	0.593782	0.727871	0.458246	0	0	-0.445209	0	None	None
Pex6	23.8441	24.0042	24.6273	23.7294	23.41	24.2924	23.7717	23.996	23.9835	23.7282	24.0975	23.923	23.9782	0.0551852	0.809923	0.882214	0.1808	0	0	-1.1704	0	None	None
Vwa5a	27.4393	27.1859	26.8431	27.0651	27.1784	27.7096	27.4738	27.9101	27.7296	27.577	27.5197	27.1424	27.6533	0.510958	0.00295467	0.0199917	5.64446	0	0	0.206612	0	None	None
Tmed9	26.0887	26.0104	25.9685	25.9782	26.4682	26.911	27.3317	26.9708	26.9778	28.2938	27.1693	26.1028	27.2757	1.17293	0.0016434	0.0133337	6.22877	1	0	-0.0764263	0	None	None
Emc3	26.2488	25.9195	25.8991	25.966	25.8601	26.7799	26.4584	26.2344	26.2749	26.8288	26.5068	25.9787	26.5139	0.53517	0.00213023	0.0158376	5.9805	0	0	-0.253373	0	None	None
Dctn2	29.3285	29.4132	28.9835	28.8034	29.1134	28.9303	28.8438	29.1116	29.3396	28.7466	28.8742	29.1284	28.9744	-0.154021	0.309559	0.470248	1.08851	0	0	0.867125	0	None	None
Reep3	22.0332	23.0905	22.8778	23.1175	23.0481	23.4984	24.1143	23.8434	24.4267	24.5793	26.3048	22.8334	24.4611	1.62771	0.00800168	0.0405032	4.62582	1	0	-1.29156	0	None	None
Cmas	24.5843	24.357	25.5525	24.9952	25.5607	24.1173	24.4933	24.3315	24.0603	23.881	23.7634	25.01	24.1078	-0.902161	0.0170693	0.0689347	3.85863	0	0	-0.927422	0	None	None
Dpp3	23.5917	21.7807	23.6777	23.7776	24.2995	23.4759	23.8443	23.7507	23.4546	23.1173	23.4225	23.4254	23.5109	0.0854756	0.85512	0.91183	0.133164	0	0	-1.36311	0	None	None
Prpf19	25.1118	24.6099	25.5535	25.8137	25.9792	25.0984	25.8906	25.6098	25.2706	24.9433	25.0772	25.4136	25.315	-0.0986103	0.743964	0.837001	0.256699	0	0	-0.605692	0	None	None
Rragc/Rragd	24.059	24.1923	24.245	24.3566	24.021	24.2243	24.3317	23.9498	24.8287	25.0375	25.1175	24.1748	24.5816	0.406803	0.0944929	0.21818	2.19641	0	0	-0.999603	0	None	None
Nampt	25.7471	25.6821	25.5492	25.7245	25.1362	26.8159	25.8208	27.0673	26.4487	25.7068	25.1883	25.5678	26.1746	0.606798	0.0996104	0.22645	2.14273	0	0	-0.403195	0	None	None
Vmp1	25.2656	24.9419	25.4445	24.9699	25.3062	26.2047	25.5075	25.5666	25.9164	25.4901	24.8867	25.1856	25.5953	0.409723	0.0854573	0.202969	2.30067	0	0	-0.595236	0	None	None
Dnajb11	26.944	27.0609	26.6942	27.1435	26.7828	28.0304	28.3379	28.1427	28.4241	28.6001	28.5575	26.9251	28.3488	1.42372	1.17534e-06	9.86112e-05	13.3079	1	0	0.302118	0	None	None
Itfg1	26.1306	25.7774	26.4465	26.1112	26.534	26.0599	26.4202	26.6917	26.7704	26.1924	26.7824	26.1999	26.4862	0.286235	0.157546	0.305268	1.71185	0	0	-0.214723	0	None	None
Mlf2	25.067	25.2707	25.0638	24.6082	24.6698	24.583	24.7831	24.8314	24.8943	24.9308	24.4164	24.9359	24.7398	-0.196101	0.235568	0.39273	1.34839	0	0	-0.815979	0	None	None
Gak	25.851	25.5263	25.9509	26.0067	25.7535	25.5922	25.6779	25.855	25.8221	26.2137	26.1353	25.8177	25.8827	0.0650213	0.6331	0.753992	0.407379	0	0	-0.411605	0	None	None
Cds2	28.59	28.4907	28.0987	27.7245	27.9426	28.6565	28.5273	28.5905	28.6387	28.2352	28.107	28.1693	28.4592	0.289901	0.171523	0.321942	1.63513	0	0	0.572671	0	None	None
Eif2s2	24.1285	24.0792	24.1434	24.0768	23.9444	24.331	24.2431	24.2659	24.4921	24.2458	24.1807	24.0744	24.2931	0.218653	0.00392999	0.0240961	5.37505	0	0	-1.07726	0	None	None
St13	27.2486	27.5563	27.0092	27.4643	27.2411	27.1091	26.7681	27.2765	27.3439	27.703	27.465	27.3039	27.2776	-0.0263115	0.874375	0.92514	0.112256	0	0	0.163838	0	None	None
Fuca2	22.7455	21.7848	21.8866	22.0962	23.7772	23.6704	24.3083	23.8084	23.8102	23.6888	24.4963	22.4581	23.9637	1.50569	0.0117855	0.053019	4.23735	0	0	-1.46588	0	None	None
Fam49b	27.031	27.2709	26.5404	26.4863	26.6321	26.8087	26.6998	26.795	27.0319	26.7162	26.756	26.7921	26.8013	0.00911241	0.957085	0.973917	0.0381291	0	0	-0.0335139	0	None	None
Golga2	22.7099	22.7757	23.06	22.8585	22.1709	23.3527	23.0452	23.6957	23.8573	23.7977	24.1837	22.715	23.6554	0.940408	0.00212373	0.0158376	5.9805	1	0	-1.47614	0	None	None
Tmco1	25.7615	25.8643	25.732	26.0364	25.7465	26.1693	27.3515	25.6482	27.0679	26.6629	26.5273	25.8281	26.5712	0.743057	0.0303382	0.101868	3.29522	0	0	-0.272004	0	None	None
Slc27a4	28.4995	28.5842	28.8367	28.5962	28.846	28.7833	28.8202	28.5145	28.4047	28.2293	28.3983	28.6725	28.5251	-0.147489	0.246501	0.403259	1.31022	0	0	0.686341	0	None	None
Rnh1	26.8274	26.5009	26.2664	25.8628	26.3718	27.0381	26.3572	26.943	27.0845	26.7665	26.6516	26.3659	26.8068	0.440948	0.0536918	0.148322	2.7532	0	0	-0.117545	0	None	None
Itm2c	25.4041	25.079	25.231	24.8681	24.9313	25.5554	25.2236	26.0102	26.2209	26.0264	25.7195	25.1027	25.7927	0.689983	0.00448744	0.0265606	5.23457	1	0	-0.572382	0	None	None
Ddx1	26.6105	26.5036	26.8306	27.0594	27.0236	26.5615	26.5007	26.6081	26.6946	26.5353	26.741	26.8055	26.6069	-0.198674	0.149058	0.294466	1.76383	0	0	-0.0696659	0	None	None
Map1lc3a	26.5101	26.5728	26.697	26.1121	26.4144	26.0221	26.5816	27.6824	26.7599	25.7423	27.6518	26.4612	26.74	0.278781	0.44911	0.60339	0.728838	0	0	-0.111832	0	None	None
Brk1	25.8156	25.759	25.3593	25.4985	25.6802	25.9901	25.7135	25.8183	26.1319	26.3886	25.9018	25.6225	25.9907	0.36818	0.0198241	0.0768241	3.7023	0	0	-0.429007	0	None	None
Sh3bgrl3	27.0044	27.0683	26.5359	25.641	25.9205	26.4787	26.576	26.222	26.0577	25.0132	24.2734	26.434	25.7702	-0.663844	0.194408	0.350133	1.51403	0	0	-0.310975	0	None	None
Smap1	25.3034	25.6923	24.6495	24.8721	24.8241	25.2991	25.0705	24.7729	24.9656	24.6293	23.9122	25.0683	24.7749	-0.293324	0.311271	0.471189	1.08562	0	0	-0.782526	0	None	None
Golga7	24.9549	25.3295	24.7482	24.8896	24.6698	24.7389	24.6792	24.5349	24.5958	24.3387	24.7325	24.9184	24.6033	-0.315074	0.0501258	0.142424	2.81174	0	0	-0.846739	0	None	None
Vps11	25.382	25.3265	25.3393	25.7782	25.5062	25.8728	25.7752	26.8733	26.8927	26.2326	27.0628	25.4664	26.4516	0.985142	0.00629346	0.0342227	4.8689	1	0	-0.368134	0	None	None
Txndc5	27.822	27.8472	27.6953	27.6636	27.1348	28.8099	28.8033	28.8148	28.5798	29.093	28.5438	27.6326	28.7741	1.14152	0.000150137	0.00224937	8.79626	1	0	0.528372	0	None	None
Cdc42ep1	24.8442	25.2694	25.2104	24.6451	25.2094	25.0202	24.603	24.9629	24.6093	24.4212	23.7729	25.0357	24.5649	-0.470767	0.0648511	0.168452	2.56959	0	0	-0.830974	0	None	None
Slc15a4	24.4799	24.4236	24.9452	25.2435	24.5976	24.7285	24.6667	25.055	24.895	24.5803	25.0519	24.738	24.8296	0.0915912	0.620839	0.745286	0.424134	0	0	-0.837591	0	None	None
Hdac11	24.0596	24.4043	25.0196	25.1939	25.1725	24.0542	24.6521	24.3452	24.4582	24.2032	24.2863	24.77	24.3332	-0.436771	0.131661	0.270082	1.88853	0	0	-0.930335	0	None	None
Daglb	25.0976	25.0414	25.2502	25.9108	25.7413	25.2171	25.4822	25.2412	25.7109	25.7858	25.9907	25.4083	25.5713	0.163048	0.47512	0.6285	0.670016	0	0	-0.555562	0	None	None
Lrrfip2	22.2911	22.828	23.0245	22.3863	22.3328	24.4831	24.0994	24.3825	24.6279	24.4012	23.76	22.5725	24.2924	1.71982	1.60502e-05	0.000472497	11.0474	1	0	-1.37738	0	None	None
Eif3h	24.1586	24.5911	24.2852	24.1774	24.0449	24.3988	24.3866	24.3224	24.5826	24.5841	25.0481	24.2514	24.5538	0.302349	0.0633241	0.165511	2.595	0	0	-0.989843	0	None	None
Ppp1r14a	24.8741	25.5304	24.7584	24.2647	24.8996	24.1527	24.5112	24.4711	24.3886	24.0934	24.2218	24.8654	24.3065	-0.558958	0.0477042	0.138934	2.84753	0	0	-0.916608	0	None	None
Isoc1	24.6951	24.4236	24.0333	23.9819	23.8699	24.2396	24.3021	24.5181	25.0022	24.0542	24.7693	24.2008	24.4809	0.280156	0.219886	0.377417	1.40577	0	0	-1.01452	0	None	None
Rab14	30.2248	30.2551	30.3645	30.2234	30.3048	30.1047	30.0639	30.4308	30.494	29.7841	30.5014	30.2745	30.2298	-0.0446749	0.728153	0.826406	0.275078	0	0	1.34679	0	None	None
Abca7	24.1366	23.8731	24.3144	24.2985	24.3001	23.9014	24.3083	23.791	23.9894	24.3523	24.0296	24.1845	24.062	-0.122517	0.350389	0.511932	0.965977	0	0	-1.10143	0	None	None
Hnrnpu	25.4341	25.6113	26.2881	26.6629	26.8391	25.8918	26.2151	26.2276	26.0315	25.886	25.9794	26.1671	26.0386	-0.128509	0.674388	0.787216	0.345169	0	0	-0.310681	0	None	None
Rnf130	22.5045	23.6405	21.5133	23.1836	22.1919	22.6486	22.9707	22.7233	23.1567	23.1526	22.8683	22.6068	22.92	0.313263	0.454879	0.608925	0.715664	0	0	-1.64464	0	None	None
Selm	25.1139	25.9651	25.0724	24.7558	24.0847	25.8838	25.6878	25.4028	25.2048	25.0984	25.2259	24.9984	25.4172	0.418834	0.255267	0.411271	1.28184	0	0	-0.668194	0	None	None
Sec63	25.5012	25.5612	25.5793	25.3069	25.4613	26.5149	27.0538	26.4246	26.828	27.1264	26.2823	25.482	26.705	1.22304	0.000166537	0.00248399	8.65313	1	0	-0.314415	0	None	None
Adcy3	21.8338	22.5611	22.4382	23.4735	22.0498	24.3547	24.313	24.1847	23.5442	23.8837	23.1752	22.4713	23.9092	1.43794	0.0036364	0.0226415	5.46489	1	0	-1.47412	0	None	None
Pofut2	23.5838	23.9111	23.8359	24.009	24.191	23.856	23.3893	23.8319	23.8806	23.1883	23.6172	23.9062	23.6272	-0.27894	0.103	0.231061	2.11365	0	0	-1.24386	0	None	None
Wasf3	26.5769	26.8309	26.2344	26.1145	26.1688	26.3715	26.2398	26.7291	26.8675	26.2395	26.322	26.3851	26.4616	0.0764973	0.675238	0.787911	0.343895	0	0	-0.182655	0	None	None
Mark1	24.0831	24.1669	24.3859	24.5941	24.885	24.1262	23.1268	23.7288	23.9777	24.3165	23.6902	24.423	23.8277	-0.595291	0.0263067	0.0935113	3.41872	0	0	-1.1006	0	None	None
Dnajc9	22.5111	21.5128	23.4529	22.9722	22.2296	24.863	24.687	24.7453	26.0717	26.0361	25.8238	22.5357	25.3711	2.83542	0.000143016	0.00217635	8.84388	1	0	-1.16926	0	None	None
Mlc1	28.3688	28.0072	27.7536	27.6119	27.8837	27.9036	27.5911	27.9726	28.142	28.2441	27.3495	27.925	27.8672	-0.0578679	0.766648	0.853074	0.229258	0	0	0.405643	0	None	None
Setd7	23.6214	23.5558	23.5578	23.4242	23.6119	22.9097	21.4235	23.9988	23.2802	22.3586	21.7569	23.5542	22.6213	-0.932934	0.0642464	0.1674	2.57863	0	0	-1.51507	0	None	None
Serpinb1b	29.1023	28.7757	28.0941	28.0734	27.8562	28.8719	28.6427	29.0998	28.8465	28.099	27.8714	28.3803	28.5719	0.191549	0.551458	0.693403	0.528235	0	0	0.637336	0	None	None
Acot11	28.6441	28.6187	28.6233	28.6937	28.9778	28.4239	28.0934	28.5322	28.5112	28.3706	28.3834	28.7115	28.3858	-0.325784	0.00720281	0.0375351	4.73561	0	0	0.66631	0	None	Matrix
Cacng8	24.3357	24.6518	24.3813	24.5461	24.2033	23.9324	24.2758	24.3868	24.0638	24.0172	24.5532	24.4236	24.2049	-0.218786	0.116932	0.249826	2.001	0	0	-1.02514	0	None	None
Flnc	26.9076	25.6177	25.5931	25.2885	25.8023	27.0945	27.3919	27.8483	26.8289	26.6167	26.2408	25.8418	27.0035	1.16169	0.0121174	0.05372	4.2184	0	0	-0.182924	0	None	None
Tram1	23.5693	23.0669	23.1397	23.8659	23.6197	24.0472	24.0216	23.9819	25.2051	25.7536	24.5324	23.4523	24.5903	1.13799	0.0112013	0.0513544	4.28337	0	0	-1.14216	0	None	None
Acot7	29.6614	29.2517	29.2041	29.0928	29.4616	29.5067	29.0431	29.3892	29.5202	29.3631	28.9539	29.3343	29.296	-0.0382765	0.792346	0.870971	0.199304	0	0	0.972495	0	None	Matrix
Slc12a5	32.075	31.5094	31.2651	30.8831	31.1538	31.7075	31.586	31.531	31.7518	30.9113	30.9083	31.3773	31.3993	0.0220222	0.933573	0.960672	0.0578835	0	0	1.80061	0	None	None
Slc14a1	26.3715	26.2667	25.9128	25.2042	25.944	26.4915	26.307	26.8826	27.0454	26.486	25.9762	25.9398	26.5314	0.591614	0.0514871	0.144597	2.78989	0	0	-0.257636	0	None	None
Serpina3n	25.7058	25.456	24.7755	24.4455	24.7769	27.2793	28.4657	27.071	27.2735	27.2114	27.75	25.0319	27.5085	2.47656	3.4766e-05	0.000833392	10.2287	1	0	-0.243823	0	None	None
Yars	25.4709	25.902	25.4832	26.0187	25.4722	25.6113	25.33	25.4681	26.1333	25.877	25.6098	25.6694	25.6716	0.00216383	0.990055	0.993014	0.0101147	0	0	-0.483381	0	None	None
Cbs	24.2463	24.497	23.5209	25.057	23.9676	23.8393	24.3366	24.1571	23.9173	24.189	23.8856	24.2578	24.0541	-0.203635	0.485936	0.6378	0.648825	0	0	-1.08837	0	None	None
Rab4b	26.7317	26.9994	26.4665	25.7916	25.9145	25.9188	25.9084	26.2843	26.0778	25.4585	26.0388	26.3807	25.9478	-0.432977	0.14561	0.290474	1.78352	0	0	-0.286146	0	None	None
Dst	28.3174	26.0144	27.7527	27.1431	28.084	29.5302	29.0611	29.4121	29.3272	29.1751	28.9637	27.4623	29.2449	1.78258	0.0111001	0.050985	4.29378	0	0	0.588397	0	None	None
Pofut1	24.2811	24.0473	23.7735	23.618	23.7234	24.792	24.7749	24.0512	24.7913	25.2645	24.7082	23.8887	24.7303	0.841683	0.00237767	0.0172716	5.85546	1	0	-1.02704	0	None	None
Smarca5	24.284	23.8076	24.129	23.5266	23.8417	23.9241	25.1333	25.186	23.9835	23.4475	24.3247	23.9178	24.3332	0.415355	0.228209	0.384937	1.37731	0	0	-1.10054	0	None	None
Lrp1	30.1687	30.1933	29.8674	29.9956	30.0028	30.8193	30.8088	31.2235	31.2545	31.0605	31.9163	30.0456	31.1805	1.13491	0.000572724	0.00628124	7.31473	1	0	1.49093	0	None	None
Sncb	29.2059	30.8921	28.81	29.0037	28.8483	28.6605	29.3932	27.9855	28.9821	28.1236	29.3902	29.352	28.7559	-0.596139	0.239733	0.397473	1.33107	0	0	0.868145	0	None	None
Scpep1	25.0393	26.3356	25.4685	26.2625	26.1097	28.6339	28.6495	29.1803	28.0236	27.8686	29.0125	25.8431	28.5614	2.71827	2.79749e-05	0.000695436	10.4898	1	0	0.128492	0	None	None
Supt16h	24.1132	23.3825	22.7856	21.076	22.6368	23.9752	24.3643	24.2799	23.8556	23.2828	23.4522	22.7988	23.8683	1.06953	0.101378	0.228952	2.12688	0	0	-1.41687	0	None	None
Necab2	24.2497	23.2308	24.0807	24.7495	24.5773	23.9272	23.6187	23.7642	24.3983	24.0693	24.371	24.1776	24.0248	-0.152805	0.622709	0.745828	0.423085	0	0	-1.11024	0	None	None
Fdps	27.0333	26.8237	26.2165	26.8974	26.5815	26.5942	26.6748	26.4316	26.756	26.745	26.4937	26.7105	26.6159	-0.0945992	0.564235	0.702886	0.508638	0	0	-0.0868544	0	None	MIM
Fads1	24.6229	24.7904	25.156	25.1575	25.1263	24.9379	25.3026	25.3453	25.6492	25.6663	25.1949	24.9706	25.3494	0.37875	0.0410621	0.126412	2.9838	0	0	-0.687303	0	None	None
Syt12	26.3304	26.7558	25.7744	25.5538	25.834	26.0407	25.923	25.8551	25.8459	25.6802	25.8627	26.0497	25.8679	-0.18178	0.456252	0.610032	0.713043	0	0	-0.368216	0	None	None
Vps16	25.3647	26.3549	25.6458	26.0158	25.66	25.8452	26.083	26.4658	26.4639	26.3325	27.1003	25.8082	26.3818	0.573534	0.0437073	0.130616	2.9366	0	0	-0.313815	0	None	None
Gjc3	26.7044	26.4986	26.7017	27.2182	26.3802	25.925	25.8469	25.9661	25.1433	24.4977	24.9898	26.7006	25.3948	-1.30582	0.00196824	0.0150961	6.04968	1	0	-0.332702	0	None	None
Rab31	25.4357	24.7729	25.922	25.8479	25.8627	25.6027	26.0453	26.3996	26.3532	25.5006	25.5184	25.5682	25.9033	0.335074	0.258758	0.415102	1.26846	0	0	-0.457308	0	None	None
Acaa1a/Acaa1b	29.4988	29.2418	30.1785	30.2701	30.3856	30.345	30.342	30.8254	30.1725	30.3498	30.0325	29.915	30.3445	0.429567	0.142425	0.286386	1.80397	0	0	1.29789	0	None	None
Tf	24.1724	23.3547	25.2294	24.3404	24.1822	27.732	27.4727	28.2476	28.4295	27.5262	26.8246	24.2558	27.7054	3.44957	1.67512e-05	0.000481753	11.0194	1	0	-0.359502	0	None	None
Rheb	22.5986	22.8693	21.4803	22.619	23.148	24.2699	24.403	24.4573	25.1618	24.7003	25.4214	22.543	24.7356	2.19257	0.0003187	0.00413108	7.91926	1	0	-1.29474	0	None	None
Wdr7	28.5335	28.479	28.3527	28.5259	28.2947	28.4494	28.5512	28.4149	28.8339	28.6257	28.2051	28.4372	28.5134	0.0762003	0.465376	0.618781	0.6925	0	0	0.636989	0	None	None
Rtn4	31.4009	31.1931	31.2937	31.2077	31.3042	31.1395	31.3161	30.9993	31.3671	31.4079	31.4223	31.2799	31.2754	-0.0045628	0.95531	0.972701	0.0399322	0	0	1.75641	0	None	None
Ugp2	28.0265	28.2707	27.6404	27.8358	27.7412	27.9111	27.4992	27.7254	27.8819	28.0118	27.8769	27.9029	27.8177	-0.0851949	0.544862	0.687169	0.541262	0	0	0.391356	0	None	None
Srgap1	21.6057	23.2122	22.2245	21.2944	23.7191	23.392	23.1007	23.3073	23.5653	23.5908	23.4225	22.4112	23.3964	0.985266	0.0999989	0.227061	2.13885	0	0	-1.58854	0	None	None
Hpx	21.7579	23.3214	21.6994	23.7249	22.7698	28.6352	29.4448	29.7549	29.6407	29.6851	30.1647	22.6547	29.5542	6.89955	5.16757e-06	0.00021678	12.1715	1	0	-0.310033	0	None	None
Erlin1	24.4914	23.8868	23.7982	24.2072	23.2123	24.0765	24.4024	24.3224	23.8361	23.9936	23.7634	23.9192	24.0658	0.146587	0.56311	0.702527	0.509374	0	0	-1.15367	0	None	None
Yif1a	23.5376	23.35	20.7551	22.6759	22.8526	22.32	22.97	23.1315	22.9232	22.9087	22.6211	22.6343	22.8124	0.178178	0.742481	0.836163	0.258143	0	0	-1.66063	0	None	None
Pex16	24.6311	25.0913	24.3405	25.3464	24.6259	25.0139	25.0169	25.2923	24.5542	24.9405	24.6488	24.807	24.9111	0.104047	0.638533	0.759092	0.397654	0	0	-0.80751	0	None	None
Creld1	26.2132	25.6974	27.1154	25.7677	26.438	26.5492	26.7079	26.5975	26.9127	26.5319	26.9231	26.2463	26.7037	0.457394	0.152232	0.298529	1.74406	0	0	-0.162013	0	None	None
Dlg2	26.6561	26.4613	26.8021	26.58	26.6491	27.1772	26.9797	27.1639	26.7904	26.5143	26.057	26.6297	26.7804	0.1507	0.447482	0.601904	0.732395	0	0	-0.0701141	0	None	None
Basp1	31.2107	31.4119	30.8893	31.1314	31.1819	30.9788	31.0625	31.2329	31.3969	31.5231	31.5731	31.165	31.2945	0.129501	0.345908	0.507546	0.97839	0	0	1.7373	0	None	None
Slc13a3	23.9813	23.8731	24.0833	24.0557	23.527	23.2211	23.6046	23.763	23.9533	23.7243	23.9313	23.9041	23.6996	-0.204472	0.203549	0.359715	1.47507	0	0	-1.22982	0	None	None
Abhd3	26.5986	26.3016	26.9306	26.6647	26.7842	26.5252	26.5117	26.604	26.6366	26.2475	25.9372	26.6559	26.4104	-0.245565	0.140949	0.284441	1.8138	0	0	-0.138795	0	None	None
Ipo9	23.572	23.9585	23.6234	23.4077	22.4824	23.0923	23.3738	23.5892	23.654	23.1117	23.6172	23.4088	23.4064	-0.00241774	0.993159	0.995235	0.00689125	0	0	-1.38731	0	None	None
Snx4	25.2853	25.1193	24.5784	24.9188	25.4322	24.8288	24.8304	25.0021	25.1101	24.9047	24.5151	25.0668	24.8652	-0.201606	0.279341	0.439569	1.18584	0	0	-0.76479	0	None	None
Arhgap35	25.1341	25.284	25.3723	25.1212	25.3237	25.1109	25.3821	25.2394	25.6047	25.3619	25.1544	25.2471	25.3089	0.0618234	0.508619	0.657268	0.605446	0	0	-0.640166	0	None	None
Rpn1	29.648	29.3237	29.8266	29.5974	29.6262	30.7514	30.7935	30.8224	30.8942	31.1615	30.7187	29.6044	30.857	1.25258	1.74569e-06	0.000113763	13.1017	1	0	1.3382	0	None	None
Twf1	26.3597	26.3075	26.1762	25.9505	26.3252	26.2827	26.3802	26.454	26.4432	26.7652	26.3219	26.2239	26.4412	0.217341	0.0646812	0.168141	2.57226	0	0	-0.218931	0	None	None
Tmem63a	24.4228	23.6396	23.8305	25.2575	24.3125	24.8971	25.2494	25.3309	25.1784	24.9141	26.0592	24.2926	25.2715	0.978912	0.0217907	0.0816901	3.6137	0	0	-0.838281	0	None	None
Dnajc3	26.5334	25.8289	26.607	26.0529	26.4767	27.958	27.54	28.1625	28.5446	27.9707	28.1357	26.2998	28.0519	1.75215	1.69342e-05	0.000481753	11.0194	1	0	0.117941	0	None	None
Lpgat1	25.9388	26.4581	25.257	25.9165	24.6747	25.9062	26.6048	25.8183	25.9751	25.998	25.8334	25.649	26.0226	0.37365	0.309348	0.470186	1.0887	0	0	-0.417341	0	None	None
Srgap2	23.9442	24.0792	24.5797	27.2405	25.7791	24.1117	24.7068	23.8536	24.2078	23.8607	23.7142	25.1246	24.0758	-1.04877	0.167846	0.318783	1.64935	0	0	-0.910926	0	None	None
Atl3	27.1333	26.7591	27.0213	27.2604	27.2074	27.9032	27.3177	27.8517	27.3832	27.714	27.9558	27.0763	27.6876	0.611293	0.00211939	0.0158376	5.9805	1	0	0.200267	0	None	None
Gpnmb	21.0161	21.0006	23.1687	22.461	22.6187	29.6386	28.9124	30.5025	27.5014	27.3651	28.8233	22.053	28.7905	6.7375	3.17275e-06	0.000163159	12.5814	1	0	-0.582726	0	None	None
Ntm	28.9096	28.9391	28.504	28.5395	28.7421	28.482	28.2735	28.6149	28.6974	28.6302	28.0804	28.7269	28.4631	-0.263795	0.0793916	0.193193	2.37188	0	0	0.684819	0	None	None
Rrbp1	28.9308	28.035	29.3465	29.3481	29.4648	30.6798	31.0342	30.886	30.9005	31.1629	30.8804	29.025	30.924	1.89894	0.00139792	0.0119899	6.38204	1	0	1.23587	0	None	None
Vps28	24.3642	24.1669	24.2235	24.5811	24.1174	23.9066	24.2633	24.0454	24.2125	23.6708	24.6922	24.2906	24.1318	-0.158852	0.364647	0.527481	0.922808	0	0	-1.0663	0	None	None
Tmed10	28.7329	28.5797	28.4151	28.5829	28.2405	29.6668	29.8512	29.958	29.6653	29.4715	29.77	28.5103	29.7305	1.22021	2.88195e-06	0.000155997	12.6462	1	0	0.89468	0	None	None
Tbcb	25.6328	25.7729	24.8652	25.464	25.78	25.2022	25.4244	25.6777	25.6935	25.2138	25.0716	25.503	25.3805	-0.12244	0.560762	0.700379	0.513793	0	0	-0.574755	0	None	None
Rab1b	28.9209	28.3219	28.9158	28.1146	28.3956	28.7011	28.7519	29.0741	28.2254	28.1776	29.1269	28.5338	28.6762	0.142396	0.555709	0.697182	0.520394	0	0	0.688802	0	None	None
Hhatl	24.7782	24.7832	24.7923	24.416	24.8543	24.782	24.6933	24.5261	24.5459	24.5732	24.9749	24.7248	24.6826	-0.0422293	0.699173	0.806886	0.309563	0	0	-0.869583	0	None	None
Lrrc57	26.8297	26.4586	26.1577	26.176	26.1478	26.3089	26.3057	26.3429	26.2157	25.8067	26.0676	26.354	26.1746	-0.179363	0.290188	0.450408	1.1507	0	0	-0.246192	0	None	None
Necap2	23.2541	22.4312	22.3424	23.1854	23.2385	22.5783	22.9635	23.4929	23.3403	23.1459	23.5379	22.8903	23.1765	0.286125	0.294742	0.45374	1.14006	0	0	-1.53678	0	None	None
Atp6v1f	28.0496	28.2962	27.7188	27.6036	27.4377	27.9261	27.8156	27.7064	28.2636	27.5142	28.0093	27.8212	27.8725	0.0513521	0.792072	0.870971	0.199304	0	0	0.38598	0	None	None
Lamtor5	26.7996	26.7079	27.6769	27.6954	27.751	28.2099	28.314	28.9299	28.3884	28.1332	28.7892	27.3262	28.4607	1.13457	0.00479222	0.0281061	5.15297	1	0	0.404592	0	None	None
Sec13	24.1376	23.8172	24.2133	24.5811	24.2631	24.2285	24.2181	24.4804	24.4307	23.909	24.5997	24.2025	24.3111	0.108625	0.511826	0.659524	0.600502	0	0	-1.0481	0	None	None
Chordc1	24.4894	24.6829	24.3475	24.5204	24.3738	24.5301	24.5731	24.3727	24.6538	24.7411	24.1326	24.4828	24.5006	0.0177781	0.872591	0.924812	0.112768	0	0	-0.954263	0	None	None
Erp44	28.0592	27.8758	28.1658	28.0746	27.8415	28.8189	28.8512	28.8781	28.8517	29.1954	29.1844	28.0034	28.9633	0.959905	3.35458e-06	0.000163159	12.5814	1	0	0.64022	0	None	None
Tmem126b	25.0618	24.0613	25.7598	24.7641	25.5308	25.6594	25.1694	25.0295	25.7903	25.5545	25.1094	25.0356	25.3854	0.349864	0.329112	0.49113	1.02582	0	0	-0.667128	0	None	MIM
Nol3	23.9389	24.4373	24.0082	23.9368	23.5509	23.5532	23.3525	23.8742	23.8645	24.0112	23.7142	23.9744	23.7283	-0.246112	0.19319	0.348761	1.51969	0	0	-1.21005	0	None	None
Trappc6b	25.3159	24.5626	24.9005	24.6471	24.909	24.6966	24.8284	25.0994	25.2856	25.266	24.8292	24.867	25.0009	0.133858	0.444571	0.598707	0.740077	0	0	-0.777596	0	None	None
Tmbim6	23.0004	22.7325	21.9958	23.1323	21.8373	23.3692	23.7647	23.7175	24.4593	23.8975	24.4947	22.5397	23.9505	1.41082	0.00276151	0.0191876	5.70368	1	0	-1.45222	0	None	None
Ankef1	27.0713	28.2769	28.424	28.8453	28.3637	27.2845	27.5844	26.9307	27.4597	27.4782	27.9097	28.1962	27.4412	-0.755042	0.0630545	0.164935	2.60003	0	0	0.374737	0	None	None
Cndp2	27.1932	26.8081	26.4887	26.955	26.3393	26.9319	26.508	26.9217	27.0967	26.5699	26.4829	26.7569	26.7518	-0.00503394	0.97937	0.986129	0.0201524	0	0	-0.050424	0	None	None
Fxyd6	26.7489	26.2726	26.2826	25.9705	26.1642	26.3551	26.2795	26.2262	26.4069	26.4725	26.239	26.2878	26.3299	0.0421097	0.767191	0.853395	0.228714	0	0	-0.228399	0	None	None
Serpinb1a	28.4583	28.0564	27.8288	28.0277	28.2051	27.5098	27.1629	27.3344	27.4583	27.865	27.35	28.1152	27.4468	-0.668484	0.00125252	0.0111203	6.49067	1	0	0.359665	0	None	None
Nhp2l1	23.9646	24.7065	25.1025	26.0651	25.4358	24.8202	24.2993	25.3099	25.1101	24.1439	24.9811	25.0549	24.7774	-0.277459	0.51233	0.659524	0.600502	0	0	-0.784706	0	None	None
Scrn1	27.693	27.6178	27.0582	27.5073	27.2737	27.4057	27.1335	27.334	27.4826	27.4999	27.2122	27.43	27.3446	-0.085347	0.54007	0.683366	0.549269	0	0	0.202409	0	None	None
Mxra7	23.9517	23.8731	24.0893	23.8868	23.3655	24.0552	23.9875	24.0914	24.2287	24.1534	23.7214	23.8333	24.0396	0.206295	0.193789	0.349278	1.51755	0	0	-1.17606	0	None	None
Rpl15	28.2618	28.1732	29.2952	29.3746	29.1697	29.1816	29.3785	29.2142	30.2133	30.6087	30.27	28.8549	29.811	0.956129	0.0286019	0.0984491	3.34448	0	0	0.979608	0	None	None
Rab3b	26.5803	26.6301	26.9247	26.2633	26.6777	26.3596	26.6007	26.4888	26.6303	25.7448	25.9589	26.6152	26.2972	-0.318023	0.11718	0.250004	1.99998	0	0	-0.169522	0	None	None
Fbxl20	23.4585	24.1859	24.0507	23.9269	24.0944	24.0175	24.1648	23.8636	23.7899	23.5352	23.3164	23.9433	23.7812	-0.162041	0.393433	0.55454	0.850636	0	0	-1.20569	0	None	None
Acsl3	28.823	28.8473	28.5905	28.7692	28.7179	28.8509	28.7453	28.948	28.9266	29.0157	29.4229	28.7496	28.9849	0.235365	0.0608674	0.162052	2.62547	0	0	0.793571	0	None	None
Elp3	21.463	21.982	23.423	22.601	22.8406	22.874	22.7202	22.7727	22.5568	22.8698	23.4464	22.4619	22.8733	0.411399	0.306825	0.468047	1.09527	0	0	-1.68289	0	None	None
Tmem55a	24.9773	24.8984	25.7452	26.2289	26.0972	26.2054	26.0836	26.4062	26.6299	26.4269	27.2982	25.5894	26.5084	0.918964	0.0268855	0.0946775	3.40083	0	0	-0.332231	0	None	None
Dtna	25.7569	25.7698	25.9331	26.0815	26.0826	26.3349	26.0412	26.0371	26.3253	26.1778	26.4752	25.9248	26.2319	0.307155	0.0144203	0.0614926	4.02344	0	0	-0.320469	0	None	None
Rps19	26.1963	26.0642	27.4485	27.4554	27.3881	26.866	26.477	26.8167	29.5404	29.5799	29.5428	26.9105	28.1371	1.22662	0.126995	0.263898	1.92195	0	0	0.256936	0	None	None
Nt5c3a	24.2774	24.3543	24.9452	24.5643	25.1546	24.6192	24.6623	24.8287	24.6355	24.5404	24.0448	24.6591	24.5551	-0.103995	0.621866	0.745351	0.424008	0	0	-0.908141	0	None	None
Ccdc47	27.6203	27.8087	27.7764	27.7274	27.7814	28.3342	28.3078	28.5009	28.6641	28.637	28.3705	27.7428	28.4691	0.72623	1.31748e-05	0.000430065	11.1832	1	0	0.489471	0	None	None
Mms19	23.8478	23.5465	22.3312	23.3337	23.1267	23.7508	23.8257	23.9705	23.6946	22.8788	23.9138	23.2372	23.6724	0.435218	0.195333	0.350554	1.51229	0	0	-1.36846	0	None	None
Hnrnpm	25.9611	26.3059	26.239	26.1573	26.3644	25.6041	25.7775	26.2695	25.6882	25.8598	26.5815	26.2055	25.9634	-0.242098	0.199627	0.355598	1.49168	0	0	-0.318012	0	None	None
Lman1	25.4965	25.6366	26.0509	25.6599	25.3809	26.8538	27.293	27.0263	26.6672	27.5652	27.1711	25.645	27.0961	1.45115	1.51699e-05	0.000458649	11.0903	1	0	-0.203749	0	None	None
Pgm1	30.1047	29.958	29.1428	29.2447	29.1974	29.1179	29.0677	29.2942	29.3693	29.1777	29.1305	29.5295	29.1929	-0.336642	0.180973	0.333242	1.58536	0	0	0.990889	0	None	None
Pex13	25.28	24.6686	24.5601	24.0768	24.1099	25.2132	24.9666	24.428	24.3252	24.2664	24.2032	24.539	24.5671	0.0280682	0.922159	0.954585	0.0670539	0	0	-0.929737	0	None	None
Dynll2	28.3428	27.5016	28.0539	28.1308	27.8401	27.6771	28.7155	28.1302	27.494	28.7634	27.4405	27.9738	28.0368	0.0629103	0.829266	0.895436	0.159337	0	0	0.449266	0	None	None
Emc4	24.637	24.4722	25.0594	24.549	24.8265	25.0941	25.0685	25.0662	25.8199	25.5478	25.0997	24.7088	25.2827	0.573902	0.00803182	0.0405946	4.62257	0	0	-0.752901	0	None	None
Vps33a	25.5035	25.2455	25.5331	25.4123	25.795	25.7507	25.5073	26.2215	25.8527	25.7446	26.1932	25.4979	25.8783	0.380489	0.0279345	0.0976093	3.35684	0	0	-0.476348	0	None	None
Mobp	28.6643	28.4457	28.9175	28.5357	29.1154	28.0652	27.9509	28.1669	27.4769	26.7434	27.3876	28.7357	27.6318	-1.10389	0.00258038	0.0183304	5.76961	1	0	0.520561	0	None	None
Aacs	25.3159	24.5761	24.463	24.808	24.7653	24.7404	24.8545	24.7492	24.4594	24.3555	24.3562	24.7856	24.5858	-0.199803	0.28493	0.444962	1.16825	0	0	-0.876743	0	None	None
Itpa	26.0613	24.6323	25.6662	26.0621	25.3441	26.2146	26.0678	26.0098	25.662	26.4228	25.4661	25.5532	25.9738	0.420641	0.21268	0.369878	1.43488	0	0	-0.446219	0	None	None
Arpc5l	26.8024	27.3293	26.9583	26.9766	27.1792	26.338	26.627	26.7891	27.0615	27.0329	27.1603	27.0492	26.8348	-0.214385	0.207673	0.364514	1.45595	0	0	0.0245137	0	None	None
Chmp4b	26.7004	26.9686	26.1462	26.1818	26.2358	26.467	26.0208	26.6561	26.4469	26.6345	26.21	26.4466	26.4059	-0.0407144	0.839235	0.900719	0.150851	0	0	-0.181503	0	None	None
Jam3	26.6906	26.9259	27.1517	27.2263	27.9605	27.0768	26.7575	26.7944	26.765	27.0748	26.5129	27.191	26.8302	-0.360769	0.17588	0.327737	1.60939	0	0	0.051933	0	None	None
Rpl4	29.1559	29.0144	30.398	30.1815	30.2457	30.2021	30.2646	30.4194	30.8885	30.9381	30.4618	29.7991	30.5291	0.729986	0.0673185	0.172855	2.53237	0	0	1.3116	0	None	None
Eef1g	28.6867	28.6344	28.4075	28.3471	28.2117	28.5871	29.0696	28.9345	28.8419	29.0607	28.8388	28.4575	28.8888	0.431276	0.00542454	0.0307513	5.02321	0	0	0.716031	0	None	None
Snx5	25.6096	25.9509	24.5591	25.3542	25.4188	25.6903	25.5932	26.0484	25.6026	25.8341	25.7673	25.3785	25.756	0.377467	0.179754	0.331823	1.59152	0	0	-0.52463	0	None	None
Hm13	24.6366	24.0955	24.9452	24.3112	24.723	25.7536	26.2764	26.467	25.9613	26.5477	25.7672	24.5423	26.1289	1.58659	3.76425e-05	0.000877279	10.1547	1	0	-0.617167	0	None	None
Ppa1	26.2845	26.3528	25.7594	25.9714	26.0269	26.3045	26.1182	26.6923	26.3492	26.8865	26.5627	26.079	26.4856	0.406559	0.02986	0.101427	3.30148	0	0	-0.239	0	None	None
Sec11c	24.8813	25.8711	25.5439	24.8892	24.6289	25.1299	24.6915	25.2567	25.1301	25.4034	25.384	25.1629	25.1659	0.00305799	0.990887	0.993551	0.00933343	0	0	-0.685541	0	None	None
Ociad2	27.4026	27.5798	28.2028	27.5001	27.7439	27.8666	28.0467	27.6129	27.7848	27.8432	27.6207	27.6858	27.7958	0.109944	0.508155	0.656922	0.606206	0	0	0.343616	0	None	unknown
Efhd2	26.4127	27.411	26.3232	26.7756	26.4786	26.7112	26.4743	26.837	26.576	26.9014	27.292	26.6802	26.7987	0.118428	0.623769	0.746299	0.422173	0	0	-0.0563879	0	None	None
Loh12cr1	24.5208	24.7832	25.5066	25.3218	25.246	24.5531	25.5201	25.6485	25.8253	25.471	26.3029	25.0757	25.5535	0.477824	0.143396	0.287648	1.79762	0	0	-0.625553	0	None	None
Tmem160	26.9451	27.8371	27.5712	27.1494	27.1737	27.3226	27.1914	26.5761	27.0388	26.9425	27.156	27.3353	27.0379	-0.297417	0.166906	0.317538	1.655	0	0	0.122237	0	None	None
Spcs1	25.0272	24.7049	24.4619	24.7204	24.6439	26.3314	25.895	25.3873	25.2132	25.4579	26.1711	24.7116	25.7426	1.03098	0.00150822	0.0126087	6.30944	1	0	-0.660483	0	None	None
Mdp1	23.7216	23.2293	23.4786	23.0243	23.8371	22.9248	23.0491	23.3983	23.2838	22.9255	22.8752	23.4582	23.0761	-0.382068	0.067212	0.172713	2.53355	0	0	-1.4434	0	None	None
Srxn1	23.758	22.4776	23.7384	23.5266	24.0351	23.6648	23.4634	23.3738	23.334	22.8288	22.8518	23.5071	23.2528	-0.254335	0.433524	0.589747	0.761832	0	0	-1.39834	0	None	None
Phpt1	26.0721	25.974	25.1124	25.9361	25.5925	25.7241	25.1396	25.7742	26.4126	25.9409	26.1764	25.7374	25.8613	0.123882	0.633142	0.753992	0.407379	0	0	-0.431904	0	None	None
Psmd12	27.2418	27.0316	26.5328	27.1532	26.9337	27.216	26.9796	27.2762	27.463	27.4128	27.6191	26.9786	27.3278	0.349164	0.0530582	0.147463	2.76157	0	0	0.108891	0	None	None
Nsfl1c	27.1662	27.9827	26.543	27.3074	26.9628	26.7301	26.7899	27.1933	27.172	27.3608	27.4842	27.1924	27.1217	-0.0707071	0.799383	0.874993	0.192656	0	0	0.11044	0	None	None
Dusp3	25.3264	24.8279	24.797	24.9282	25.1175	24.8902	24.7865	25.0032	24.6302	24.9847	24.1253	24.9994	24.7367	-0.262738	0.151604	0.298529	1.74406	0	0	-0.803929	0	None	None
Chmp5	24.7355	24.9136	24.3469	24.8079	24.5147	24.9268	25.0733	25.0684	25.1945	25.5234	26.0503	24.6637	25.3061	0.642393	0.0120376	0.05372	4.2184	0	0	-0.757242	0	None	None
Coro7	24.0958	24.2364	24.1162	24.0557	23.9444	23.7356	23.2956	23.3905	23.5283	23.6201	23.258	24.0897	23.4713	-0.618376	0.000128897	0.00205013	8.93007	1	0	-1.23834	0	None	None
Tmem35	24.9764	26.1838	25.769	25.7763	25.5921	25.4448	25.2792	25.4281	25.4702	25.3447	26.3807	25.6595	25.558	-0.101556	0.703555	0.809161	0.305502	0	0	-0.508049	0	None	None
Acp1	24.9648	24.8653	24.9412	24.9625	24.8731	25.3458	24.8426	25.6534	25.2175	24.4363	24.8952	24.9214	25.0651	0.14374	0.451741	0.605206	0.724502	0	0	-0.753912	0	None	None
Ephx1	28.9442	28.8535	28.8999	29.1056	29.0123	28.9679	29.2178	29.096	29.3017	29.0393	29.0938	28.9631	29.1194	0.15631	0.0429182	0.129479	2.94921	0	0	0.863086	0	None	None
Lamp5	27.6041	28.4493	27.93	26.9504	26.3941	27.4813	27.176	27.0389	27.2878	27.607	25.8621	27.4656	27.0755	-0.390058	0.406344	0.564769	0.824268	0	0	0.155763	0	None	None
Rufy3	27.7	27.6918	28.4126	28.2644	28.1515	27.862	27.5391	27.9675	27.9619	27.4571	27.4862	28.0441	27.7123	-0.331757	0.103717	0.231741	2.10941	0	0	0.398485	0	None	None
Ttyh1	29.1665	28.764	28.6981	28.6159	28.4385	28.2172	27.9515	27.8683	28.1503	28.3964	28.0338	28.7366	28.1029	-0.633688	0.00303602	0.0203066	5.62191	1	0	0.614826	0	None	None
Hacd2	25.1921	26.8398	25.3353	24.8689	24.6127	25.3601	25.5666	25.7541	25.8438	25.9331	25.9474	25.3698	25.7342	0.364419	0.408347	0.566755	0.819203	0	0	-0.530725	0	None	None
Naaa	23.9846	24.6935	24.2955	25.4783	25.0001	26.6053	27.4201	27.9151	26.8472	26.4209	27.5863	24.6904	27.1325	2.44211	8.92143e-05	0.00158414	9.30208	1	0	-0.387131	0	None	None
Exoc2	24.9956	24.797	25.2973	24.2854	24.2078	24.6141	24.5434	25.0208	24.4494	24.5978	25.5183	24.7166	24.7907	0.0740511	0.787943	0.868673	0.203114	0	0	-0.849628	0	None	None
Agpat3	27.738	27.4594	27.789	27.7052	27.5746	28.0244	27.9099	28.0229	28.333	27.8479	28.5192	27.6532	28.1095	0.45632	0.00618583	0.0337656	4.8883	0	0	0.399766	0	None	None
Cul5	25.0613	25.0359	24.9274	24.8892	25.2763	24.6886	24.6631	25.2096	25.0884	24.9308	24.4169	25.038	24.8329	-0.205104	0.178965	0.331461	1.59309	0	0	-0.777005	0	None	None
Tubb4a	32.2188	32.0465	31.943	31.7503	31.6675	31.8623	31.6426	31.881	32.1136	31.0795	30.9664	31.9252	31.5909	-0.334309	0.160941	0.310029	1.68953	0	0	1.94832	0	None	None
Cmtm5	25.8925	25.4476	25.9083	25.7744	26.1739	25.4103	25.7446	25.7702	25.332	25.2715	25.9624	25.8393	25.5818	-0.257473	0.152377	0.298529	1.74406	0	0	-0.467372	0	None	None
S100a16	25.4155	24.6763	24.5328	25.4943	25.1556	26.1527	25.4361	26.5007	26.1117	26.1022	25.6157	25.0549	25.9865	0.931627	0.00560938	0.0314275	4.99183	1	0	-0.543208	0	None	None
Tmx2	28.3281	28.5321	28.3474	27.9783	28.0405	28.149	28.3677	28.4362	28.6286	28.7686	28.3459	28.2453	28.4493	0.204074	0.171891	0.322449	1.63286	0	0	0.585883	0	None	None
Armc1	28.8681	28.4321	29.5999	28.978	29.0532	28.9649	28.9498	28.7438	28.605	28.2371	28.0811	28.9862	28.5969	-0.389298	0.14315	0.287418	1.79878	0	0	0.763355	0	None	None
Apmap	28.1108	28.0948	28.1363	28.0316	27.9317	28.3304	28.6009	28.4362	28.8061	28.8358	28.9679	28.061	28.6629	0.601848	0.00122786	0.0109593	6.5117	1	0	0.591738	0	None	None
Cul2	24.607	25.1158	24.3138	24.7495	24.5411	24.4749	24.879	24.7856	24.7904	24.8875	24.6219	24.6654	24.7399	0.0744363	0.633531	0.753992	0.407379	0	0	-0.869984	0	None	None
Cnpy3	24.7514	24.7071	25.432	25.332	24.7735	25.8051	25.2086	25.4666	25.3435	26.5962	25.4841	24.9992	25.6507	0.651485	0.0335811	0.109864	3.18621	0	0	-0.621411	0	None	None
Ola1	26.7351	26.8728	26.5527	26.8522	26.111	26.3751	25.8923	26.3772	26.8714	26.1944	26.2637	26.6248	26.329	-0.295735	0.15862	0.306641	1.70538	0	0	-0.161262	0	None	None
Tpd52l2	25.7835	26.7082	25.6114	25.9042	26.0112	25.898	25.8202	26.0005	25.8671	25.2602	26.2523	26.0037	25.8497	-0.154014	0.524616	0.671001	0.575614	0	0	-0.38104	0	None	None
Cotl1	26.5428	26.7085	25.7447	26.2909	25.9171	26.2913	26.2986	26.2688	26.8377	27.1418	27.142	26.2408	26.6634	0.422592	0.129129	0.26701	1.90503	0	0	-0.171172	0	None	None
Txndc17	25.1343	25.2971	24.8963	24.8896	24.576	24.3063	24.5903	24.8016	24.7161	24.8059	26.0732	24.9587	24.8822	-0.076444	0.791407	0.870853	0.1995	0	0	-0.78299	0	None	None
Glrx3	26.4908	26.3458	25.8937	26.0119	25.972	26.0278	26.0517	26.149	25.9034	26.2273	25.6565	26.1429	26.0026	-0.140226	0.356216	0.517516	0.950324	0	0	-0.322703	0	None	None
Rps21	24.4003	24.2723	24.2037	24.2709	24.2631	24.0645	24.618	24.2946	28.2751	25.9705	27.2257	24.2821	25.7414	1.45936	0.0927009	0.215297	2.2156	0	0	-0.746526	0	None	None
Ppp6c	24.2463	23.2308	24.0429	23.9819	24.2287	24.5604	24.5713	24.5667	24.318	24.606	24.6987	23.9461	24.5535	0.607431	0.0284362	0.0982822	3.34693	0	0	-1.05087	0	None	None
Sec61b/Gm10320	25.6846	25.8083	25.8496	26.2693	26.3932	27.6104	27.8796	27.8945	27.286	28.2312	27.9832	26.001	27.8141	1.81314	6.94162e-06	0.000274072	11.8332	1	0	0.010775	0	None	None
Rer1	25.6946	26.3213	25.6501	25.5568	25.9371	26.109	26.754	26.4755	26.7387	26.4277	25.9731	25.832	26.413	0.581059	0.0139242	0.0598332	4.06291	0	0	-0.302828	0	None	None
Fam134c	24.2165	24.3014	23.5335	23.2217	23.6414	24.7189	24.3617	25.0761	24.8608	24.171	23.9821	23.7829	24.5284	0.745527	0.0236244	0.0866849	3.52808	0	0	-1.08848	0	None	None
Ywhab	29.4267	28.687	29.1479	28.2455	29.5415	29.416	29.0011	28.9384	29.75	29.6134	29.0352	29.0097	29.2924	0.282657	0.34805	0.509355	0.973255	0	0	0.906937	0	None	None
Ykt6	26.9176	26.7724	27.2308	27.16	27.4333	26.7743	26.8856	27.0239	26.5963	26.7204	26.3557	27.1028	26.726	-0.376783	0.0360699	0.115727	3.1112	0	0	0.0135174	0	None	None
Arl8b	28.1287	28.7215	28.382	29.1411	28.5481	28.858	29.0841	29.7005	29.5168	28.7172	29.8734	28.5843	29.2916	0.707371	0.0224925	0.0834769	3.58248	0	0	0.82182	0	None	None
Ifitm3	21.8478	22.1976	22.8451	22.664	21.8341	27.4766	27.3958	27.421	27.1927	26.4406	28.0616	22.2777	27.3314	5.05368	4.18095e-08	8.83154e-06	16.7889	1	0	-0.829284	0	None	None
Magt1	23.4486	21.6614	23.6906	22.9801	22.3518	24.2938	24.2332	24.422	24.2557	25.1989	24.8221	22.8265	24.5376	1.71114	0.00664778	0.0354689	4.8173	1	0	-1.27767	0	None	None
Psmd9	23.8985	23.5465	23.2341	23.7146	23.6597	23.5846	23.2758	23.576	23.1749	23.6695	23.065	23.6107	23.391	-0.219696	0.179153	0.331527	1.5928	0	0	-1.35007	0	None	None
Ufc1	23.9314	23.9362	23.22	23.6547	23.2881	24.1103	23.4317	23.24	23.3348	23.5913	23.8662	23.6061	23.5957	-0.0103656	0.960827	0.97654	0.0342492	0	0	-1.31009	0	None	None
Ppid	26.4329	25.8167	25.5321	26.021	25.4895	25.7527	25.0654	25.7348	25.6738	26.2063	25.7708	25.8584	25.7006	-0.15779	0.508902	0.657288	0.605403	0	0	-0.439824	0	None	None
Vta1	27.9547	28.0539	27.5665	27.4255	27.5263	27.3115	27.3626	27.7599	27.6321	27.7751	27.567	27.7054	27.568	-0.13735	0.385839	0.547098	0.870129	0	0	0.30203	0	None	None
Gmfb	27.1568	26.5445	26.6346	26.7416	26.5802	26.2976	26.4292	26.6225	26.6831	26.4035	27.0219	26.7315	26.5763	-0.155229	0.341114	0.502536	0.992701	0	0	-0.0905439	0	None	None
Pcyox1	28.7244	28.5079	28.2487	28.4987	28.4013	28.722	28.561	28.6924	29.2924	29.0322	28.9739	28.4762	28.879	0.40281	0.0160828	0.0663883	3.91293	0	0	0.717816	0	None	None
Mrpl57	26.1844	25.8866	25.7482	25.6716	25.6942	26.0137	26.3059	25.804	25.6283	26.0933	25.4638	25.837	25.8848	0.0478036	0.770239	0.855935	0.224427	0	0	-0.407324	0	None	Matrix
Ergic3	23.9294	24.8353	24.0737	23.8677	24.106	23.481	24.8335	24.998	25.0522	25.0898	24.6556	24.1624	24.685	0.522617	0.121838	0.256375	1.96367	0	0	-0.981414	0	None	None
Ubxn6	26.4616	26.4223	26.091	26.0513	26.3095	25.8347	25.9991	26.125	25.9937	25.5611	25.6269	26.2671	25.8567	-0.410396	0.00922271	0.0445967	4.48692	0	0	-0.327021	0	None	None
Arhgdia	30.7244	30.8069	30.3448	30.3286	30.5057	30.4313	30.0859	30.2931	30.3407	30.534	30.3508	30.5421	30.3393	-0.202788	0.121581	0.256297	1.96411	0	0	1.42209	0	None	None
Acsbg1	30.5274	30.5889	30.2432	30.0761	30.2581	30.3628	30.2152	30.5968	30.6279	30.7194	30.6972	30.3387	30.5366	0.197814	0.154072	0.301321	1.73063	0	0	1.42088	0	None	None
Prpf8	23.1464	22.2781	23.4041	23.4456	23.5504	23.2829	23.7511	24.1671	23.2736	22.9255	23.5694	23.1649	23.4949	0.33001	0.290724	0.450655	1.1499	0	0	-1.41833	0	None	None
Rpl17	27.8032	27.5552	28.7527	29.0019	28.8353	28.9534	28.9578	28.943	29.8236	29.877	29.5735	28.3897	29.3547	0.965063	0.0281553	0.097625	3.35661	0	0	0.795551	0	None	None
Mydgf	25.7091	25.1901	25.7972	25.6234	25.2321	26.3876	26.2351	26.1142	26.5506	27.0534	27.4461	25.5104	26.6312	1.12081	0.00186914	0.0145962	6.09826	1	0	-0.323492	0	None	None
Glo1	24.9469	25.7747	24.5162	24.3671	24.2061	24.3828	24.1539	24.2498	24.3926	24.5498	23.8905	24.7622	24.2699	-0.492286	0.159341	0.30768	1.7005	0	0	-0.944528	0	None	None
Slc31a2	22.2924	23.2829	21.8341	23.1504	22.8664	24.4347	24.1172	25.0943	23.9363	22.9589	23.3291	22.6853	23.9784	1.29316	0.0123873	0.054445	4.19906	0	0	-1.41757	0	None	None
Dram2	23.2927	23.3562	23.1847	22.1275	21.4034	23.9689	23.4261	23.6495	23.9565	23.7977	23.3164	22.6729	23.6859	1.01295	0.057711	0.155315	2.68673	0	0	-1.47846	0	None	None
Cntnap2	28.6291	28.4371	28.4817	28.0691	28.5608	28.2944	28.4177	28.3115	28.6238	28.2863	28.1678	28.4356	28.3502	-0.0853183	0.48665	0.637967	0.648446	0	0	0.604097	0	None	None
Tmem261	25.5711	25.3028	25.9648	26.5248	26.3068	26.0607	26.1658	25.6276	26.3576	25.7409	26.3512	25.9341	26.0506	0.116569	0.666736	0.780183	0.358115	0	0	-0.354815	0	None	None
Chmp3	22.4999	21.4886	23.3467	22.2805	21.7503	22.6368	22.3918	22.3037	22.4022	22.751	23.0181	22.2732	22.5839	0.310757	0.405582	0.564083	0.82602	0	0	-1.77839	0	None	None
Lamtor1	27.2842	26.8153	27.8713	28.5652	28.3022	28.5769	28.7743	28.9624	28.8952	28.7774	29.4684	27.7676	28.9091	1.14145	0.0201647	0.0777847	3.68437	0	0	0.582311	0	None	None
Pgls	25.6854	25.9211	25.7209	24.9729	25.6842	24.8006	24.9463	25.5212	25.4005	23.998	24.6308	25.5969	24.8829	-0.713993	0.0313716	0.104631	3.25662	0	0	-0.655383	0	None	None
Mtap	24.2255	24.2364	24.4366	24.106	24.3001	24.355	24.2034	24.0424	24.1987	24.4845	24.1167	24.2609	24.2334	-0.0274797	0.754285	0.843794	0.245038	0	0	-1.05193	0	None	None
Trappc5	25.014	25.2694	24.4631	24.2383	24.4647	25.099	25.2165	24.7589	25.0049	24.3922	24.9445	24.6899	24.9027	0.212767	0.381167	0.542722	0.881714	0	0	-0.83259	0	None	None
Rab5a	28.021	27.8471	28.4563	27.7358	27.6525	27.508	27.6198	27.5617	27.4541	27.7738	27.3818	27.9425	27.5499	-0.392672	0.0482851	0.140177	2.83468	0	0	0.345767	0	None	None
Tmem223	23.8149	23.548	24.4709	23.85	24.6541	24.2351	23.9237	23.7773	23.8364	23.9275	23.5859	24.0676	23.881	-0.18658	0.44814	0.602547	0.730855	0	0	-1.16094	0	None	None
Arpc5	25.5748	25.0265	25.2057	25.3294	25.3007	25.7162	25.5732	25.6508	25.9492	26.5451	26.0869	25.2874	25.9202	0.632795	0.0063392	0.0343689	4.86275	1	0	-0.510004	0	None	None
Atp6v1g1	26.7287	26.9869	26.4294	26.7305	26.8315	27.763	27.4144	28.0272	27.8175	27.5136	28.1559	26.7414	27.7819	1.04054	6.69182e-05	0.00130568	9.58098	1	0	0.152218	0	None	None
Rpl14	27.932	27.4823	27.8716	28.4217	28.1006	28.2971	28.0222	28.4033	29.3025	28.7759	28.6894	27.9616	28.5817	0.620093	0.0285578	0.0984491	3.34448	0	0	0.555675	0	None	None
Golt1b	23.2468	22.5591	23.4769	23.3494	21.7001	23.6751	24.2181	24.7256	24.2227	23.6874	23.78	22.8665	24.0515	1.18501	0.0189895	0.0747114	3.74253	0	0	-1.36678	0	None	None
Tmed5	25.2479	25.0283	25.4865	25.2788	25.2368	26.4108	26.1821	26.1821	26.7579	25.3451	26.3212	25.2557	26.1999	0.944173	0.00313455	0.02071	5.59353	1	0	-0.460502	0	None	None
Manf	27.413	27.4049	26.9676	26.9474	27.4959	28.8675	28.8263	28.9766	28.9586	28.7803	29.068	27.2458	28.9129	1.66713	4.02102e-05	0.000911793	10.099	1	0	0.478834	0	None	None
Dhrs7	26.0008	25.6273	25.9249	26.0854	25.8879	26.8571	27.0129	27.0307	26.3322	26.8509	26.4483	25.9053	26.7553	0.850081	0.000310106	0.00404948	7.94805	1	0	-0.219818	0	None	None
Cenpv	26.4587	26.7252	27.2933	26.9274	27.8734	26.259	27.3403	27.0128	25.2217	26.2631	26.2956	27.0556	26.3987	-0.656894	0.124658	0.260227	1.94216	0	0	-0.0612851	0	None	None
Tmem192	22.6932	22.158	22.88	22.8638	21.731	24.0513	24.3835	24.3163	24.5321	24.4904	24.8448	22.4652	24.4364	1.97121	0.000263767	0.00359108	8.12137	1	0	-1.37004	0	None	None
Cacybp	25.8555	25.8208	25.2937	25.9217	25.4586	25.294	25.2489	25.4105	25.8479	25.5013	25.5389	25.6701	25.4736	-0.196488	0.234088	0.39143	1.35317	0	0	-0.522794	0	None	None
Tmem175	22.505	21.1738	21.8681	22.9098	23.1019	24.7174	25.1975	24.7435	25.9556	25.8498	25.9775	22.3117	25.4069	3.09516	0.000139578	0.00214874	8.86229	1	0	-1.20687	0	None	None
Pigk	25.3803	25.084	25.2217	25.1571	25.5596	25.7482	25.5388	25.6931	26.2303	25.4928	25.9176	25.2805	25.7701	0.489607	0.00699086	0.0367438	4.76635	0	0	-0.541367	0	None	None
Armcx1	24.4868	24.2945	24.085	23.6065	23.3655	23.9247	23.9356	24.0169	23.6792	23.9527	24.9099	23.9676	24.0698	0.102197	0.717732	0.819649	0.286921	0	0	-1.14318	0	None	MOM
Tecr	28.8061	28.7712	29.1065	29.1875	28.8416	28.8526	29.0105	28.9302	29.5295	29.3229	29.0187	28.9426	29.1108	0.168164	0.248233	0.403922	1.30785	0	0	0.857256	0	None	None
Ssr1	25.4528	25.3265	25.722	25.6031	25.358	26.6568	26.5272	26.5592	27.063	26.9228	26.3615	25.4925	26.6817	1.18928	1.13394e-05	0.00040058	11.2856	1	0	-0.316964	0	None	None
Serbp1	25.0245	25.0377	25.3257	25.4337	26.2512	26.4136	26.2606	26.1932	28.2804	28.4231	28.2196	25.4146	27.2984	1.88384	0.00701273	0.036773	4.76521	1	0	-0.209358	0	None	None
Blvra	25.1896	25.3725	24.1595	24.8568	24.4524	24.7224	24.0993	24.8198	24.7172	24.5772	25.1703	24.8061	24.6844	-0.121777	0.66167	0.777236	0.363575	0	0	-0.852974	0	None	None
Creld2	22.7105	21.5826	21.742	20.3547	22.1821	25.4702	25.7398	25.4843	25.296	26.6034	25.5646	21.7144	25.693	3.97869	0.000111581	0.00184519	9.08202	1	0	-1.26902	0	None	None
Glipr2	25.8359	26.01	25.2958	25.948	25.8601	26.6929	26.9902	27.2971	26.2524	27.0468	26.6987	25.79	26.8297	1.03971	0.000486001	0.00558624	7.48391	1	0	-0.228004	0	None	None
Spcs2	26.0114	25.6129	26.3283	26.368	26.4944	27.1917	27.4172	27.5539	27.5125	27.3029	27.6357	26.163	27.4357	1.27264	0.000499071	0.00563934	7.47026	1	0	-0.0324619	0	None	None
Atp6ap2	24.2967	24.1258	23.9645	24.2307	24.1828	23.675	24.4952	24.5857	24.4475	24.8442	24.1335	24.1601	24.3635	0.203427	0.29043	0.450408	1.1507	0	0	-1.04609	0	None	None
Cap2	24.9989	24.8569	23.9032	23.8757	24.1984	24.1637	24.7222	24.6748	24.4672	24.5177	24.4461	24.3666	24.4986	0.131998	0.621146	0.745286	0.424134	0	0	-0.977861	0	None	None
Gtpbp8	24.3295	23.9566	25.114	25.4573	25.2292	24.8293	24.7748	24.4796	24.6228	24.3697	24.8111	24.8173	24.6479	-0.169425	0.595468	0.728002	0.457986	0	0	-0.858023	0	None	None
Cops7a	25.215	24.9603	25.0844	24.6555	24.8993	24.9828	24.5961	24.9172	25.3934	24.8027	24.398	24.9629	24.8484	-0.114534	0.515452	0.663289	0.592291	0	0	-0.788909	0	None	None
Cygb	24.0875	23.5159	24.109	23.5266	23.4748	23.8416	23.8854	23.8395	24.058	23.1807	23.2229	23.7428	23.6714	-0.0714037	0.742227	0.836158	0.258153	0	0	-1.26768	0	None	None
Napg	28.8716	28.9972	28.441	28.7722	28.6816	28.9668	28.6135	28.7686	29.1105	28.9534	29.001	28.7527	28.9023	0.149606	0.24472	0.401898	1.3151	0	0	0.7777	0	None	None
Tmem33	25.9685	26.546	26.2226	26.2373	26.752	26.8163	26.7257	26.9429	27.2893	26.4092	27.1605	26.3453	26.8906	0.54536	0.0181125	0.0723639	3.78859	0	0	-0.104911	0	None	None
Carhsp1	26.6505	25.741	25.2331	24.9769	24.8926	25.7586	25.4958	25.4916	25.3224	25.2502	25.3919	25.4988	25.4517	-0.0470649	0.89344	0.936996	0.0938858	0	0	-0.56136	0	None	None
Necap1	26.5533	26.6252	26.3001	26.2739	26.5829	26.6353	26.4167	26.386	27.1061	26.8709	26.7797	26.4671	26.6991	0.232071	0.123432	0.258575	1.95134	0	0	-0.118839	0	None	None
Msmo1	24.8542	25.1108	25.6255	24.9976	25.2813	24.7406	25.4356	24.4916	25.4336	25.4578	25.6843	25.1739	25.2072	0.0333693	0.890272	0.935201	0.0966519	0	0	-0.675091	0	None	None
Tppp3	29.7558	29.1741	28.8791	29.3514	29.3167	29.027	28.5311	28.9966	28.6149	28.772	27.6505	29.2954	28.5987	-0.696719	0.0225358	0.0834769	3.58248	0	0	0.825457	0	None	None
Vkorc1	22.4927	22.3707	22.7962	21.8258	23.2424	24.8943	24.9744	25.7965	25.3858	25.98	25.8791	22.5456	25.485	2.93947	8.87239e-06	0.000334559	11.5455	1	0	-1.14456	0	None	None
Gnpda2	24.6219	24.4236	24.5826	24.1491	24.1481	23.9842	24.0315	24.0539	23.7902	24.1556	23.7745	24.3851	23.965	-0.420051	0.0103391	0.0485528	4.3643	0	0	-1.08075	0	None	None
Gdpd1	27.5414	27.4597	27.6777	27.3874	27.5772	27.697	27.6686	27.7198	27.9162	27.6255	27.2375	27.5287	27.6441	0.115432	0.299956	0.460922	1.11741	0	0	0.281931	0	None	None
Ist1	24.4057	23.3547	23.6963	23.2217	23.6414	24.4684	24.5774	24.9305	24.6745	23.8411	24.4403	23.664	24.4887	0.824754	0.0124121	0.0544511	4.19889	0	0	-1.12017	0	None	None
Prps2	23.2512	22.6537	23.566	23.1428	23.6008	23.2554	23.2323	23.1103	23.0915	23.4092	23.0984	23.2429	23.1995	-0.0433931	0.818801	0.889287	0.169279	0	0	-1.46176	0	None	None
Atp13a2	24.059	22.2568	23.8423	23.9913	23.806	24.5813	24.2426	25.017	24.5464	24.1833	25.1224	23.5911	24.6155	1.02444	0.0347349	0.112628	3.15036	0	0	-1.10941	0	None	None
Micu3	29.1091	29.075	29.9487	29.5665	29.7642	29.2967	29.0433	28.8609	29.0909	29.1061	28.7069	29.4927	29.0175	-0.475227	0.0507656	0.143273	2.80316	0	0	0.948494	0	None	MIM
Arpc2	28.2408	28.1214	27.5631	27.6581	27.9556	28.0983	28.0492	27.9733	28.7085	28.62	28.6567	27.9078	28.351	0.443194	0.0460335	0.135516	2.88346	0	0	0.498836	0	None	None
Nudt17	24.1675	23.6326	23.5052	23.8545	23.894	23.2674	23.8257	23.606	23.6577	23.7243	23.4522	23.8108	23.5889	-0.221854	0.155471	0.303271	1.72132	0	0	-1.27057	0	None	None
Bloc1s2	23.4947	24.0987	22.8297	20.9725	22.0705	24.4749	24.5226	25.0957	25.4239	24.8672	25.3769	22.6932	24.9602	2.26696	0.0118578	0.0532727	4.23046	0	0	-1.21988	0	None	None
Snx2	25.1037	24.5088	24.7315	24.0832	24.8026	24.6351	24.5118	24.4711	24.4724	25.3477	24.9119	24.6459	24.725	0.0790849	0.729789	0.827983	0.272327	0	0	-0.876852	0	None	None
Pfdn1	24.8566	25.4901	24.5987	24.6453	24.9423	24.3272	24.4498	24.3452	24.4267	23.8793	24.7125	24.9066	24.3568	-0.549813	0.0238036	0.0870204	3.5225	0	0	-0.898337	0	None	None
Mospd2	23.8501	24.4373	23.5663	23.6065	23.6405	24.8115	24.1858	24.2775	24.7062	23.7557	24.2392	23.8201	24.3293	0.509189	0.0506694	0.143257	2.80332	0	0	-1.12081	0	None	None
Nrxn1	27.2436	26.8746	26.408	26.6063	26.7135	26.8419	27.2539	26.6331	26.964	26.8091	26.7162	26.7692	26.8697	0.100529	0.565849	0.704112	0.506123	0	0	-0.024433	0	None	None
Ptprn	25.9975	26.1897	26.0999	25.2085	26.1502	25.9883	26.0397	25.6024	26.7621	25.9797	26.4455	25.9292	26.1363	0.207118	0.424672	0.581432	0.782317	0	0	-0.338691	0	None	None
Cspg5	25.6403	25.7799	25.5865	25.4694	25.4519	25.4547	25.5903	25.8689	25.575	25.4712	25.9339	25.5856	25.649	0.0634131	0.552611	0.694593	0.52576	0	0	-0.504631	0	None	None
Gm2a	25.7227	25.3381	26.321	26.6934	27.1033	28.8494	28.6072	29.3929	27.7206	27.848	29.5249	26.2357	28.6572	2.42149	0.000435921	0.00522483	7.5804	1	0	0.226028	0	None	None
Map2	29.6073	29.4843	29.3544	29.5829	29.5062	29.2648	29.2254	29.3051	29.8575	29.6278	29.5505	29.507	29.4719	-0.0351715	0.761008	0.849616	0.235118	0	0	1.04211	0	None	None
Prkca	25.0292	24.672	25.0608	25.7777	24.9021	25.3448	25.1098	25.5537	25.4415	25.6382	25.9382	25.0883	25.5044	0.416046	0.0988748	0.225577	2.14831	0	0	-0.632831	0	None	None
Fcer1g	21.6026	22.6052	22.6843	22.3833	22.6839	24.1259	25.7979	26.5099	25.4029	26.4445	26.7079	22.3919	25.8315	3.43964	8.70761e-05	0.00156095	9.32336	1	0	-1.10605	0	None	None
Mag	32.1404	31.9532	31.9395	31.7809	31.6541	31.4148	31.2008	31.3354	30.5918	29.9471	30.1205	31.8936	30.7684	-1.12521	0.00639749	0.0345732	4.8542	1	0	1.77774	0	None	None
Plg	22.9525	21.1347	23.1171	22.3405	21.508	25.4007	26.0724	26.6385	26.4273	26.2173	27.1312	22.2105	26.3146	4.10405	5.25527e-05	0.00110229	9.82528	1	0	-1.04579	0	None	None
Tpm3	26.3534	26.6469	26.4438	26.6378	26.2113	26.6016	26.3402	26.6995	26.2831	26.3058	26.0359	26.4587	26.3777	-0.0809706	0.544575	0.687169	0.541262	0	0	-0.18472	0	None	None
Gna11	28.041	28.0872	27.4744	27.8659	28.0304	27.9528	27.8326	28.0128	28.093	28.0031	27.6337	27.8998	27.9213	0.0215675	0.874418	0.92514	0.112256	0	0	0.411423	0	None	None
Gnaq	29.4944	29.5055	29.0754	28.8567	29.0247	29.2096	28.8157	29.3271	29.3187	28.822	28.6925	29.1913	29.0309	-0.160397	0.385436	0.547098	0.870129	0	0	0.890997	0	None	None
Cst3	26.2361	25.2946	25.4217	25.6087	24.9273	26.5446	26.3632	27.1498	27.3485	27.6223	28.1402	25.4977	27.1947	1.69707	0.000892517	0.00858533	6.86391	1	0	-0.213463	0	None	None
Gc	21.5323	22.3176	23.4402	22.4008	23.9023	25.3478	25.8793	26.4876	25.9659	25.9122	26.3469	22.7186	25.9899	3.2713	0.000684869	0.00713795	7.13027	1	0	-1.00914	0	None	None
Lmnb2	27.1839	27.0231	27.5727	26.8484	27.591	26.1042	27.1703	27.4335	25.7087	25.8687	26.9319	27.2438	26.5362	-0.707586	0.0704147	0.178214	2.48832	0	0	0.00375722	0	None	None
Ache	26.7812	26.693	26.3092	25.9887	26.1385	26.2008	26.4305	26.3916	26.7599	26.4627	26.5453	26.3821	26.4651	0.0830032	0.64601	0.76527	0.385959	0	0	-0.182539	0	None	None
Tap1	25.3561	24.7867	23.7469	23.8283	24.0313	28.0311	29.1774	29.0547	29.1722	29.0923	28.3148	24.3499	28.8071	4.45721	5.58596e-06	0.00022372	12.126	1	0	-0.120684	0	None	None
Tgm2	23.1845	22.0983	21.795	22.16	22.5713	25.4362	25.7049	25.9026	24.788	24.9226	24.7978	22.3618	25.2587	2.89685	1.17775e-05	0.000407916	11.2594	1	0	-1.22646	0	None	None
Emb	25.5197	26.1597	25.0082	25.1965	25.0763	25.4536	25.7083	26.0137	26.1149	25.6613	25.4971	25.3921	25.7415	0.349387	0.191678	0.347151	1.52637	0	0	-0.52481	0	None	None
Penk	28.0996	28.0317	27.4815	27.3979	27.4532	28.1729	28.0252	27.9903	27.9084	27.771	26.9944	27.6927	27.8104	0.117629	0.621786	0.745351	0.424008	0	0	0.34791	0	None	None
Ptgs1	23.372	23.5421	22.7252	22.8415	23.8986	25.591	26.2264	25.6358	26.2069	26.5087	26.1305	23.2759	26.0499	2.77401	1.1945e-05	0.000408025	11.2591	1	0	-0.885877	0	None	None
F3	25.5451	26.1096	25.6181	25.9392	25.822	25.65	25.4869	25.5641	26.0089	26.1171	25.7848	25.8068	25.7686	-0.0381534	0.799138	0.874993	0.192656	0	0	-0.436558	0	None	None
Vim	32.486	32.0682	31.724	32.134	32.0087	32.6678	32.5909	33.1538	33.0675	32.0595	33.4794	32.0842	32.8365	0.752294	0.0136965	0.0590654	4.08154	0	0	2.22884	0	None	None
Tmsb4x	27.1924	28.0525	26.5256	27.9781	26.4679	27.0868	27.8452	28.5606	27.16	27.1571	28.5065	27.2433	27.7194	0.476049	0.311232	0.471189	1.08562	0	0	0.239969	0	None	None
Hexb	28.1151	28.0802	28.3691	29.2297	28.9594	31.7588	31.6529	32.2261	31.7425	31.5102	32.1288	28.5507	31.8366	3.28588	1.62291e-05	0.000473608	11.044	1	0	1.3234	0	None	None
Ap2a2	29.951	29.8968	30.023	29.7975	29.8194	29.8471	29.8277	29.9618	30.3487	29.825	30.1284	29.8975	29.9898	0.0922565	0.366516	0.528817	0.919159	0	0	1.22356	0	None	None
Gba	26.9632	27.2654	27.4333	28.3507	28.1409	28.7337	28.7598	29.5314	29.1467	28.8643	29.7344	27.6307	29.1284	1.49765	0.00201232	0.0153137	6.02903	1	0	0.598763	0	None	None
Ppia	32.4543	32.585	31.7242	32.1718	31.669	32.0142	32.064	32.3783	31.3204	31.3003	31.7796	32.1208	31.8095	-0.311392	0.25558	0.411578	1.28076	0	0	2.03104	0	None	None
Slc2a1	28.6633	28.5828	28.3983	28.3033	28.4952	28.3152	27.9012	28.1874	27.8235	27.8897	27.9987	28.4886	28.0193	-0.469294	0.00126462	0.0111686	6.4844	0	0	0.548583	0	None	None
Hspa1a/Hspa1b	25.3572	24.8582	24.5893	24.5855	24.8561	24.0127	24.2403	24.2498	23.7749	23.8914	24.804	24.8493	24.1622	-0.687057	0.00859464	0.0421223	4.56927	1	0	-0.948652	0	None	None
Ptpra	26.9789	26.8818	27.0455	26.7179	26.9548	26.768	26.6053	26.7459	26.7768	26.4169	26.9798	26.9158	26.7154	-0.200348	0.0661355	0.170469	2.55242	0	0	-0.025957	0	None	None
Ctsd	30.6453	30.5981	30.5947	31.6285	31.2329	33.4507	33.301	33.9755	33.2876	32.8611	33.8355	30.9399	33.4519	2.51202	1.31992e-05	0.000430065	11.1832	1	0	2.12322	0	None	None
Bsg	29.4001	29.5987	28.7831	29.0459	28.768	29.3596	29.3977	29.541	29.3524	29.6226	29.4055	29.1192	29.4465	0.327305	0.120408	0.254784	1.97265	0	0	0.959573	0	None	None
Serpina1b	22.3745	22.9997	23.1999	23.6961	22.3518	25.9031	26.1535	27.0242	26.7526	27.4543	27.4655	22.9244	26.7922	3.86783	2.5573e-06	0.000140693	12.7952	1	0	-0.807812	0	None	None
Slc7a2	27.8612	27.8975	29.2156	27.8365	27.6254	27.9893	27.8499	27.8862	27.9183	27.6251	28.237	28.0873	27.9176	-0.169625	0.594867	0.727871	0.458246	0	0	0.448125	0	None	None
Phka1	24.3484	24.1688	24.6572	24.6281	24.9989	23.1895	23.4634	23.1665	23.9539	23.3712	23.5379	24.5603	23.4471	-1.11322	0.00027586	0.00370239	8.07733	1	0	-1.1492	0	None	None
Gnao1	32.7559	32.507	32.1426	31.9879	31.9723	32.2409	32.0947	32.5025	32.2941	31.3338	31.7295	32.2731	32.0326	-0.240533	0.329274	0.49113	1.02582	0	0	2.10602	0	None	None
Dao	25.3775	25.5097	25.5492	25.8831	25.6103	25.3874	25.4321	25.6797	25.7131	25.2113	25.3422	25.5859	25.461	-0.124973	0.309785	0.470248	1.08851	0	0	-0.542115	0	None	None
Gstp1/Gstp2	30.5164	30.2257	29.7183	29.8846	29.3986	29.7791	29.8149	29.9061	29.735	29.8274	29.3347	29.9488	29.7329	-0.215885	0.351046	0.512232	0.96513	0	0	1.18247	0	None	None
Nefh	33.8148	33.1297	31.4829	31.7831	31.9444	32.8906	32.3323	32.9087	31.8375	31.5495	31.6378	32.431	32.1928	-0.238243	0.655904	0.773598	0.370343	0	0	2.16954	0	None	None
Rpl13a	28.7638	28.1347	29.4221	29.2679	29.3109	29.5309	29.3413	29.4282	29.9725	30.4133	29.9768	28.9799	29.7772	0.797317	0.0279643	0.0976093	3.35684	0	0	0.997803	0	None	None
Serpinh1	27.7514	27.9618	29.0208	29.4016	29.1812	29.957	30.0413	30.0484	29.5928	29.9947	29.3917	28.6634	29.8376	1.17427	0.0219113	0.0817957	3.61183	0	0	0.946667	0	None	None
Hspa5	31.3692	31.3292	31.3579	31.3122	31.1823	32.5059	32.6414	32.988	32.7837	32.9921	32.9717	31.3102	32.8138	1.50363	1.4336e-06	0.000111887	13.1257	1	0	2.06972	0	None	None
Cfl1	30.5864	30.855	30.4946	30.5081	30.3419	30.9222	30.9146	30.8398	30.8177	31.2146	31.136	30.5572	30.9742	0.41698	0.00461748	0.0272342	5.19844	0	0	1.55191	0	None	None
Gabrg2	26.2445	26.2809	25.7924	25.1664	25.4318	25.806	25.9042	25.5809	25.6305	25.0453	25.4296	25.7832	25.5661	-0.217092	0.420722	0.578903	0.788607	0	0	-0.481726	0	None	None
Ap1g1	26.8394	26.5475	26.601	26.5284	26.8813	26.893	26.838	27.0284	27.3984	26.8195	27.1088	26.6795	27.0143	0.334805	0.0186837	0.0738544	3.75917	0	0	-0.0134498	0	None	None
Eif3a	24.8038	25.0913	24.7193	25.4783	24.5112	25.2163	24.1172	24.8369	25.3623	25.2948	25.0485	24.9208	24.9793	0.0585671	0.821813	0.890253	0.167713	0	0	-0.771167	0	None	None
Rdx	27.7667	28.2278	27.872	27.8103	27.5137	27.6816	27.6223	27.6799	27.8141	27.4459	28.0571	27.8381	27.7168	-0.12129	0.419479	0.578212	0.790329	0	0	0.358251	0	None	None
Gabra2	24.2913	23.9357	23.8513	23.9368	23.7664	24.1499	24.2596	24.3244	23.9511	23.8607	23.3675	23.9563	23.9855	0.0292258	0.866867	0.921493	0.117956	0	0	-1.16229	0	None	None
Gabra3	25.0243	25.1135	24.6271	24.9229	24.8584	25.0069	25.0336	24.757	24.7898	24.0819	24.5185	24.9093	24.698	-0.211305	0.242737	0.40085	1.31887	0	0	-0.829664	0	None	None
Ctnna1	26.5545	26.2828	27.1319	26.4101	26.6382	27.6334	27.6434	28.041	27.3854	26.6255	26.0176	26.6035	27.2244	0.620867	0.111084	0.242234	2.04553	0	0	0.0133221	0	None	None
Chga	24.9335	25.1108	24.5838	24.7279	24.8429	24.9258	25.2011	24.9963	25.0156	24.944	24.7949	24.8398	24.9796	0.139824	0.225252	0.381942	1.38858	0	0	-0.787287	0	None	None
Ptma	24.6794	24.7521	24.3813	24.0107	24.2249	24.2399	24.4933	24.2056	24.3653	24.4308	24.8111	24.4097	24.4243	0.0146279	0.931791	0.959819	0.0591663	0	0	-0.984093	0	None	None
Psmd7	26.4422	26.6835	26.0774	26.2237	26.0464	26.7971	26.7127	26.5656	26.5858	25.8685	26.3804	26.2946	26.485	0.190374	0.321331	0.482773	1.05058	0	0	-0.196041	0	None	None
Sars	27.4992	27.1568	27.1772	26.6007	26.7929	27.2831	26.9468	27.2302	27.3625	27.1006	27.0645	27.0454	27.1646	0.119243	0.512303	0.659524	0.600502	0	0	0.0896384	0	None	None
Msn	28.1229	27.1755	27.8478	28.3892	27.8109	29.2626	29.1091	29.7002	29.7905	29.6629	30.1941	27.8693	29.6199	1.75064	0.000136539	0.00214548	8.86448	1	0	0.744576	0	None	None
Marcks	30.0304	30.1047	29.9418	29.7279	29.9682	29.6983	29.8582	29.8514	30.0565	30.2691	30.0924	29.9546	29.971	0.0163851	0.879829	0.928816	0.106536	0	0	1.23119	0	None	None
S100a8	22.9648	21.9676	21.3925	21.984	21.8931	26.1233	26.0666	26.5708	25.7244	25.6349	26.0576	22.0404	26.0296	3.98924	7.07545e-06	0.000276107	11.8225	1	0	-1.13669	0	None	None
Man2a1	23.3467	22.2781	22.4414	22.6563	23.414	25.3056	25.5953	25.6412	24.403	24.8836	24.5951	22.8273	25.0706	2.24335	7.04635e-05	0.00134361	9.53967	1	0	-1.17106	0	None	None
Cers1	24.1193	23.9427	24.9937	24.2061	24.2033	24.1297	25.0393	24.6122	24.6737	24.4878	25.3651	24.293	24.718	0.424982	0.128244	0.265905	1.91102	0	0	-0.948746	0	None	None
Map4	29.9203	29.9242	29.636	29.8579	29.7109	29.5516	29.5383	29.447	29.4784	29.5	29.3847	29.8099	29.4833	-0.326539	0.00274806	0.0191338	5.70773	0	0	1.10488	0	None	None
Mpz	31.9869	31.4957	33.0358	33.4633	33.0832	30.6427	30.483	30.8189	28.6948	29.8734	29.2142	32.613	29.9545	-2.65847	0.000608156	0.00658378	7.24687	1	0	1.75885	0	None	None
Gna12	23.8015	23.5159	23.221	23.0243	23.6188	23.0285	23.1045	23.1228	23.0259	22.8058	23.1435	23.4363	23.0385	-0.397809	0.0433122	0.130014	2.94326	0	0	-1.45528	0	None	None
Gna13	29.9977	29.9951	29.1902	29.4491	29.4646	29.6497	29.6235	29.8061	29.7687	29.754	29.1333	29.6193	29.6225	0.00320779	0.987073	0.991208	0.0127399	0	0	1.09464	0	None	None
Rpl3	28.9804	28.7247	29.5908	29.9376	29.9221	29.7462	29.7764	29.8843	30.749	30.4486	30.7128	29.4311	30.2195	0.788406	0.0361852	0.115781	3.11053	0	0	1.17629	0	None	None
Fkbp1a	28.0997	27.1158	27.126	27.1291	27.1519	27.7853	28.0748	27.0393	27.0115	28.0785	28.1124	27.3245	27.6836	0.359085	0.244779	0.401898	1.3151	0	0	0.249045	0	None	None
Ap2a1	30.8206	30.5833	30.6735	30.5012	30.7111	30.5059	30.4958	30.658	30.9504	30.662	30.5488	30.658	30.6368	-0.0211325	0.816208	0.887619	0.171987	0	0	1.50466	0	None	None
Ezr	26.0894	25.9447	25.8337	25.6636	25.385	27.4872	27.1873	27.3984	27.4634	27.1498	27.0537	25.7833	27.2899	1.50667	1.80392e-05	0.000504496	10.9529	1	0	-0.137406	0	None	None
Ubtf	23.6858	23.7602	24.1723	24.0898	25.5154	25.7452	26.5715	27.0821	23.2959	23.1807	24.3744	24.2447	25.0416	0.79692	0.327447	0.489276	1.03128	0	0	-0.893746	0	None	None
Gja1	31.7575	31.8968	30.9788	30.9904	31.2326	31.4055	31.1301	31.2414	31.323	31.3797	31.073	31.3712	31.2588	-0.112405	0.601126	0.731465	0.45114	0	0	1.77134	0	None	None
Pnp	25.8514	26.0267	25.2965	25.4901	25.5412	25.4341	25.5274	25.9898	25.4617	26.1975	26.4129	25.6412	25.8372	0.196072	0.388364	0.549473	0.863881	0	0	-0.455937	0	None	None
Pcmt1	29.577	28.6987	29.7464	29.2063	29.3804	29.3209	29.356	29.0957	29.1062	28.6526	28.6649	29.3218	29.0327	-0.289044	0.228016	0.384937	1.37731	0	0	0.917407	0	None	None
Glb1	25.3399	24.4613	26.1898	27.0606	26.4921	27.7788	27.5126	28.0107	27.5276	27.2442	28.2128	25.9088	27.7145	1.8057	0.0139574	0.059899	4.06132	0	0	-0.0275582	0	None	None
Gria1	23.2475	21.7632	23.9993	23.4148	22.4824	24.0473	24.4275	23.9464	24.0799	24.189	23.7254	22.9814	24.0692	1.0878	0.0471134	0.13778	2.85956	0	0	-1.34028	0	None	None
Gria2	27.9729	27.9879	27.7997	27.3738	27.1239	27.8553	27.716	27.7254	27.5119	27.1477	27.0096	27.6516	27.4943	-0.157309	0.498367	0.649522	0.622549	0	0	0.276565	0	None	None
Cryab	29.4745	29.744	29.2625	29.2471	29.3199	28.873	28.8895	28.8025	28.4055	28.3823	28.3923	29.4096	28.6242	-0.785423	0.000318817	0.00413108	7.91926	1	0	0.853348	0	None	None
Ces1c	22.3738	22.8863	23.0935	23.4887	22.1223	25.3598	25.9513	27.0939	26.1435	26.1199	26.8035	22.7929	26.2453	3.4524	4.5275e-06	0.000202591	12.2691	1	0	-0.943298	0	None	None
Tln1	27.8122	27.2406	27.9731	27.9779	28.1027	28.2738	28.1011	28.6189	28.4984	28.2814	28.5971	27.8213	28.3951	0.573846	0.0151839	0.0633796	3.97984	0	0	0.49038	0	None	None
Ppib	28.8591	29.0838	28.8915	29.3404	28.8107	30.4332	30.1965	30.3534	30.0351	31.0616	30.4251	28.9971	30.4175	1.42041	2.65342e-05	0.00066954	10.5445	1	0	1.12913	0	None	None
Gsta4	27.9293	28.051	26.877	27.6045	27.4844	27.0515	26.9679	27.1297	27.2341	27.3773	27.3145	27.5892	27.1792	-0.410086	0.118251	0.251707	1.99018	0	0	0.201167	0	None	None
Pmp2	24.9679	26.095	24.6001	26.5901	24.9126	22.4614	21.9874	22.6152	23.8857	22.1066	23.086	25.4331	22.6904	-2.74274	0.000496808	0.00563273	7.47195	1	0	-1.126	0	None	None
Lta4h	25.4224	25.1685	25.4865	25.2562	25.1642	25.0774	24.9256	25.2963	25.0013	25.1126	25.2058	25.2996	25.1031	-0.196422	0.0506022	0.143188	2.80402	0	0	-0.670781	0	None	None
Impdh2	23.6194	21.7807	22.7252	23.4989	23.3507	23.388	23.4392	23.5735	23.7259	23.2461	23.27	22.995	23.4404	0.445467	0.264668	0.421559	1.24619	0	0	-1.46316	0	None	None
Aldh1a1	28.9473	28.7761	28.3239	28.6279	28.6317	28.4426	28.3067	28.6513	28.4404	28.4617	28.4365	28.6614	28.4566	-0.204821	0.121763	0.256375	1.96367	0	0	0.670432	0	None	None
Acp2	24.9438	25.1717	25.2982	26.4108	26.3012	27.1277	26.8265	27.223	27.8445	27.1683	28.0516	25.6251	27.3736	1.74846	0.00187889	0.0145962	6.09826	1	0	-0.152287	0	None	None
M6pr	26.2236	26.3858	27.0991	26.0487	26.1105	26.9708	27.0149	27.7184	27.8389	27.2923	28.9512	26.3735	27.6311	1.25755	0.00750314	0.0388589	4.68561	1	0	0.0486136	0	None	None
Rps2/Gm8225	26.9825	26.759	28.3139	27.5151	28.1956	27.9524	27.7015	27.7486	29.6555	29.795	29.5201	27.5532	28.7289	1.17562	0.0515641	0.14469	2.78896	0	0	0.503488	0	None	None
Capg	22.7508	22.1615	23.0363	21.0617	21.9294	24.0765	23.3525	24.0375	23.418	22.9765	23.966	22.188	23.6378	1.44987	0.009343	0.0449214	4.47645	1	0	-1.58491	0	None	None
Rasgrf1	24.19	24.2945	24.0429	24.2689	23.6843	23.7741	24.0569	23.9374	24.3288	24.2621	24.4772	24.0961	24.1394	0.0433161	0.786491	0.868481	0.203434	0	0	-1.10362	0	None	None
Eno2	29.593	30.1057	29.3411	29.1878	29.3091	29.411	29.5195	29.7452	30.2172	29.6534	29.3263	29.5073	29.6454	0.138085	0.527319	0.673025	0.571268	0	0	1.07684	0	None	None
Hspa2	25.6762	25.6214	25.6044	25.1558	25.9107	25.6111	25.8756	25.7519	25.6925	25.1632	25.2788	25.5937	25.5622	-0.0315351	0.855099	0.91183	0.133164	0	0	-0.520347	0	None	None
Lcn2	21.2037	23.2474	22.8355	22.2401	22.8826	26.1676	26.1441	26.5696	26.8022	26.2274	27.0686	22.4819	26.4966	4.01472	8.45632e-05	0.00153402	9.34846	1	0	-0.955247	0	None	None
Camk2a	28.9724	28.5618	28.1906	28.3327	28.4542	29.5432	29.2556	29.4323	29.1123	28.6863	28.2755	28.5023	29.0509	0.548527	0.0484652	0.140441	2.83197	0	0	0.757365	0	None	None
Itgb2	27.2928	26.3209	25.9357	25.697	26.3055	28.5256	28.4922	28.8654	28.2914	28.5509	28.855	26.3104	28.5967	2.28636	0.00055229	0.00610835	7.355	1	0	0.228872	0	None	None
Itpr1	24.1578	24.1859	23.6244	23.4241	23.9895	24.3683	24.4586	24.8366	23.9822	24.027	24.3191	23.8763	24.332	0.455617	0.0487308	0.140441	2.83197	0	0	-1.10906	0	None	None
Tcp1	28.4263	28.4182	28.192	28.0505	28.1243	28.4631	28.0047	28.3755	28.7137	28.3236	27.8766	28.2422	28.2929	0.0506324	0.739162	0.835117	0.259951	0	0	0.554028	0	None	None
App	27.9656	27.8895	27.9275	27.8908	28.0066	28.117	28.2378	28.339	28.2466	28.2471	28.782	27.936	28.3283	0.392273	0.00826476	0.0413361	4.59645	0	0	0.499929	0	None	None
Apcs	23.304	23.394	22.3821	22.2684	23.4188	26.0593	25.6686	26.3249	26.0252	26.1948	26.3566	22.9535	26.1049	3.15142	6.62888e-05	0.00130097	9.5862	1	0	-0.93928	0	None	None
Gusb	26.3099	23.1719	26.1678	26.8916	26.6346	29.4437	29.2846	30.0347	29.351	29.1328	29.6673	25.8352	29.4857	3.65052	0.00499476	0.0288721	5.11418	1	0	0.311502	0	None	None
Prkar2a	27.428	27.3423	27.3404	26.9338	27.6516	27.5505	27.2882	27.5992	27.9152	27.7621	27.4169	27.3392	27.5887	0.249462	0.131341	0.269756	1.89027	0	0	0.233019	0	None	None
Pfkl	27.8489	27.9054	26.8506	27.0241	27.2155	27.7415	27.4765	28.0175	27.9919	28.072	27.5847	27.3689	27.814	0.44512	0.113224	0.245148	2.02828	0	0	0.283957	0	None	None
Calb1	24.5277	24.612	23.4269	23.9129	23.806	24.3727	24.228	23.8807	24.4238	24.2654	23.7634	24.0571	24.1557	0.0986117	0.707602	0.811868	0.300683	0	0	-1.10817	0	None	None
Pdcd6	25.2149	25.1575	24.3369	24.6113	24.6394	24.4355	24.0322	23.9525	24.647	24.4	24.3475	24.792	24.3025	-0.489551	0.0449859	0.133486	2.90524	0	0	-0.932074	0	None	None
Prkar1b	24.3719	24.7804	23.9654	23.2217	23.2413	24.0384	24.1185	24.1982	24.2426	24.1592	24.3475	23.9161	24.1841	0.267928	0.435577	0.590863	0.759104	0	0	-1.13065	0	None	None
Cntn1	32.0808	31.9179	31.5691	31.1589	31.503	31.6362	31.5192	31.5941	31.6291	31.326	31.3917	31.6459	31.516	-0.129904	0.48207	0.634442	0.65644	0	0	1.87759	0	None	None
Scg5	26.0078	26.3143	25.6039	25.828	25.8155	25.5411	25.9435	25.9262	25.5867	25.8271	25.4351	25.9139	25.71	-0.203917	0.206912	0.363558	1.45974	0	0	-0.426886	0	None	None
Rpl7a	28.3461	28.5019	29.5629	29.3228	29.0795	29.1715	29.2023	29.354	30.2342	30.3854	30.0902	28.9626	29.7396	0.776958	0.0415566	0.127016	2.97691	0	0	0.986854	0	None	None
Scd2/Scd3	24.768	24.8032	25.5715	25.8929	25.9194	24.9321	25.7934	25.8896	26.0262	26.1286	27.2728	25.391	26.0071	0.616083	0.157234	0.304839	1.71388	0	0	-0.471969	0	None	None
L1cam	29.4663	29.6018	29.4242	29.0042	29.0307	29.2417	29.3952	29.6805	29.5699	28.9265	29.0273	29.3054	29.3069	0.00142158	0.993578	0.995357	0.00671339	0	0	0.968896	0	None	None
Dmd	27.569	27.6348	27.4987	27.661	27.8562	27.8342	27.6922	28.002	27.9755	28.0563	27.7931	27.6439	27.8922	0.248266	0.0156988	0.0653663	3.93531	0	0	0.354506	0	None	None
Hsp90ab1	30.9869	31.1554	30.7315	30.8133	30.686	30.9231	30.8911	31.1965	31.2484	31.079	30.6327	30.8746	30.9951	0.120512	0.368501	0.53054	0.914466	0	0	1.61949	0	None	None
Cdk1	28.367	28.2012	27.8921	28.7197	28.4588	28.657	28.7514	28.352	27.0968	27.4238	27.1892	28.3278	27.9117	-0.416067	0.260172	0.416023	1.26527	0	0	0.494979	0	None	None
Clec2l	26.5217	26.5929	25.7131	26.3011	26.1804	25.9261	25.8498	26.216	25.4099	25.1688	25.7553	26.2618	25.721	-0.540858	0.0358611	0.115366	3.11571	0	0	-0.355187	0	None	None
Calml3	30.043	29.4624	30.0226	29.2734	29.7194	29.8919	29.1161	28.7122	30.9734	29.9456	31.4705	29.7041	30.0183	0.314155	0.51629	0.664112	0.590501	0	0	1.19062	0	None	None
Eef1a1	30.9227	30.4942	31.1761	30.7336	30.8318	31.3361	31.1812	31.6208	31.8526	31.0695	30.7823	30.8317	31.3071	0.47542	0.0373528	0.117927	3.08404	0	0	1.67322	0	None	None
Nid1	25.9281	26.9813	25.7925	27.6221	24.7517	23.4281	23.8638	22.7638	21.6519	22.3481	22.9422	26.2152	22.833	-3.38217	0.000720253	0.00728718	7.10042	1	0	-0.941327	0	None	None
Alad	24.322	23.9362	23.3565	23.7776	23.5522	23.8367	23.2443	23.5465	23.4614	23.1721	23.0984	23.7889	23.3932	-0.39567	0.0872966	0.206315	2.27708	0	0	-1.31402	0	None	None
Ctsb	29.8916	29.6228	30.084	30.9254	30.5353	32.8478	32.632	33.3231	32.3003	32.2381	33.1337	30.2118	32.7458	2.53401	2.64639e-05	0.00066954	10.5445	1	0	1.83678	0	None	None
Mapt	29.8794	29.823	29.5138	29.4849	29.4696	29.1638	29.3333	29.0982	29.7525	30.0505	29.5579	29.6342	29.4927	-0.141466	0.440718	0.595273	0.748378	0	0	1.07167	0	None	None
Txn	27.5985	26.9395	27.6512	27.6687	27.3355	27.6706	27.3036	27.6794	27.7756	27.9069	26.9512	27.4387	27.5479	0.10916	0.599115	0.730341	0.453357	0	0	0.244736	0	None	None
Gsn	29.3778	29.3471	29.2857	29.4881	29.2858	29.4915	29.1875	29.3507	29.3056	29.3437	28.846	29.3569	29.2542	-0.102712	0.332284	0.493209	1.01973	0	0	0.96865	0	None	None
Gstm1	30.2933	30.4097	29.3217	29.1598	29.4988	29.1915	28.9818	29.1765	29.0431	29.5563	28.8845	29.7367	29.1389	-0.597719	0.0803156	0.194754	2.36028	0	0	1.02148	0	None	None
Rras	26.2343	25.7759	25.8496	26.344	26.0618	26.4895	26.5705	26.793	26.2366	27.4808	26.3727	26.0531	26.6572	0.604041	0.0215095	0.081199	3.62239	0	0	-0.209895	0	None	None
Slc3a2	32.2333	32.2359	31.6041	31.5093	31.91	31.9583	31.7859	31.9484	32.1332	31.8627	31.5887	31.8985	31.8795	-0.0189677	0.914771	0.950978	0.0725157	0	0	2.00063	0	None	None
Hist1h2bp/Hist1h2bk/Hist1h2bc/Hist2h2bb/Hist1h2bh/Hist1h2bb/Hist1h2bm/Hist1h2bf/Hist1h2ba	30.6311	30.8666	31.3989	31.4524	31.6493	31.3738	31.8333	31.7476	29.531	28.6506	29.6369	31.1996	30.4622	-0.737433	0.25381	0.409908	1.28663	0	0	1.57797	0	None	None
H1f0	27.3083	26.6621	30.3377	30.3837	30.5144	27.6769	28.8523	28.8542	27.4882	26.1475	27.3043	29.0412	27.7206	-1.32065	0.212057	0.369312	1.43709	0	0	0.599298	0	None	None
Mpo	23.6838	24.993	26.6309	27.5966	24.5456	29.8014	29.9855	30.2694	29.8401	29.9775	30.3787	25.49	30.0421	4.55209	0.00281815	0.0194294	5.68561	1	0	0.353692	0	None	None
Fn1	22.8251	21.6259	23.5811	22.832	21.0374	29.9283	30.1765	30.7978	29.7989	28.3139	29.8632	22.3803	29.8131	7.43284	1.64552e-06	0.000113763	13.1017	1	0	-0.31313	0	None	None
Fabp3	26.4728	26.3374	25.4379	26.1765	26.3039	26.0685	25.6894	26.2641	26.3178	26.3985	25.7209	26.1457	26.0765	-0.0691357	0.7642	0.851196	0.232436	0	0	-0.307373	0	None	None
Lamp1	28.3125	28.5664	28.8648	29.0866	29.3011	30.7316	30.5436	31.0812	30.8038	30.5292	31.701	28.8263	30.8984	2.07209	1.91261e-05	0.000526124	10.8923	1	0	1.19107	0	None	None
Cd14	22.4967	22.4045	23.701	22.3703	22.9665	24.0812	24.2878	24.1669	24.361	24.5066	24.3247	22.7878	24.288	1.50022	0.00313489	0.02071	5.59353	1	0	-1.33524	0	None	None
Ncam1	32.9213	32.9885	32.603	32.395	32.6421	32.6143	32.4597	32.4473	32.8155	32.4154	32.3567	32.71	32.5181	-0.19188	0.180661	0.333242	1.58536	0	0	2.29026	0	None	None
Icam1	23.2055	23.4261	23.7323	21.9661	23.6984	24.3568	24.564	25.1079	24.3965	24.7023	24.9482	23.2057	24.6793	1.47361	0.00760985	0.0393508	4.66746	1	0	-1.17364	0	None	None
Gpd1	30.6312	30.4181	29.9606	30.1931	30.2364	30.1761	30.0674	30.4198	30.1756	29.8391	30.1464	30.2879	30.1374	-0.15048	0.304457	0.465677	1.1026	0	0	1.33099	0	None	None
Kcnc1	26.8455	26.5048	26.3762	26.6464	26.4239	26.8192	26.605	26.7161	26.7336	26.6554	26.4606	26.5594	26.665	0.10562	0.32241	0.48412	1.04656	0	0	-0.107223	0	None	None
Sptb	28.1899	27.146	27.6012	27.4108	27.6266	27.9054	27.6911	27.9895	28.0867	28.0356	27.8338	27.5949	27.9237	0.328796	0.130839	0.268915	1.89478	0	0	0.350993	0	None	None
Nme1	27.153	26.5986	26.7615	26.4081	26.6787	26.4333	27.1633	27.3206	27.0811	26.6388	26.8305	26.72	26.9113	0.191288	0.32741	0.489276	1.03128	0	0	-0.0259572	0	None	None
Hist1h1c	24.1824	24.7127	27.5432	27.6765	27.8492	26.9973	28.0243	27.9232	25.3929	24.823	24.8204	26.3928	26.3302	-0.0625883	0.952034	0.970543	0.0431366	0	0	-0.207359	0	None	None
Atp6v0a2	22.258	22.1469	22.5908	22.4356	22.2538	23.8179	23.931	23.8137	24.3942	23.8454	25.7269	22.337	24.2549	1.91787	0.00117106	0.0106218	6.55683	1	0	-1.43191	0	None	None
Chgb	25.7597	25.6821	25.5968	25.5225	25.5552	26.0287	25.9422	25.926	25.6293	25.3406	25.9624	25.6233	25.8049	0.181565	0.168044	0.318912	1.64877	0	0	-0.465974	0	None	None
Lgals1	25.3509	25.7697	25.3387	25.7458	25.4352	25.8627	26.7617	26.489	26.1301	26.7374	27.3766	25.5281	26.5596	1.03151	0.0036009	0.0225591	5.47014	1	0	-0.334258	0	None	None
Prkce	22.5542	24.0196	22.5937	23.0564	21.9337	24.5853	24.5112	24.3621	23.8878	24.8186	23.8905	22.8315	24.3426	1.51108	0.00841697	0.0416628	4.5851	1	0	-1.31562	0	None	None
Cd44	27.3999	27.7081	26.8289	26.6862	27.1365	28.8076	28.8855	29.1634	28.6965	28.343	28.8416	27.1519	28.7896	1.63765	0.000169376	0.00250408	8.6415	1	0	0.435465	0	None	None
Lgals3	22.7779	20.8732	23.381	22.2859	22.2644	25.83	25.1396	26.0455	25.1898	25.0699	24.8125	22.3165	25.3479	3.0314	0.000679809	0.007108	7.13634	1	0	-1.2177	0	None	None
Slc4a3	23.3281	23.8838	23.701	21.5065	21.7503	23.2975	23.7884	23.3138	23.9533	23.5915	23.3164	22.8339	23.5435	0.709561	0.233692	0.391158	1.35418	0	0	-1.47474	0	None	None
Cnp	35.2783	35.146	35.1154	35.2487	34.8866	34.5318	34.629	34.71	34.1865	33.7315	33.9792	35.135	34.2947	-0.840315	0.00213307	0.0158376	5.9805	1	0	3.12941	0	None	None
Kcna1	28.3889	28.2466	27.4284	27.7241	27.7611	27.8833	27.9446	27.8565	27.517	27.5054	27.852	27.9098	27.7598	-0.150022	0.472394	0.625727	0.676395	0	0	0.381164	0	None	None
Ass1	26.1805	25.7265	25.4698	25.5026	25.5277	26.3147	26.0662	26.6133	26.6351	26.6835	25.4815	25.6814	26.299	0.617618	0.0269803	0.0949028	3.39741	0	0	-0.35566	0	None	None
Sptan1	34.6146	34.2715	34.0261	33.9915	33.9981	34.2733	34.2148	34.3708	34.3353	34.0419	34.0577	34.1803	34.2156	0.0352986	0.800041	0.875428	0.19194	0	0	2.92296	0	None	None
Ctsa	26.416	25.2087	26.9788	28.3995	27.4098	30.8631	30.5547	31.3411	30.5692	30.2201	31.0535	26.8826	30.7669	3.88439	0.0011068	0.0101487	6.62257	1	0	0.776599	0	None	None
Gapdh/Gm3839	33.7639	33.8842	33.3217	33.4712	33.2079	33.4771	33.3693	33.705	33.5912	33.1052	33.4292	33.5298	33.4462	-0.083612	0.602818	0.732195	0.449699	0	0	2.63934	0	None	None
Lamp2	26.8264	27.4822	27.6415	28.106	28.0687	29.6718	29.3766	30.0556	29.7344	29.4733	30.4487	27.625	29.7934	2.16845	9.05119e-05	0.00159873	9.28886	1	0	0.730434	0	None	None
Ldhb	31.727	31.5887	30.9119	30.8934	31.0526	31.0441	30.7588	30.9359	31.4332	31.1478	30.8099	31.2347	31.0216	-0.213094	0.33183	0.492753	1.02106	0	0	1.69671	0	None	unknown
Eno1	32.4964	32.5545	31.8421	32.1029	31.9336	31.9407	31.877	32.2022	32.3478	31.8272	32.2285	32.1859	32.0706	-0.115365	0.519294	0.666752	0.584778	0	0	2.09619	0	None	None
Prph	31.8589	31.4232	30.1426	30.4204	30.6074	30.0958	30.0025	30.1765	29.597	29.7359	29.9349	30.8905	29.9238	-0.966716	0.0376588	0.118669	3.07498	0	0	1.4087	0	None	None
Cdh2	29.2112	29.0452	28.2047	28.0162	28.3188	28.8967	28.7208	28.808	28.4687	28.2308	28.2353	28.5592	28.5601	0.000844069	0.997578	0.998768	0.00177841	0	0	0.670706	0	None	None
Slc4a2	22.3296	22.2729	22.2303	21.6784	23.6862	23.5814	23.385	23.763	23.148	23.6695	23.4225	22.4395	23.4949	1.05541	0.0314267	0.104631	3.25662	0	0	-1.56322	0	None	None
S100a6	26.6553	26.528	25.9094	25.8334	26.1884	27.2935	26.6313	26.7389	26.7199	26.9923	26.002	26.2229	26.7296	0.506753	0.0636447	0.166219	2.58884	0	0	-0.161512	0	None	None
Atp1b1	33.925	33.6571	33.0665	33.1871	33.0532	33.4886	33.2746	33.5045	33.531	32.8856	33.1666	33.3778	33.3085	-0.0693036	0.744223	0.837001	0.256699	0	0	2.58148	0	None	None
C1qb	24.8229	24.9113	24.4947	26.934	24.8993	27.0556	26.9087	27.159	27.5688	27.8547	28.4459	25.2124	27.4988	2.28634	0.00330745	0.0214282	5.54435	1	0	-0.209708	0	None	None
Rpl27a	26.8253	27.2635	27.8214	27.8167	27.6804	28.0151	27.7808	27.7045	28.4243	28.6665	28.2382	27.4815	28.1382	0.656773	0.0283501	0.0980856	3.34981	0	0	0.371193	0	None	None
Rps16	26.7801	27.0611	27.7261	27.6901	27.969	27.5905	27.489	27.6394	29.5345	30.0741	29.358	27.4453	28.6142	1.16897	0.0615091	0.163002	2.61703	0	0	0.459036	0	None	None
Rpl7	29.5202	29.3044	29.8713	30.5454	30.0578	30.2625	30.2524	30.4535	30.9962	30.817	30.8394	29.8598	30.6035	0.743691	0.0225162	0.0834769	3.58248	0	0	1.33859	0	None	None
Rpsa	26.7172	27.3939	26.5826	26.9238	26.6701	27.2263	27.11	27.1696	30.2628	30.0792	30.0836	26.8575	28.6552	1.79772	0.042146	0.128234	2.96315	0	0	0.349833	0	None	None
Ntrk2	26.926	26.3385	26.3446	26.4623	26.8383	26.4352	26.4831	26.6406	26.4761	26.5561	26.3262	26.5819	26.4862	-0.0957252	0.503144	0.652707	0.615493	0	0	-0.138421	0	None	None
Calr	31.3303	31.3195	31.1744	31.2705	31.1187	32.3599	32.5672	32.7308	32.7512	32.848	32.9964	31.2427	32.7089	1.46623	1.74309e-06	0.000113763	13.1017	1	0	2.03529	0	None	None
Hspb1	28.6155	28.8748	27.1043	27.9798	27.8605	30.2356	30.3823	30.5348	29.7365	29.5057	29.8994	28.087	30.049	1.96207	0.0012874	0.0112807	6.46999	1	0	0.873769	0	None	None
Psmd3	26.7389	26.641	25.9663	26.6153	25.959	26.6907	26.3835	26.6621	26.834	26.5225	26.6415	26.3841	26.6224	0.238314	0.252045	0.408235	1.29253	0	0	-0.150735	0	None	None
Lmnb1	28.6731	28.2388	29.141	29.1071	29.2757	28.2949	28.9131	28.9043	27.6736	25.8619	27.3184	28.8871	27.8277	-1.05944	0.0790556	0.192813	2.37473	0	0	0.589917	0	None	None
Anxa6	30.0025	29.7764	29.269	29.3906	29.5518	29.799	29.5507	29.9275	30.1365	30.0384	29.8393	29.5981	29.8819	0.283828	0.11254	0.24414	2.03422	0	0	1.14219	0	None	None
Rplp0	28.9341	28.5721	29.7357	30.2988	29.9468	29.4129	29.7012	29.8943	30.1823	30.3045	30.5245	29.4975	30.0033	0.505802	0.212315	0.369568	1.43609	0	0	1.14636	0	None	None
Map1b	31.2586	30.8574	30.6419	30.6161	30.6979	30.771	30.8869	31.0247	31.2018	31.0701	30.7086	30.8144	30.9438	0.129469	0.390203	0.551377	0.85889	0	0	1.59722	0	None	None
Hmox1	23.9774	23.3547	25.0205	24.3949	24.5374	26.8096	27.02	26.8586	27.2357	27.1391	26.1742	24.257	26.8729	2.61585	0.000136825	0.00214548	8.86448	1	0	-0.525547	0	None	None
Glul	32.9605	32.8298	32.6309	32.5409	32.7104	32.4723	32.3955	32.462	32.3716	32.2583	31.6977	32.7345	32.2762	-0.458275	0.011497	0.0523292	4.25624	0	0	2.24683	0	None	None
Atp1b2	33.6377	33.5315	32.7746	32.8115	32.971	33.0011	32.9724	33.2644	32.9243	33.2253	32.3695	33.1453	32.9595	-0.18577	0.434641	0.590549	0.759872	0	0	2.46535	0	None	None
Igsf11	25.4601	25.982	25.4729	25.6517	25.4909	25.4764	25.604	25.6272	25.4454	25.6813	25.3844	25.6115	25.5365	-0.0750379	0.520753	0.667613	0.582916	0	0	-0.521932	0	None	None
Pdia3	31.8241	31.8536	31.5577	31.4736	31.5453	32.9542	32.9126	33.0861	33.1636	33.1535	33.1689	31.6509	33.0732	1.42229	1.75822e-06	0.000113763	13.1017	1	0	2.18957	0	None	None
Gjb1	25.1523	25.4245	25.6627	25.3588	25.6347	25.2171	24.8511	25.5492	24.9374	24.6	24.8952	25.4466	25.0083	-0.438286	0.027006	0.0949028	3.39741	0	0	-0.660349	0	None	None
Scg3	25.0087	25.2971	25.2209	25.0695	25.5054	25.4102	25.6879	24.6892	25.8206	25.1095	25.8037	25.2203	25.4202	0.199853	0.358305	0.519876	0.943761	0	0	-0.623288	0	None	None
Rpl6	28.9571	29.0128	29.7373	29.6753	29.7083	29.9279	29.6785	30.0145	30.6258	30.4951	30.1699	29.4182	30.1519	0.733752	0.0122082	0.05398	4.21143	0	0	1.1602	0	None	None
Rplp1/Gm10073	27.7671	26.9441	29.6834	29.3937	29.4459	29.0216	29.3228	29.5398	29.9147	29.2841	29.149	28.6468	29.372	0.725155	0.258672	0.415102	1.26846	0	0	0.850366	0	None	None
Rpl5	27.0501	26.9605	27.5587	28.1821	27.71	28.412	28.5308	28.6566	29.9421	29.9582	30.0451	27.4923	29.2575	1.76518	0.00181939	0.0144347	6.11432	1	0	0.596892	0	None	None
Rpl13	28.4658	29.0244	29.3797	29.684	29.5419	29.4511	29.4303	29.3947	30.4112	30.4903	30.4947	29.2192	29.9454	0.726228	0.0489865	0.140873	2.82753	0	0	1.07919	0	None	None
Rpl36	25.0097	25.4086	26.1012	26.7375	26.408	26.1317	25.8147	26.0252	27.6043	27.0172	24.7514	25.933	26.2241	0.291106	0.586043	0.722063	0.469804	0	0	-0.320388	0	None	None
Eif1/Eif1b	24.8411	24.7443	24.7618	24.2043	24.3658	25.2782	24.9601	24.7825	25.0742	25.0176	24.1147	24.5835	24.8712	0.287753	0.199312	0.355575	1.49177	0	0	-0.860129	0	None	None
Anxa5	31.0411	30.733	30.0632	29.9293	30.0197	30.4029	29.8645	30.2407	30.323	30.2693	29.7557	30.3573	30.1427	-0.214572	0.420528	0.578873	0.788682	0	0	1.34591	0	None	None
Glrb	26.9566	27.1592	26.7308	26.3378	26.9208	26.7102	26.8479	26.7138	26.4399	26.2389	26.6584	26.8211	26.6015	-0.219527	0.225931	0.382362	1.38699	0	0	-0.0676311	0	None	None
Gad1	27.7409	27.9502	27.1504	26.9998	27.2695	27.7405	27.3196	27.6181	27.9184	27.8295	27.5373	27.4222	27.6606	0.238405	0.282546	0.442145	1.17741	0	0	0.263943	0	None	None
Gad2	28.6157	28.516	27.9216	27.8672	27.9555	28.358	28.5167	28.6028	28.763	28.4302	28.4	28.1752	28.5118	0.336574	0.106262	0.235349	2.08713	0	0	0.584353	0	None	None
Tbca	24.5135	24.1225	24.5039	24.0768	24.4332	24.02	23.7663	24.3572	24.5318	23.7878	24.853	24.33	24.2193	-0.110605	0.599582	0.730645	0.452758	0	0	-1.04096	0	None	None
Idua	24.8597	24.5433	24.3836	24.7204	24.2865	25.4914	25.3043	25.6725	24.3518	24.2403	24.8723	24.5587	24.9888	0.430103	0.152378	0.298529	1.74406	0	0	-0.841595	0	None	None
Ppp3cb	25.1602	25.3127	25.5769	25.576	25.4752	25.1419	25.0818	25.4424	25.4065	24.9064	25.7338	25.4202	25.2855	-0.134724	0.383109	0.544673	0.876537	0	0	-0.610277	0	None	None
Lmna	28.4647	28.3775	29.9341	30.0558	29.8637	27.9139	28.2362	28.3514	27.2921	26.0131	26.3808	29.3392	27.3646	-1.97461	0.00587234	0.0324672	4.94487	1	0	0.587711	0	None	None
Hspa4l	28.9202	28.8563	28.3588	28.5076	28.5578	28.383	28.2578	28.4586	28.7783	28.679	28.5805	28.6401	28.5229	-0.117275	0.4042	0.562861	0.82915	0	0	0.679428	0	None	None
Cbr1	28.7637	28.8449	28.6283	28.286	28.6607	28.5701	28.2124	28.3452	28.4281	28.2993	28.0436	28.6367	28.3165	-0.320254	0.0294584	0.100674	3.31223	0	0	0.637526	0	None	None
Pfkm	31.051	31.1905	30.6799	30.8356	30.9916	30.8167	30.4211	30.938	31.0104	30.7634	30.7614	30.9497	30.7852	-0.164572	0.20927	0.365786	1.45093	0	0	1.59256	0	None	None
Map2k4	25.7692	26.1275	26.0261	25.9454	26.4069	25.4476	25.477	25.7022	26.0186	25.9798	25.8374	26.055	25.7438	-0.311272	0.0620799	0.163719	2.61071	0	0	-0.391944	0	None	None
Capzb	28.6668	28.6746	28.3132	28.3035	28.7621	28.5565	28.429	28.828	29.0276	28.8765	28.6537	28.544	28.7286	0.184545	0.200456	0.356319	1.48876	0	0	0.701315	0	None	None
Capza2	28.258	28.8334	28.2355	28.2536	28.3258	28.4054	28.6077	28.2939	28.512	29.0625	28.9959	28.3813	28.6462	0.264958	0.157853	0.305686	1.70988	0	0	0.652369	0	None	None
Hist1h1b	25.9331	25.4265	28.3405	28.7693	28.6206	27.9418	29.0724	28.8923	27.488	27.3001	27.2637	27.418	27.993	0.575071	0.495243	0.646959	0.628255	0	0	0.329515	0	None	None
Itgav	28.2589	28.2583	28.1195	28.0615	28.2455	28.0785	27.8468	27.9745	28.2264	27.9867	28.4764	28.1887	28.0982	-0.0905179	0.397262	0.558063	0.841501	0	0	0.504466	0	None	None
Plin2	23.1316	20.4358	23.1793	22.0117	21.3747	24.9661	24.8171	25.3611	24.3193	24.5582	25.1703	22.0266	24.8654	2.83873	0.00414858	0.0249958	5.32217	1	0	-1.37197	0	None	None
Akr1b1	28.4432	28.2297	27.7321	27.9406	27.9136	27.7603	27.5346	27.6198	27.5005	28.0066	27.1854	28.0519	27.6012	-0.450642	0.0268185	0.0946401	3.4014	0	0	0.377856	0	None	None
Cfl2	28.1928	28.139	28.0711	27.9029	27.9935	27.9024	28.0997	28.2433	28.0789	28.2517	28.1804	28.0599	28.1261	0.0662133	0.395372	0.556338	0.845966	0	0	0.484285	0	None	None
Fkbp2	28.9553	29.2827	28.4242	28.5802	28.6054	29.4404	29.2771	29.3826	29.3936	29.3157	29.4187	28.7696	29.3714	0.601778	0.0168153	0.0682372	3.8733	0	0	0.874749	0	None	None
Rangap1	23.8263	24.4373	23.9429	23.8734	23.7238	24.0197	23.9083	24.0217	23.7564	23.7977	23.4482	23.9607	23.8253	-0.135399	0.401297	0.561153	0.833533	0	0	-1.19339	0	None	None
Syt1	30.0536	29.5996	29.623	29.2341	29.28	29.7547	29.6735	29.5956	29.7496	29.1987	29.2628	29.558	29.5391	-0.0188969	0.91849	0.951668	0.0714696	0	0	1.06574	0	None	None
Ptx3	21.2984	21.8248	22.9937	21.7571	22.9305	23.9907	24.3743	24.4112	24.2029	25.0328	24.9867	22.1609	24.4998	2.33886	0.000848086	0.00825841	6.91992	1	0	-1.41817	0	None	None
Syt2	31.5028	31.6881	31.0572	30.7332	30.7216	31.1355	30.8702	31.0651	31.2909	30.897	30.6284	31.1406	30.9812	-0.15937	0.495148	0.646959	0.628255	0	0	1.66983	0	None	None
Psmc2	25.7495	25.3588	25.289	25.6766	25.3685	25.7647	26.0143	26.4024	25.9044	26.3776	25.9606	25.4885	26.0707	0.582191	0.00264813	0.018643	5.74522	0	0	-0.439806	0	None	None
Rab11b	26.7821	26.6436	27.097	26.967	26.7944	26.4056	26.4844	26.4498	26.8083	25.7335	26.7264	26.8568	26.4347	-0.422138	0.044095	0.13154	2.92642	0	0	-0.0938172	0	None	None
Ina	33.257	32.9466	30.9758	31.0087	31.394	32.1337	31.9531	32.3418	31.3234	31.2448	30.9473	31.9164	31.6574	-0.259064	0.650723	0.768785	0.379348	0	0	1.95984	0	None	None
Nedd4	24.5191	25.0073	24.4405	24.4887	24.5318	25.4319	25.2169	25.4178	25.5614	24.5995	24.9061	24.5975	25.1889	0.591467	0.0110005	0.0507811	4.29957	0	0	-0.793869	0	None	None
Stt3a	25.3234	26.8719	25.4353	25.5382	25.3346	27.1266	27.0142	26.8673	27.3661	28.1874	28.1216	25.7007	27.4472	1.74655	0.00164323	0.0133337	6.22877	1	0	-0.122497	0	None	None
Rph3a	29.8081	29.8482	29.741	29.3662	29.7649	29.4952	29.5477	29.3208	29.877	29.9337	29.487	29.7057	29.6102	-0.0954319	0.486196	0.637834	0.648748	0	0	1.10943	0	None	None
Cnr1	24.4057	25.0829	23.8551	23.8868	23.5907	24.3047	23.9575	24.0236	23.901	23.9852	23.3291	24.1642	23.9168	-0.247384	0.435026	0.590833	0.759177	0	0	-1.13447	0	None	None
Capza1	26.1614	25.7134	25.6054	25.7131	25.7227	26.4062	26.2761	26.1633	26.4383	26.3981	26.518	25.7832	26.3667	0.583453	0.0016403	0.0133337	6.22877	0	0	-0.321827	0	None	None
Nsf	32.6094	32.6335	32.2718	32.5215	32.3835	32.4902	32.3024	32.5497	32.7989	32.2498	32.337	32.4839	32.4547	-0.0292506	0.792594	0.870971	0.199304	0	0	2.23243	0	None	None
Gstm5	28.5067	28.6174	28.0057	27.9188	27.8869	28.1068	27.8544	27.5327	28.1646	28.1329	28.0086	28.1871	27.9667	-0.22041	0.269555	0.426913	1.22799	0	0	0.477855	0	None	None
Cit	26.8684	26.4895	27.1273	27.0688	27.3915	28.043	27.6644	27.8012	26.7772	26.7558	25.4908	26.9891	27.0888	0.099642	0.818088	0.889287	0.169279	0	0	0.0632465	0	None	None
Slc11a2	22.3274	23.6147	22.3684	21.943	21.8993	24.3101	23.857	24.3155	24.3417	24.4175	24.0104	22.4305	24.2087	1.77818	0.00336626	0.0216257	5.53111	1	0	-1.42244	0	None	None
Clcn3	25.893	25.8182	25.8423	25.7716	25.7948	26.6366	25.9665	26.1707	26.8777	26.0944	25.6207	25.824	26.2278	0.403809	0.083144	0.199449	2.32591	0	0	-0.341424	0	None	None
Dynlt1	24.0773	24.5115	23.5343	23.0724	23.7125	23.9237	23.5735	24.156	24.261	23.1891	23.4522	23.7816	23.7592	-0.0223745	0.942218	0.964933	0.0514997	0	0	-1.24237	0	None	None
Adcy9	26.3884	26.5246	26.0224	26.0327	26.1964	26.0885	25.8832	26.1988	26.1422	25.9543	26.6716	26.2329	26.1564	-0.0764887	0.623641	0.746299	0.422173	0	0	-0.274005	0	None	None
Gss	25.6695	25.1055	25.1382	24.8437	24.6836	24.7085	25.1493	24.7521	24.6257	24.823	24.9908	25.0881	24.8416	-0.246539	0.234729	0.392013	1.35103	0	0	-0.765264	0	None	None
Atp6v0d1	30.6632	30.388	30.109	30.1796	30.611	31.1988	30.9008	31.2002	31.2932	30.6269	31.3749	30.3902	31.0991	0.708953	0.00165761	0.0134047	6.22112	1	0	1.54351	0	None	None
Fabp7	26.4964	26.2287	25.9751	26.0897	26.1311	26.0517	26.1141	26.1784	26.2034	26.4134	25.8829	26.1842	26.1407	-0.0435501	0.71122	0.814626	0.29579	0	0	-0.286877	0	None	None
Apod	24.3851	23.2308	24.4812	23.8677	24.1984	26.3346	26.3521	26.0771	26.9313	26.5799	26.4241	24.0326	26.4499	2.41724	7.19457e-05	0.00135646	9.52594	1	0	-0.654845	0	None	None
Clgn	26.6367	26.1237	26.4672	26.7882	26.9703	26.7171	26.5759	26.6883	27.1461	26.6119	26.1197	26.5972	26.6432	0.0459612	0.821169	0.889966	0.168178	0	0	-0.104026	0	None	None
Cntf	24.5319	24.612	23.6819	24.0728	23.8892	23.5274	22.9696	23.2408	24.0775	25.1599	24.7057	24.1575	23.9468	-0.21072	0.609127	0.73596	0.442301	0	0	-1.12982	0	None	None
Jak1	24.8258	25.7788	24.6593	25.1034	25.8671	24.8682	24.8551	25.0953	25.0275	24.6904	24.6037	25.2469	24.8567	-0.390164	0.193171	0.348761	1.51969	0	0	-0.730526	0	None	None
Tmem165	24.9312	25.9651	24.4425	26.5901	26.5819	24.5076	25.2343	24.7889	24.1108	24.2036	24.3744	25.7021	24.5366	-1.16555	0.0533804	0.147931	2.757	0	0	-0.703528	0	None	None
Pitpna	27.858	27.7212	28.0636	27.8234	27.8047	27.6747	27.3903	27.8765	28.2322	28.1006	27.985	27.8542	27.8766	0.0223996	0.874781	0.925234	0.112111	0	0	0.393365	0	None	None
Pitpnb	24.6973	24.7904	25.0452	25.1216	24.5729	24.2981	24.7764	24.5516	24.6878	24.6472	24.7886	24.8455	24.6249	-0.220528	0.124686	0.260227	1.94216	0	0	-0.856985	0	None	None
Rab2a	29.6983	30.0487	29.9791	29.5457	29.5625	29.8039	29.8234	29.792	29.8804	29.775	30.093	29.7669	29.8613	0.0943954	0.446894	0.601354	0.733714	0	0	1.17178	0	None	None
Stmn1	28.2625	28.2084	27.2924	27.8066	27.3547	27.1038	27.0963	27.0413	27.1249	26.6611	26.4731	27.7849	26.9168	-0.868156	0.00892785	0.0436101	4.51919	1	0	0.187839	0	None	None
Lipe	22.8574	22.8568	23.701	22.8576	20.9322	22.9248	22.9676	23.2416	23.1934	23.7159	23.27	22.641	23.2189	0.577881	0.28066	0.440744	1.18199	0	0	-1.5781	0	None	None
Psmc4	26.5163	26.2463	26.1698	25.9273	26.3519	26.2834	26.2997	26.4128	26.5216	26.1243	26.0176	26.2423	26.2766	0.0342313	0.788583	0.868839	0.202839	0	0	-0.24812	0	None	None
Tango2	25.1486	24.8155	26.3041	24.9809	25.103	24.9314	25.7796	25.1488	24.9791	24.8326	24.3662	25.2704	25.0063	-0.264158	0.441184	0.595341	0.748213	0	0	-0.695945	0	None	None
Pkm	33.0716	33.0088	32.6341	32.4762	32.5256	32.975	32.5549	32.8366	33.1438	32.848	32.6603	32.7433	32.8364	0.0931884	0.556568	0.697738	0.519244	0	0	2.36047	0	None	None
Hist1h1a	26.0363	26.1599	26.8417	27.4713	27.1755	28.1628	28.7726	29.1081	26.0179	24.9221	25.7787	26.737	27.127	0.390081	0.630995	0.75253	0.410179	0	0	0.0205294	0	None	None
Gla	24.1139	25.8809	25.8458	25.0527	25.1049	27.3164	26.9737	27.791	26.9404	26.2983	27.2991	25.1997	27.1032	1.9035	0.00164487	0.0133337	6.22877	1	0	-0.291278	0	None	None
Rpl9	27.8327	27.7251	28.4483	28.2413	28.7225	28.8176	28.6637	28.748	29.7947	29.2441	29.0409	28.194	29.0515	0.85753	0.00857786	0.0421223	4.56927	1	0	0.695906	0	None	None
Ptpre	27.9072	27.7521	27.6985	27.3223	26.657	27.1014	26.8968	27.2376	27.3865	27.4018	27.5502	27.4674	27.2624	-0.205023	0.436025	0.591232	0.758203	0	0	0.193454	0	None	None
Cdk5	26.1737	26.9999	25.9768	25.7693	25.9028	26.0507	25.9246	25.79	25.8061	26.2282	25.4788	26.1645	25.8798	-0.284728	0.286337	0.446952	1.16181	0	0	-0.342925	0	None	None
Psma2	27.3051	27.069	26.8329	26.46	26.3841	26.4222	26.5899	26.9171	26.6262	26.3019	27.0772	26.8102	26.6558	-0.154462	0.490054	0.641678	0.640077	0	0	-0.0589622	0	None	None
Ctsh	24.5445	23.7481	24.1711	26.355	25.7454	30.1091	29.7532	30.6548	29.4364	29.1467	29.9624	24.9128	29.8438	4.93096	0.000146874	0.00221035	8.82151	1	0	0.198802	0	None	None
S100b	31.1015	30.5002	31.0723	29.7828	29.7383	30.3176	29.9033	29.8929	30.4462	29.8767	28.8297	30.439	29.8777	-0.561302	0.174881	0.326237	1.61601	0	0	1.30933	0	None	None
Gng4	27.0963	26.6834	26.9555	26.4158	27.436	27.4126	26.9706	26.5513	27.1045	27.0435	26.4535	26.9174	26.9227	0.00529502	0.982028	0.98762	0.0179727	0	0	0.0157546	0	None	None
Hsd17b8	27.602	27.9156	27.8434	28.0836	28.1217	27.5644	27.6495	27.6104	27.6376	27.5759	27.5475	27.9133	27.5976	-0.315705	0.0264883	0.0938402	3.41365	0	0	0.349447	0	None	None
Ahcy	28.2583	28.0977	27.6287	27.5237	27.835	27.9947	27.7684	27.6257	27.939	27.851	27.7504	27.8687	27.8215	-0.0471511	0.763448	0.851168	0.232484	0	0	0.385283	0	None	None
Plcb3	23.6449	23.35	23.728	23.1648	23.493	24.4167	24.121	24.2343	24.1322	24.3454	24.2032	23.4762	24.2421	0.76595	0.000567511	0.00624449	7.3232	1	0	-1.20693	0	None	None
Gdi1	30.7712	30.5596	30.0665	29.8229	29.9436	30.3743	30.0402	30.3412	30.4065	30.26	29.6236	30.2328	30.1743	-0.0584838	0.798644	0.874755	0.193049	0	0	1.32737	0	None	None
Arsa	26.5061	26.1485	26.4144	27.3742	27.376	26.969	26.7236	27.099	26.8081	26.6579	27.1033	26.7639	26.8935	0.129612	0.650161	0.76856	0.379771	0	0	-0.0207461	0	None	None
Arsb	26.4006	26.9383	27.3326	27.4396	27.6415	27.2952	27.4464	27.6029	27.5598	27.3089	28.2796	27.1505	27.5821	0.4316	0.146069	0.290579	1.783	0	0	0.194026	0	None	None
Atp6v1a	32.4489	32.5155	31.7647	31.6692	31.6562	32.3423	32.2588	32.4132	32.4346	32.1507	32.2581	32.0109	32.3096	0.298718	0.20031	0.356248	1.48905	0	0	2.10898	0	None	None
Atp6v1e1	30.2881	30.1881	29.6007	29.7007	29.4444	30.3199	29.9446	30.4311	30.5153	29.7922	30.4343	29.8444	30.2396	0.395174	0.0933644	0.216538	2.20731	0	0	1.26283	0	None	None
S100a11	22.7293	21.6775	21.9491	23.8299	21.8061	24.8925	24.3988	26.0187	23.7902	24.5299	24.97	22.3984	24.7667	2.36834	0.00163163	0.0133337	6.22877	1	0	-1.31742	0	None	None
Gabrb1	24.2403	24.1728	24.0507	23.9092	24.2149	24.2287	24.2072	23.8925	24.4582	24.079	23.9886	24.1176	24.1424	0.0247921	0.814309	0.885841	0.17488	0	0	-1.09875	0	None	None
Pa2g4	24.809	25.1108	24.7117	25.1034	25.1203	24.9551	24.8726	25.0003	25.6765	25.8461	25.146	24.971	25.2494	0.278403	0.181403	0.333582	1.58388	0	0	-0.707177	0	None	None
Rab7a	30.2693	30.0724	30.6946	30.1147	30.4076	30.9088	31.0714	31.1478	30.7133	30.5695	31.0541	30.3117	30.9108	0.599107	0.00320316	0.0209957	5.57376	1	0	1.49023	0	None	None
Sts	24.2154	25.0829	24.2037	24.0735	24.5021	24.1812	24.5203	24.6569	24.2876	24.2552	24.0692	24.4155	24.3284	-0.087082	0.681501	0.792762	0.335041	0	0	-1.00208	0	None	None
Mt3	26.8921	27.1415	26.7893	27.0376	27.3019	26.995	26.8405	27.3096	27.3001	28.658	27.7345	27.0325	27.4729	0.440446	0.169811	0.32052	1.64151	0	0	0.148642	0	None	None
Hist1h1e	26.4698	26.4153	29.1295	29.7919	29.6796	27.1053	28.4801	28.597	25.987	26.9252	28.6952	28.2972	27.6316	-0.665579	0.480745	0.633195	0.659279	0	0	0.432944	0	None	None
Cct8	28.7559	29.1016	28.3918	28.5535	28.7363	28.7621	28.7014	28.7988	29.0201	28.9513	28.8398	28.7078	28.8456	0.137756	0.329257	0.49113	1.02582	0	0	0.757403	0	None	None
Fkbp4	26.3052	26.4623	25.6035	26.1946	26.1884	26.1803	26.1615	26.2119	26.4268	25.8769	26.0008	26.1508	26.143	-0.00777555	0.963837	0.97754	0.0327722	0	0	-0.293071	0	None	None
Ctnnd1	27.0466	27.2269	27.6855	27.3367	27.3986	27.5324	27.6237	27.8603	27.1716	26.9083	27.2013	27.3389	27.3829	0.0440575	0.809586	0.882133	0.180931	0	0	0.191855	0	None	None
Aimp1	28.63	27.7332	28.2751	28.2804	28.4157	28.7642	28.7988	28.6812	28.9311	29.4356	28.6537	28.2669	28.8774	0.610507	0.0120889	0.05372	4.2184	0	0	0.675698	0	None	None
Prkar2b	26.434	26.817	26.34	25.9178	26.4227	26.5718	26.4078	26.7744	27.0526	26.1363	26.4352	26.3863	26.563	0.176742	0.38584	0.547098	0.870129	0	0	-0.162154	0	None	None
Slc6a1	30.1807	30.0972	29.3733	29.5373	29.9119	29.1099	29.3231	29.5345	29.6967	29.4176	29.2396	29.8201	29.3869	-0.433169	0.0501731	0.142424	2.81174	0	0	1.08767	0	None	None
Slc6a11	32.316	32.1522	32.164	31.634	32.4275	31.6148	31.803	31.7848	32.2038	32.1667	31.6189	32.1387	31.8653	-0.27338	0.15214	0.298529	1.74406	0	0	2.04578	0	None	None
S100a9	23.6242	22.4312	22.1798	22.4511	22.7888	26.4183	25.8043	25.6597	25.5149	25.9943	25.6119	22.695	25.8339	3.1389	2.61439e-05	0.00066954	10.5445	1	0	-1.04502	0	None	None
Map2k1	27.7079	28.0472	27.5452	28.3764	27.9902	27.4021	27.0035	27.9941	28.1665	27.52	28.2034	27.9334	27.7149	-0.218441	0.394499	0.555699	0.847624	0	0	0.376905	0	None	None
Cd68	24.4922	24.6999	25.0679	24.6143	24.6306	29.4885	29.1566	29.9427	29.3658	29.035	30.2871	24.701	29.546	4.84498	6.65014e-08	1.23988e-05	16.2994	1	0	0.0970131	0	None	None
Slc2a3	27.9739	28.0793	28.0279	27.8403	28.0617	27.8816	27.7206	28.0025	28.146	27.3008	27.2936	27.9966	27.7242	-0.272429	0.126176	0.262848	1.9277	0	0	0.391386	0	None	None
Serpinc1	26.9598	26.9607	25.5888	26.4983	25.9715	27.0137	26.5162	26.3886	26.1426	25.0588	27.1351	26.3958	26.3758	-0.0199812	0.962073	0.977056	0.0334869	0	0	-0.197641	0	None	None
Pvalb	27.8307	28.0272	27.698	27.2602	26.1492	27.8214	26.6862	27.1635	27.0364	26.5628	26.3854	27.3931	26.9426	-0.450449	0.294123	0.453619	1.14045	0	0	0.114736	0	None	None
Kras	24.9813	25.8416	26.6455	25.7716	25.3665	25.3518	25.0153	25.0889	26.1069	26.1491	25.7325	25.7213	25.5741	-0.147245	0.68055	0.792205	0.336054	0	0	-0.492493	0	None	None
Wars	27.4071	27.0461	26.8741	26.6302	26.604	26.7976	26.7626	27.6741	27.0782	27.1503	27.2906	26.9123	27.1256	0.213256	0.320352	0.482057	1.05272	0	0	0.055261	0	None	None
Kif1a	26.0445	26.3892	26.0511	25.8887	25.7491	26.1404	26.2059	26.3319	26.0317	26.1402	26.217	26.0245	26.1778	0.15333	0.236132	0.39337	1.34604	0	0	-0.31134	0	None	None
Ranbp1	25.6189	25.4652	25.2629	25.3587	25.5519	25.7915	25.2928	25.4293	26.0133	26.2802	25.4788	25.4515	25.7143	0.262798	0.165782	0.316116	1.66147	0	0	-0.518355	0	None	None
Mif	29.1439	28.6593	29.2607	28.4399	29.0865	29.0297	28.4422	28.4108	29.6062	29.1513	28.1229	28.9181	28.7938	-0.124225	0.665098	0.77881	0.360657	0	0	0.789061	0	None	None
Alox5ap	22.1777	22.4471	23.9073	22.4371	22.6302	26.2783	26.2145	26.5253	26.7549	26.6773	26.0385	22.7199	26.4148	3.69494	7.98208e-05	0.00145586	9.42391	1	0	-0.924037	0	None	None
Msr1	22.2801	22.3809	23.6244	23.7079	20.8784	24.7752	23.2613	24.3623	24.887	25.531	24.881	22.5743	24.6163	2.04194	0.0126578	0.0553121	4.17626	0	0	-1.31232	0	None	None
Vtn	24.8559	25.6281	24.2133	24.3235	24.3859	24.7916	25.5327	26.3746	25.9349	25.5938	26.7171	24.6813	25.8241	1.14279	0.0150395	0.0629332	3.99003	0	0	-0.650264	0	None	None
Ahsg	23.6999	24.1173	24.2174	24.0544	23.527	27.8791	28.4199	29.0117	28.93	28.1865	28.0938	23.9232	28.4202	4.49698	2.16226e-08	6.04712e-06	17.3353	1	0	-0.283183	0	None	None
Ctsg	25.4076	25.4086	25.5968	25.2995	25.4924	26.7507	27.2154	27.6752	26.5346	26.7964	27.4854	25.441	27.0763	1.6353	0.00018278	0.0026904	8.53797	1	0	-0.248446	0	None	None
Adh5	27.6308	27.654	27.0464	27.1354	27.3615	27.2175	26.7542	26.9539	27.2106	27.1351	26.4048	27.3656	26.946	-0.419584	0.0447713	0.133085	2.90958	0	0	0.10993	0	None	None
Slc6a9	29.7843	29.895	29.0771	29.2441	29.6199	29.4208	29.356	29.453	29.6775	29.7274	29.1432	29.5241	29.463	-0.0610825	0.745019	0.837616	0.25564	0	0	1.04375	0	None	None
Adssl1	24.9888	25.1204	24.1935	24.3404	24.2858	24.6078	23.7097	24.0265	24.1559	23.7826	24.2907	24.5858	24.0955	-0.490264	0.0748475	0.186569	2.42222	0	0	-1.01459	0	None	None
Camk2b	29.714	29.0034	29.4133	29.2251	29.7407	29.8121	29.7797	29.9203	29.6394	29.3623	28.8087	29.4193	29.5537	0.134441	0.556384	0.697738	0.519244	0	0	1.04095	0	None	None
Nap1l1	24.9381	24.7321	24.5637	23.9269	23.9315	25.2406	24.8302	25.2583	25.258	24.7115	24.6642	24.4184	24.9938	0.575359	0.0502173	0.142424	2.81174	0	0	-0.868604	0	None	None
Atxn10	25.9579	26.1861	26.1898	26.0195	25.7706	25.4355	25.721	25.7047	26.3693	26.3518	24.9218	26.0248	25.7507	-0.274108	0.294452	0.45374	1.14006	0	0	-0.396601	0	None	None
Nckap1	29.2337	28.827	28.8698	28.7228	28.9078	29.0685	28.9821	29.0559	29.443	29.1737	29.1012	28.9122	29.1374	0.225192	0.0722394	0.181207	2.46429	0	0	0.856513	0	None	None
Ptpn11	26.143	25.2165	25.7212	25.1558	25.9438	26.0558	26.2529	25.7853	26.2852	25.4636	25.6334	25.636	25.9127	0.276655	0.283383	0.442959	1.17475	0	0	-0.441888	0	None	None
Napb	29.7269	30.0873	29.6893	29.8865	29.6544	29.7279	29.5485	29.6719	30.1266	29.7386	30.0049	29.8089	29.8031	-0.00583113	0.962208	0.977056	0.0334869	0	0	1.16855	0	None	None
Marcksl1	26.2669	26.4083	26.3517	26.6667	26.5301	26.5866	26.3752	26.6043	26.5851	26.9301	27.0203	26.4447	26.6836	0.238841	0.0822176	0.197936	2.3369	0	0	-0.1264	0	None	None
Kif5c	26.3829	27.1544	26.0537	26.3052	26.0967	26.1303	26.0991	26.1965	26.7195	26.4189	26.6371	26.3986	26.3669	-0.0316681	0.893272	0.936996	0.0938858	0	0	-0.198872	0	None	None
Kif2a	30.1077	29.2116	30.6206	30.6407	30.4098	30.0148	29.9731	29.5824	29.4768	29.6565	29.0801	30.1981	29.6306	-0.567516	0.105674	0.234553	2.09202	0	0	1.21185	0	None	None
Grn	27.751	27.7694	28.1179	28.2249	28.8558	31.1247	31.2841	31.6896	31.0877	31.1319	31.1294	28.1438	31.2412	3.09745	1.23795e-05	0.000411983	11.2451	1	0	1.12323	0	None	None
Pabpc1	26.6081	26.6363	26.1438	26.3794	26.3364	26.4738	26.4606	26.8592	27.9423	28.1597	27.8823	26.4208	27.2963	0.875522	0.0402831	0.124826	3.00201	0	0	-0.00880087	0	None	None
Gnb4	27.6393	27.7702	27.4785	27.1334	27.4165	27.1735	27.173	27.2814	27.2697	27.2265	27.5502	27.4876	27.279	-0.208528	0.137699	0.279564	1.83875	0	0	0.200808	0	None	None
Hexa	26.3129	26.6827	26.9599	27.9773	27.5677	29.7835	29.6236	30.0501	29.5743	29.2074	29.9535	27.1001	29.6987	2.59863	0.000357103	0.00449924	7.7961	1	0	0.606703	0	None	None
Vcam1	26.5461	26.0465	26.086	25.7956	26.2659	27.4759	27.5147	28.2464	27.3943	27.5299	27.1325	26.148	27.5489	1.40092	5.6541e-05	0.00115702	9.75537	1	0	-0.0128285	0	None	None
Mug1	21.9177	23.9985	22.4495	21.5057	22.3653	27.3288	27.8492	28.209	28.4624	28.7164	29.0752	22.4474	28.2735	5.82616	9.71054e-06	0.000358116	11.4473	1	0	-0.607233	0	None	None
Rab3d	29.1974	29.8172	27.5406	29.6755	29.9266	28.8523	28.7076	28.871	29.4538	29.1687	29.8718	29.2315	29.1542	-0.0772747	0.877047	0.926754	0.109742	0	0	0.923634	0	None	None
Rab5c	27.6389	27.8108	27.8666	27.9691	27.7774	27.8612	28.0805	28.4431	27.7784	27.5227	28.3342	27.8126	28.0034	0.190789	0.255173	0.411271	1.28184	0	0	0.410383	0	None	None
Rab6a	26.7686	26.865	26.5322	26.4055	26.6591	26.8431	26.6705	26.8162	26.569	26.7015	26.4242	26.6461	26.6707	0.0246515	0.818433	0.889287	0.169279	0	0	-0.0887525	0	None	None
Por	29.0536	28.9675	28.975	28.8105	28.9324	29.6379	29.8042	29.8033	29.854	29.5235	29.6733	28.9478	29.716	0.768223	1.04605e-06	9.00139e-05	13.4395	1	0	0.979183	0	None	None
Dnm1	31.1094	31.0321	31.0068	30.9151	30.894	30.9716	30.7174	31.0849	31.5122	30.8424	30.6747	30.9915	30.9672	-0.0242685	0.860006	0.915957	0.126648	0	0	1.63725	0	None	None
Dnm2	27.1751	26.9419	26.8288	26.6231	26.8614	27.2143	27.0243	27.2695	27.2454	27.4063	26.5895	26.8861	27.1249	0.238846	0.142416	0.286386	1.80397	0	0	0.0498849	0	None	None
Tjp1	28.3887	28.5244	28.0719	28.1838	28.2105	28.5109	28.5581	28.6256	28.6864	28.5961	28.6698	28.2759	28.6078	0.331942	0.0115734	0.0524709	4.25234	0	0	0.623645	0	None	None
Fyn	26.0433	25.4965	26.0601	25.8211	24.8194	25.6987	25.9573	26.0205	25.4161	25.3229	25.4009	25.6481	25.636	-0.0120376	0.964759	0.97754	0.0327722	0	0	-0.494737	0	None	None
Cap1	29.3574	29.5819	28.9199	29.0822	29.2114	29.1746	29.0884	29.4721	29.4401	29.2054	29.2263	29.2306	29.2678	0.0372345	0.783404	0.865976	0.207601	0	0	0.946139	0	None	None
Cd82	27.8637	27.8027	26.752	27.9469	26.7341	26.6316	26.9125	26.6373	26.7967	26.3224	26.8009	27.4199	26.6836	-0.736335	0.0544454	0.150015	2.73682	0	0	0.0683629	0	None	None
Cd9	28.4142	28.4928	28.674	28.3582	28.9642	28.4689	28.3769	28.6884	28.182	28.6412	28.0928	28.5807	28.4084	-0.172292	0.273085	0.431282	1.2133	0	0	0.644684	0	None	None
Gnl1	25.2821	25.5005	25.1726	25.2648	25.1275	25.3162	25.228	25.2695	24.9373	25.1713	25.2556	25.2695	25.1963	-0.0731937	0.412883	0.571346	0.807563	0	0	-0.658178	0	None	None
Vps26a	24.9385	24.7071	24.2194	24.5628	24.8196	24.8729	24.8189	25.2863	25.1457	25.0506	24.8572	24.6495	25.0053	0.355762	0.0456052	0.134728	2.89188	0	0	-0.820168	0	None	None
Abca1	21.5804	21.8177	23.5817	23.1398	22.5082	25.6654	25.21	26.0261	25.2324	25.1835	25.2319	22.5256	25.4249	2.89932	0.000761824	0.00756415	7.04661	1	0	-1.16056	0	None	None
Abca2	25.0022	24.9603	25.3482	25.3546	25.4321	24.6338	25.4931	24.8471	25.6745	25.3625	26.1221	25.2195	25.3555	0.136044	0.594265	0.727871	0.458246	0	0	-0.636376	0	None	None
Stat1	25.4253	25.5097	26.0601	25.7331	25.7514	27.2684	27.2156	27.8006	27.7166	28.4898	27.8266	25.6959	27.7196	2.02366	1.69389e-05	0.000481753	11.0194	1	0	-0.0690377	0	None	None
Stat3	23.8362	24.0367	24.6921	24.0405	24.6739	24.5314	24.2541	24.857	25.6235	24.499	25.2067	24.2559	24.8286	0.572747	0.0663854	0.170982	2.54808	0	0	-0.934057	0	None	None
Eps15	26.1108	26.0689	25.7621	25.7032	25.9185	25.6451	25.5378	25.6415	25.805	26.1254	26.2247	25.9127	25.8299	-0.0827742	0.571649	0.709487	0.495151	0	0	-0.403175	0	None	None
Pura	28.2938	28.3297	28.4683	28.529	28.6291	27.7461	27.7507	27.9991	28.5846	28.6754	28.781	28.45	28.2561	-0.193859	0.380228	0.542	0.883634	0	0	0.588178	0	None	None
Htt	24.1193	24.662	23.9252	23.8868	24.1585	23.9862	24.0623	24.0428	24.6589	24.1508	24.0659	24.1504	24.1612	0.0108034	0.951472	0.970264	0.0435505	0	0	-1.08845	0	None	None
Rpl28	27.9068	28.2165	28.2155	29.1417	28.7214	28.7834	28.5902	28.6005	29.1483	29.2921	29.8029	28.4404	29.0362	0.595832	0.0732126	0.183496	2.44618	0	0	0.74207	0	None	None
Slc1a2	33.9272	33.8736	33.6132	33.7239	33.5559	33.3101	33.3614	33.3915	33.6043	32.8426	33.2245	33.7388	33.2891	-0.449692	0.00649666	0.0350301	4.83526	0	0	2.6497	0	None	None
Sar1a	25.0746	26.8398	24.8035	25.2502	24.7248	25.4555	25.3219	25.4978	24.9464	24.6791	24.9379	25.3386	25.1398	-0.198793	0.648331	0.766937	0.38282	0	0	-0.655677	0	None	None
Tap2	23.8614	24.6346	23.6936	27.2405	25.8374	29.3466	29.5091	28.5697	30.0326	29.6542	28.0382	25.0535	29.1917	4.13823	0.00160409	0.0132268	6.24039	1	0	0.0966685	0	None	None
Rab21	27.6855	27.7757	28.0336	28.3537	28.3793	27.9515	27.9073	28.1835	28.23	28.2203	28.2684	28.0456	28.1268	0.081269	0.623586	0.746299	0.422173	0	0	0.481578	0	None	None
Rab12	25.4757	25.382	26.1164	25.4615	25.6613	25.3965	25.4762	25.4258	25.4988	25.7618	25.655	25.6194	25.5357	-0.0836672	0.585763	0.722063	0.469804	0	0	-0.520511	0	None	None
Rab23	26.1228	26.4191	25.744	25.9825	25.599	25.9	25.7321	25.7575	25.8167	25.7676	25.9021	25.9735	25.8127	-0.160839	0.330636	0.492287	1.02243	0	0	-0.394466	0	None	None
Rab18	28.4403	27.4134	28.5349	28.48	28.4434	28.5035	28.6727	28.7914	28.8192	28.3425	28.3099	28.2624	28.5732	0.310832	0.232488	0.389406	1.36065	0	0	0.61404	0	None	None
Grin1	26.7552	26.1933	26.3739	25.8817	26.3044	26.4132	26.551	26.3787	25.9281	25.6956	25.601	26.3017	26.0946	-0.207121	0.365926	0.528227	0.920771	0	0	-0.272604	0	None	None
Fah	27.4409	27.252	26.8541	26.5043	26.5401	26.3498	26.3058	26.6356	26.7453	25.7176	25.9257	26.9183	26.28	-0.638297	0.0315208	0.10484	3.25374	0	0	-0.112433	0	None	None
Fbl	24.92	24.9401	25.2502	25.6485	25.6573	24.6715	25.0966	25.5098	24.5864	24.7193	25.9006	25.2832	25.0807	-0.202554	0.472651	0.625727	0.676395	0	0	-0.678528	0	None	None
Canx	31.4983	31.4537	31.5969	31.3487	31.5458	32.1623	32.2295	32.1781	32.2042	32.4427	32.2275	31.4887	32.2407	0.752048	5.73385e-07	6.20735e-05	13.9757	1	0	1.99092	0	None	None
Tbxas1	22.6402	22.4756	23.2412	22.9826	22.0029	24.8374	24.924	25.2484	24.8373	24.9875	25.6097	22.6685	25.074	2.40551	3.81904e-05	0.000883911	10.1438	1	0	-1.20209	0	None	None
Ap1m1	26.0499	25.5477	25.7899	25.809	25.7623	25.7169	26.2977	25.9281	26.3963	26.1607	26.6722	25.7918	26.1953	0.403572	0.036717	0.116834	3.09746	0	0	-0.354336	0	None	None
H2-DMb1/H2-DMb2	22.3277	22.4938	22.6518	21.4969	22.9083	23.5346	23.733	24.6773	24.1076	24.5498	24.4461	22.3757	24.1747	1.79906	0.000357858	0.00449924	7.7961	1	0	-1.44019	0	None	None
Cd81	30.3819	30.7104	30.9987	30.8461	30.8903	30.6653	30.3836	30.8466	30.6516	30.1059	29.7286	30.7655	30.3969	-0.368568	0.103329	0.231182	2.1129	0	0	1.47821	0	None	None
Gpm6a	30.1465	30.2539	29.6108	29.7934	30.3691	29.8151	29.9644	29.794	30.3274	30.2578	29.6529	30.0348	29.9686	-0.0661418	0.724174	0.82384	0.279564	0	0	1.24673	0	None	None
Gpm6b	28.4103	28.6152	27.8165	27.9533	28.2218	28.2907	27.5745	27.7452	27.9111	27.7603	27.881	28.2034	27.8605	-0.342932	0.0909214	0.212784	2.23254	0	0	0.459916	0	None	None
Ptpn1	24.1913	23.3547	24.6963	24.0832	25.046	26.4522	27.3248	26.6682	27.7418	27.3781	27.2566	24.2743	27.1369	2.86266	6.04731e-05	0.00120087	9.7017	1	0	-0.46935	0	None	None
Ldlr	23.5366	23.5421	22.6203	22.8415	22.1709	23.9684	24.0118	24.0375	23.8431	23.7267	23.3291	22.9423	23.8194	0.877147	0.0263314	0.0935113	3.41872	0	0	-1.39798	0	None	None
Rpl12	28.8072	28.6187	29.8056	29.8307	29.7025	29.5438	29.8852	29.8895	30.5138	30.5797	30.6175	29.3529	30.1716	0.818626	0.0368345	0.11695	3.09603	0	0	1.15109	0	None	None
Rpl18	28.0603	28.8185	29.4616	29.362	29.0244	29.4813	29.4457	29.4659	30.3894	30.5515	30.4798	28.9454	29.9689	1.02357	0.0148151	0.0623832	4.0027	0	0	1.02921	0	None	None
Prdx1	30.3287	30.462	30.2217	30.4864	30.1849	30.3398	30.3861	30.7304	29.906	30.228	30.5934	30.3368	30.364	0.0272044	0.843056	0.903351	0.146642	0	0	1.38601	0	None	None
Lrrc4b	25.2126	25.2426	25.1603	25.3339	25.0705	25.2748	25.3945	25.3917	25.5782	25.2367	25.2507	25.204	25.3544	0.150456	0.0562228	0.153404	2.7046	0	0	-0.639682	0	None	None
H2afv/H2afz	28.3774	28.3845	29.1678	29.7663	29.7308	28.4746	28.7563	28.9056	26.3742	24.6838	25.7172	29.0853	27.152	-1.93338	0.0471721	0.13778	2.85956	0	0	0.494547	0	None	None
Chmp6	25.2234	24.0914	24.2794	24.0209	24.3406	25.2928	25.0733	25.0739	25.3872	25.2066	24.772	24.3911	25.1343	0.74317	0.0224049	0.0833602	3.5845	0	0	-0.846	0	None	None
Capn5	27.3714	27.1887	26.6068	26.8913	27.1416	27.2219	27.2645	27.4795	26.8804	26.7438	26.5764	27.04	27.0278	-0.0122095	0.951257	0.970264	0.0435505	0	0	0.061225	0	None	None
Ngp	24.1137	25.5422	25.4145	25.7838	25.5139	27.4529	28.5026	28.0746	27.256	27.2846	28.6635	25.2736	27.8724	2.59878	0.000127843	0.00204305	8.93506	1	0	-0.122873	0	None	None
Ampd3	24.1758	24.2436	24.085	23.8677	24.106	24.7167	24.0594	24.4983	24.7864	24.3909	23.76	24.0956	24.3686	0.273	0.162401	0.311617	1.68216	0	0	-1.05795	0	None	None
Dctn1	28.8121	28.5827	28.5301	28.7106	28.6795	28.7033	28.5363	28.7234	28.7409	28.7741	28.6264	28.663	28.6841	0.021067	0.739312	0.835117	0.259951	0	0	0.716193	0	None	None
Prkcsh	27.991	28.1553	28.0708	27.8095	27.8298	28.7766	28.9431	28.8801	28.8528	29.2534	29.2154	27.9713	28.9869	1.01564	5.14909e-06	0.00021678	12.1715	1	0	0.638526	0	None	None
Gfra2	24.402	23.8309	23.6892	24.0327	24.2434	23.8075	23.7772	23.6636	23.471	23.4733	23.065	24.0397	23.5429	-0.496713	0.0191501	0.0750791	3.73544	0	0	-1.23403	0	None	None
Trove2	24.7555	24.04	24.3229	24.2334	24.6004	23.8672	23.9055	23.9633	24.4649	23.7826	24.0625	24.3904	24.0077	-0.38276	0.0461808	0.135593	2.88265	0	0	-1.07116	0	None	None
Galnt1	21.9349	23.0879	23.2433	23.4528	23.0444	23.7325	24.309	24.5837	23.8114	24.5273	24.5213	22.9527	24.2475	1.29484	0.00445865	0.0264836	5.23876	1	0	-1.31041	0	None	None
Faah	25.9983	26.2893	26.8836	26.4582	26.7821	26.3928	26.2973	26.0798	26.4106	26.2769	26.2069	26.4823	26.2774	-0.204922	0.282664	0.442145	1.17741	0	0	-0.200038	0	None	None
Flot1	30.1407	29.8958	29.4635	29.843	29.5526	30.1562	29.9607	30.3251	30.1944	29.8644	30.5998	29.7791	30.1834	0.404328	0.0362091	0.115781	3.11053	0	0	1.23857	0	None	None
Mras	25.8113	25.9578	26.0066	25.7636	25.5805	25.778	25.7417	26.1082	26.4559	25.8018	25.7292	25.824	25.9358	0.111825	0.44956	0.60339	0.728838	0	0	-0.399744	0	None	None
Sdcbp	26.3145	25.741	25.6656	26.0037	25.7702	26.7013	26.8419	27.2663	26.3711	26.1103	26.3717	25.899	26.6105	0.711471	0.00787661	0.040195	4.63684	1	0	-0.250009	0	None	None
Atox1	26.1109	25.6132	24.876	25.1093	25.2813	25.3114	25.2474	25.2755	25.6794	25.3353	24.8129	25.3982	25.277	-0.121167	0.635152	0.75534	0.404802	0	0	-0.616368	0	None	None
Degs1	22.9648	21.9643	21.727	21.0996	22.7288	25.4019	25.2878	25.4084	25.303	24.6931	25.0485	22.0969	25.1905	3.09355	0.000382018	0.00469617	7.7343	1	0	-1.293	0	None	None
Napsa	22.1295	22.2902	22.7933	22.8672	23.3346	26.0576	25.9588	26.8736	26.0954	24.9744	26.1288	22.683	26.0148	3.3318	3.21493e-06	0.000163159	12.5814	1	0	-1.01131	0	None	None
Snap23	25.2067	25.7272	25.0033	24.8742	24.9609	25.2982	25.5305	25.5633	25.403	25.4476	25.7124	25.1545	25.4925	0.338047	0.0925377	0.215216	2.21614	0	0	-0.621997	0	None	None
Psmb1	27.6348	27.0598	27.18	27.0098	27.0875	27.2842	27.0828	27.5054	27.4297	27.4578	27.1283	27.1944	27.3147	0.120334	0.401988	0.561513	0.832608	0	0	0.14937	0	None	None
Kng1	22.3891	21.5435	22.7862	22.1795	21.4497	26.0365	26.349	26.5683	26.5097	26.8762	26.8241	22.0696	26.5273	4.45768	4.50227e-06	0.000202591	12.2691	1	0	-1.03145	0	None	None
Metap2	22.258	22.9589	21.5742	22.105	23.6182	23.6609	23.1942	23.551	24.0775	24.2785	24.804	22.5028	23.9277	1.42482	0.0120057	0.05372	4.2184	0	0	-1.46414	0	None	None
Stxbp1	33.3761	33.2725	33.049	32.8219	32.8201	33.1765	33.1044	33.1523	33.4557	32.9845	32.9285	33.0679	33.1337	0.0657498	0.644619	0.764702	0.38703	0	0	2.48467	0	None	None
Clta	29.1634	29.0911	28.5925	28.5602	28.7706	28.5676	28.5902	28.7537	29.5088	29.0613	29.2612	28.8355	28.9572	0.121602	0.558919	0.698858	0.516929	0	0	0.8052	0	None	None
Farp1	28.675	28.5942	27.7214	28.0868	28.1661	28.6892	28.6019	28.842	28.759	28.7297	28.9302	28.2487	28.7587	0.509962	0.0411925	0.12648	2.98302	0	0	0.648351	0	None	None
Srp72	23.1176	22.8666	23.7942	23.7557	24.2995	23.6842	23.8201	23.9921	24.1211	23.9852	24.076	23.5667	23.9465	0.379718	0.217136	0.374274	1.41783	0	0	-1.2479	0	None	None
Sec24c	24.1267	23.7853	23.9654	24.009	23.5907	24.2243	23.9575	24.2821	24.3051	24.1964	24.8024	23.8954	24.2946	0.399212	0.0241034	0.0877342	3.51072	0	0	-1.11271	0	None	None
Atp2b1	29.0443	28.8721	28.7438	28.5925	28.8119	28.9475	28.9214	29.1588	29.0237	28.9679	28.2908	28.8129	28.885	0.0720845	0.630994	0.75253	0.410179	0	0	0.786272	0	None	None
Opcml	27.6124	26.8407	27.1893	26.623	26.9156	26.8006	27.1417	26.884	26.9827	27.349	26.6238	27.0362	26.9636	-0.0725654	0.727437	0.825872	0.27601	0	0	0.0476629	0	None	None
Ank3	29.7515	29.404	29.0921	28.9129	29.1984	29.3912	29.3763	29.2298	28.899	28.8007	28.6986	29.2718	29.0659	-0.205845	0.308697	0.469835	1.08977	0	0	0.914049	0	None	None
Ppp1r9a	22.5988	21.9383	22.537	22.8153	22.3018	24.6112	23.5724	24.3024	24.2272	24.6233	24.7057	22.4383	24.3404	1.90213	1.59366e-05	0.000472497	11.0474	1	0	-1.3946	0	None	None
AK157302/Isca1	27.5926	27.3382	28.1441	27.4509	27.6366	27.4819	27.8446	27.3904	27.3764	27.8556	26.9544	27.6325	27.4839	-0.148596	0.466302	0.61899	0.692011	0	0	0.27067	0	None	None
Ptgds	25.8413	25.7682	26.0936	25.8349	25.5712	25.3327	25.0091	25.5154	25.233	25.3675	26.011	25.8219	25.4114	-0.410414	0.0346349	0.112413	3.15312	0	0	-0.504891	0	None	None
Gm6594/Hmgn2	23.8575	25.3432	25.7438	25.7331	26.0465	24.2979	24.4679	24.992	24.1878	24.324	25.583	25.3448	24.6421	-0.702747	0.163165	0.312724	1.67704	0	0	-0.753825	0	None	None
S1pr1	27.0265	26.7369	26.7326	27.12	26.7188	26.7982	26.465	26.8332	26.0691	26.2599	26.1497	26.867	26.4292	-0.437792	0.0242133	0.0880389	3.50572	0	0	-0.0928847	0	None	None
Cacna2d1	28.7497	28.6024	28.0311	27.6647	27.9314	28.4892	28.4251	28.1878	28.4752	28.2678	28.1142	28.1959	28.3265	0.130682	0.573131	0.710801	0.492482	0	0	0.551487	0	None	None
Bin1	30.1403	29.8258	29.7519	29.7145	29.7916	29.3914	29.3194	29.4434	29.6055	29.2094	29.1242	29.8448	29.3489	-0.495924	0.00109703	0.0100867	6.63141	0	0	1.08502	0	None	None
Sec22b	28.9598	28.3023	28.8967	28.5456	28.6585	29.2873	29.3299	29.3256	29.4367	29.3354	29.095	28.6726	29.3016	0.629061	0.00403362	0.0245233	5.34971	1	0	0.841453	0	None	None
Dpysl2	33.0228	33.2336	32.7269	32.7449	32.53	32.6604	32.3614	32.6011	32.974	32.6467	32.5599	32.8517	32.6339	-0.217749	0.183527	0.336928	1.56949	0	0	2.34167	0	None	None
Lgals9	22.6283	22.3081	22.3312	23.476	24.0709	24.3361	24.5924	24.2869	24.8085	24.0946	24.5185	22.9629	24.4395	1.47661	0.0110293	0.050844	4.29778	0	0	-1.27003	0	None	None
Emd	25.8965	26.2291	25.8853	25.7986	25.8177	26.3217	26.4862	26.2924	26.3423	26.3747	26.0398	25.9254	26.3095	0.384105	0.0047077	0.0276691	5.17558	0	0	-0.304832	0	None	None
Alyref	23.2782	24.0004	24.6323	24.9108	24.7471	23.9016	23.8184	24.0375	23.7394	23.1631	23.5381	24.3138	23.6997	-0.614073	0.114806	0.247297	2.01568	0	0	-1.14798	0	None	None
Capn2	27.7952	27.8184	27.4644	27.5877	27.5652	27.7667	27.4389	27.6005	27.8547	27.7943	27.9289	27.6462	27.7306	0.0844657	0.423503	0.58035	0.785005	0	0	0.322679	0	None	None
Sypl1	27.2606	27.2506	26.6625	26.4538	26.5997	25.8279	26.2246	26.3169	26.5388	26.6255	26.6333	26.8454	26.3612	-0.484288	0.0533535	0.147931	2.757	0	0	-0.110769	0	None	None
Sema4d	24.5877	24.78	24.448	25.1939	24.9394	24.7379	24.6409	24.7286	24.606	24.8426	24.2864	24.7898	24.6404	-0.149376	0.362071	0.524433	0.93117	0	0	-0.86502	0	None	None
Man2b1	24.272	25.2785	25.4092	26.9175	25.3269	28.2489	28.158	28.4175	28.7833	28.1973	28.64	25.4408	28.4075	2.96666	0.00159259	0.0131968	6.24366	1	0	0.0173948	0	None	None
Psmd14	25.5545	25.3911	25.6356	25.3132	25.6758	25.5433	25.3823	25.697	25.6145	25.818	25.2891	25.514	25.5574	0.0433475	0.693617	0.801728	0.318815	0	0	-0.537227	0	None	None
Adam10	26.4103	26.3587	26.5833	26.4917	26.5973	26.253	26.3604	26.3115	26.0509	26.0961	26.2392	26.4883	26.2185	-0.269754	0.00332275	0.0214858	5.54047	0	0	-0.210591	0	None	None
Npc1	26.904	26.4377	27.2721	27.413	28.0387	28.5818	28.1782	28.5773	28.704	27.8436	28.867	27.2131	28.4586	1.24554	0.00566251	0.0315671	4.98544	1	0	0.381588	0	None	None
Scamp3	27.3814	27.3592	26.4731	26.4749	26.3676	27.4984	27.666	27.5353	27.5325	27.6802	28.0737	26.8112	27.6644	0.853129	0.0167766	0.0681627	3.87487	0	0	0.142682	0	None	None
Slc32a1	30.3361	30.3217	30.1285	29.7008	30.1878	29.8561	29.9614	29.8713	30.342	30.0936	29.2356	30.135	29.8933	-0.241654	0.235505	0.39273	1.34839	0	0	1.25171	0	None	None
Ap1b1	29.5106	29.2848	29.1688	28.9175	29.2992	29.1903	29.0571	29.2871	29.6364	29.1041	29.0082	29.2362	29.2139	-0.0223012	0.872319	0.924812	0.112768	0	0	0.93649	0	None	None
Hap1	24.3742	24.1225	24.4631	24.6825	24.5015	24.2729	24.3176	24.5137	24.5864	24.3487	24.7995	24.4288	24.4731	0.0443818	0.726466	0.825608	0.276471	0	0	-0.970532	0	None	None
Mgll	28.2707	27.6773	28.5044	28.4731	28.1581	27.4755	27.4409	27.4094	27.0313	26.5067	26.8945	28.2167	27.1264	-1.09034	0.000728063	0.00731865	7.09421	1	0	0.315948	0	None	None
Cd151	24.9651	25.3735	25.7626	26.3632	24.7414	25.1944	25.7754	25.5841	25.2619	26.175	25.7107	25.4412	25.6169	0.175754	0.607732	0.735237	0.443718	0	0	-0.539883	0	None	None
Syt3	27.3919	27.7562	26.9996	26.619	27.0788	26.4422	27.1317	26.2539	26.7251	26.6041	26.2469	27.1691	26.5673	-0.601784	0.0354413	0.114476	3.12688	0	0	-0.00494747	0	None	None
Nudc	25.8679	26.1391	25.8743	25.7524	25.982	25.6997	25.9244	25.7471	26.2817	26.381	26.9706	25.9232	26.1674	0.244275	0.282135	0.442051	1.17772	0	0	-0.333666	0	None	None
Sptlc1	21.7435	22.4898	22.6021	23.3053	22.6595	24.0197	24.1539	24.1556	24.1066	24.3537	24.3611	22.5601	24.1918	1.63172	0.00218784	0.0161017	5.95664	1	0	-1.39996	0	None	None
Chil3	27.2493	26.7071	27.8811	28.6154	27.3862	31.4626	30.9894	31.4148	30.7345	30.5147	31.7296	27.5678	31.141	3.57312	3.94542e-05	0.000900737	10.1166	1	0	0.988168	0	None	None
Cops5	25.7663	25.7544	25.3683	25.622	25.9065	25.9442	25.0849	25.4615	25.8723	25.7552	25.6119	25.6835	25.6217	-0.0618333	0.704495	0.809708	0.304526	0	0	-0.490533	0	None	None
Slc1a4	29.0538	29.0503	28.6454	28.3267	28.7217	28.756	28.6872	28.97	28.7628	28.568	28.2571	28.7596	28.6668	-0.0927289	0.596851	0.729048	0.455915	0	0	0.732045	0	None	None
Calu	28.1314	28.5964	27.8938	28.1396	28.1302	29.1621	29.0458	29.2156	28.8972	29.6426	29.6608	28.1783	29.2707	1.09241	0.00013299	0.00210525	8.89179	1	0	0.736544	0	None	None
Ctnnd2	28.774	28.6608	28.4706	28.5864	28.4949	28.3293	28.4418	28.4748	28.3944	28.1658	28.2669	28.5974	28.3455	-0.251873	0.00812736	0.0408927	4.61201	0	0	0.635459	0	None	None
Pitpnm1	25.2288	25.2103	24.6759	24.748	24.8101	25.1434	25.2976	25.3796	25.5792	25.0824	24.9892	24.9346	25.2452	0.310596	0.0696053	0.176966	2.49845	0	0	-0.715284	0	None	None
Myadm	26.3655	25.9007	25.6394	25.1711	25.7706	26.1475	26.2152	26.3032	26.3495	25.8698	26.4393	25.7694	26.2208	0.45131	0.0799454	0.194137	2.36486	0	0	-0.353714	0	None	None
Agl	28.7087	28.8193	28.3076	28.1466	28.2281	28.1701	27.8999	28.2191	28.2083	28.2358	28.0029	28.4421	28.1227	-0.319363	0.0769713	0.190358	2.39321	0	0	0.559943	0	None	None
Stx1a	28.1008	27.6036	27.6161	27.4851	28.1583	28.0533	28.0826	27.9572	28.3953	27.8999	27.7249	27.7928	28.0189	0.226095	0.217125	0.374274	1.41783	0	0	0.409535	0	None	None
Clcn6	24.3411	24.1397	25.0457	25.4573	25.2308	24.513	24.7436	25.3083	25.6946	24.7368	25.2507	24.8429	25.0411	0.198222	0.547676	0.689681	0.535998	0	0	-0.774367	0	None	None
Rpl21	27.3253	27.4764	28.3232	28.3884	28.1157	28.3307	28.6711	28.4943	29.0756	29.3438	29.099	27.9258	28.8358	0.909962	0.010995	0.0507811	4.29957	0	0	0.599253	0	None	None
Agpat1	26.1811	26.2147	26.2055	25.7244	26.1643	26.1982	26.2413	26.3068	26.4631	26.1089	25.8303	26.098	26.1914	0.0934227	0.484398	0.636756	0.651187	0	0	-0.29395	0	None	None
Dpysl4	27.2606	27.2124	26.6411	26.8622	26.9199	27.2315	26.8955	27.2006	27.0212	27.3042	27.122	26.9793	27.1292	0.1499	0.292822	0.45203	1.14551	0	0	0.0693471	0	None	None
Scarb2	28.7897	28.7309	29.4043	30.0196	29.8657	30.2608	30.2338	30.7921	30.7852	30.2043	31.4676	29.362	30.624	1.26194	0.00557858	0.0313596	4.99495	1	0	1.24326	0	None	None
Ncam2	29.0156	29.1968	28.5099	28.6916	28.7294	28.8988	28.9985	29.0508	28.9917	28.8516	28.9281	28.8287	28.9532	0.124573	0.373961	0.535872	0.90004	0	0	0.803044	0	None	None
Gosr2	24.5564	25.2516	25.3448	24.4743	24.8914	25.3475	25.8313	25.5342	26.0888	25.5189	25.3355	24.9037	25.6094	0.705647	0.0121772	0.0539138	4.2132	0	0	-0.648736	0	None	None
Psmd4	25.9464	26.1202	26.3184	27.0499	26.6424	26.5682	26.4135	26.5747	27.1238	27.4362	27.1044	26.4154	26.8701	0.454687	0.113328	0.245215	2.02788	0	0	-0.0949936	0	None	None
Ptpn9	22.9919	22.6777	22.4736	22.832	23.2205	23.9847	23.8549	24.03	24.4136	24.4668	24.2218	22.8391	24.162	1.32284	3.89056e-05	0.000894295	10.127	1	0	-1.35017	0	None	None
Edil3	25.5154	25.4025	25.6964	26.0373	26.1037	25.7689	25.6308	26.0347	26.341	26.1549	27.1059	25.7511	26.1727	0.421627	0.135953	0.27652	1.85454	0	0	-0.366979	0	None	None
Exoc7	24.3883	24.6935	24.1365	24.1245	24.078	24.2244	24.0632	24.8778	24.6446	24.3757	24.2864	24.2841	24.412	0.127867	0.466308	0.61899	0.692011	0	0	-1.01162	0	None	None
Kpna4	24.4937	23.5748	24.2454	23.5561	24.4855	24.1029	23.7754	24.2226	25.0324	23.2138	23.7254	24.0711	24.0121	-0.0590753	0.860642	0.916344	0.126039	0	0	-1.13405	0	None	None
Anp32a	25.1199	25.1676	24.9178	25.1457	25.2766	24.9091	24.8219	25.0545	24.7519	24.9184	24.6934	25.1255	24.8582	-0.267327	0.00853078	0.0420401	4.57209	0	0	-0.754463	0	None	None
Exoc4	24.4471	24.2468	24.562	24.582	24.4961	24.6109	24.5647	24.6168	24.9971	24.5774	24.8221	24.4668	24.6982	0.231384	0.0345697	0.11231	3.15445	0	0	-0.917993	0	None	None
Hax1	26.9102	26.5862	27.4601	26.8624	26.9513	27.2998	27.1745	26.8362	26.9966	26.8403	26.4986	26.954	26.941	-0.0130639	0.944829	0.966234	0.0495556	0	0	0.0267256	0	None	None
Efnb3	24.9734	24.6223	23.8463	24.701	24.8917	24.5302	24.2181	24.6144	24.0965	24.1374	24.0701	24.6069	24.2778	-0.329192	0.190586	0.346107	1.53071	0	0	-0.973967	0	None	None
Pld3	25.5153	25.544	25.6146	25.8066	26.117	27.6449	27.199	28.2791	28.141	27.4529	27.8482	25.7195	27.7609	2.04137	5.59967e-06	0.00022372	12.126	1	0	-0.056093	0	None	None
Folh1	27.7988	28.0181	27.5866	27.4819	27.7269	27.7131	27.704	27.9987	27.9292	27.9869	28.0589	27.7225	27.8985	0.175991	0.155918	0.303691	1.71932	0	0	0.37144	0	None	None
Pdyn	24.9853	25.14	23.8944	24.5088	24.444	24.7028	24.8556	24.7551	24.9669	24.6597	24.9393	24.5945	24.8132	0.218729	0.383349	0.544673	0.876537	0	0	-0.86951	0	None	None
Purb	25.2604	25.3084	25.1339	25.6193	25.5184	25.0138	24.6967	24.5492	25.2711	25.24	24.5548	25.3681	24.8876	-0.480474	0.017056	0.0689347	3.85863	0	0	-0.700145	0	None	None
Rab33b	24.2418	23.0512	24.6561	23.9583	24.5729	24.3299	24.3176	24.2227	24.6041	25.1794	24.4269	24.0961	24.5134	0.417384	0.244123	0.401893	1.31512	0	0	-1.02894	0	None	None
Pcdh9	24.5587	24.0476	24.3144	23.8038	23.844	23.3868	23.2585	23.3941	23.4317	24.1037	24.1661	24.1137	23.6235	-0.490201	0.0508031	0.143273	2.80316	0	0	-1.20315	0	None	None
Gm20671/Pisd	26.0308	25.8391	27.0968	26.7586	27.091	26.4434	26.6918	26.5512	26.5381	26.5528	25.958	26.5633	26.4559	-0.107367	0.72149	0.821622	0.283453	0	0	-0.148208	0	None	None
Gpr155	22.1879	20.6502	23.3738	23.2095	23.0695	23.3204	22.6879	23.1315	22.8878	22.64	23.086	22.4982	22.9589	0.460759	0.419244	0.578212	0.790329	0	0	-1.65855	0	None	None
Dpy19l1	24.9674	25.415	25.0924	25.5339	25.6398	25.0887	25.4676	25.9265	26.1717	25.8063	26.0071	25.3297	25.7446	0.414956	0.077276	0.190428	2.39268	0	0	-0.53664	0	None	None
Itih4	22.1653	22.9441	24.4899	22.4249	21.0184	22.5745	22.9696	23.6492	23.1778	22.9338	24.082	22.6085	23.2311	0.622612	0.351106	0.512232	0.96513	0	0	-1.58214	0	None	None
Hbbt1,Hbb-b1	28.2912	28.5983	28.1701	29.2729	28.918	28.7502	28.5995	28.6206	29.8307	29.1268	28.6625	28.6501	28.9317	0.281615	0.345081	0.506824	0.980443	0	0	0.763077	0	None	None
Nlgn4l	26.4205	25.7953	25.9189	25.5148	25.9833	25.7542	26.2059	25.9803	25.3452	24.9714	25.321	25.9266	25.5964	-0.330213	0.202292	0.358097	1.48158	0	0	-0.447044	0	None	None
Ptprs	25.9419	25.5642	25.8121	25.2744	25.6556	25.9653	25.7686	26.2277	25.7711	25.8022	25.8812	25.6496	25.9027	0.253027	0.102996	0.231061	2.11365	0	0	-0.441179	0	None	None
Pex10	23.4269	24.0819	23.8185	22.601	23.6188	23.7802	23.6498	23.9009	23.5843	23.8729	24.4963	23.5094	23.8807	0.371283	0.238796	0.396339	1.33519	0	0	-1.27248	0	None	None
Pde4b	24.4919	24.2775	23.744	23.9517	23.8932	23.8992	23.8872	23.6037	23.6717	23.3287	23.065	24.0717	23.5759	-0.49575	0.0292508	0.100169	3.31949	0	0	-1.22105	0	None	None
Scn7a	25.3993	25.7979	26.4178	26.0372	26.1931	25.2668	25.442	25.2543	24.8666	25.0195	25.4008	25.9691	25.2083	-0.760753	0.00805348	0.0406428	4.62086	1	0	-0.516057	0	None	None
Dlgap4	22.7314	23.7125	22.0126	20.6647	22.5456	23.8754	23.4857	23.6636	23.6416	23.6834	23.5694	22.3333	23.6532	1.31984	0.0570656	0.154409	2.69517	0	0	-1.55281	0	None	None
Zbed5,Chchd2	27.0719	27.8611	27.3334	26.7534	26.691	26.7902	26.9805	26.5039	26.4533	27.8098	26.8339	27.1422	26.8953	-0.246889	0.422005	0.579073	0.788183	0	0	0.05517	0	None	None
Cad	23.3723	23.8838	22.0553	21.4576	23.1533	23.3204	22.6866	23.2939	23.3828	22.8058	23.251	22.7844	23.1234	0.338988	0.499224	0.649882	0.62175	0	0	-1.56852	0	None	None
Gnai1	28.6456	28.245	28.2407	28.3126	28.5158	28.1606	28.0692	28.0844	28.0354	27.701	27.8417	28.3919	27.9821	-0.40989	0.00459947	0.0271757	5.20154	0	0	0.521849	0	None	None
Otud7b,Otud7a	24.0135	24.7804	23.7789	24.6034	24.0858	23.8074	24.0449	23.9921	24.0138	23.8317	24.6922	24.2524	24.0637	-0.188696	0.437714	0.592804	0.754372	0	0	-1.08754	0	None	None
Plxnb2	26.6353	26.4959	26.8065	27.0626	26.7887	27.5928	27.3569	27.5278	27.4166	27.3491	27.7612	26.7578	27.5007	0.74293	0.000281433	0.00373316	8.06539	1	0	0.0993333	0	None	None
Pdzd8	23.747	23.5159	23.9075	24.1301	24.2115	24.3216	24.2971	23.9105	24.2557	25.2569	24.4403	23.9024	24.4137	0.511291	0.0493222	0.141354	2.82262	0	0	-1.08754	0	None	None
Osbpl8	25.027	24.9279	25.1613	24.8572	24.9627	25.9102	25.6728	26.0912	25.6671	26.0186	24.8383	24.9872	25.6997	0.712466	0.0111055	0.050985	4.29378	0	0	-0.614015	0	None	None
Fam171a1	23.9369	22.2112	22.6504	22.0782	22.3539	22.7783	22.5563	22.8025	22.5843	22.6076	22.6661	22.6461	22.6659	0.0197507	0.956257	0.973369	0.0389416	0	0	-1.68754	0	None	None
Skt	26.8173	25.7106	26.496	25.6752	25.6494	26.3041	26.2794	26.0972	25.7027	26.0764	25.6258	26.0697	26.0143	-0.0554024	0.845431	0.905318	0.143503	0	0	-0.334991	0	None	None
Scn1a	27.7149	27.4252	26.9138	26.6543	26.9233	27.3141	27.2445	27.3204	27.263	27.2794	27.0387	27.1263	27.2434	0.117076	0.582778	0.719046	0.475844	0	0	0.121527	0	None	None
Fmnl2	27.4125	27.0466	27.5918	27.526	27.6486	27.5854	27.1969	27.3637	27.5464	27.486	27.1636	27.4451	27.3903	-0.054773	0.685066	0.795254	0.330512	0	0	0.214552	0	None	None
Pcdh7	21.9558	21.8261	23.2433	22.7522	23.3192	23.0883	24.3983	24.0863	23.1778	23.172	23.5859	22.6193	23.5847	0.965444	0.0382117	0.119961	3.05936	0	0	-1.50937	0	None	None
Igkv4-70,Igkv4-59	28.5159	27.7591	28.2457	29.7414	29.0783	29.1349	28.5266	29.0565	29.7812	28.1755	29.9356	28.6681	29.1017	0.433676	0.354967	0.516477	0.953223	0	0	0.800621	0	None	None
Gbp6,Gbp10	23.1156	22.68	23.3975	21.1526	23.0674	25.0385	24.9744	26.0236	25.3306	25.38	26.2227	22.6826	25.495	2.81236	0.000717479	0.00728718	7.10042	1	0	-1.11519	0	None	None
Scn3a	24.2517	23.5648	24.2267	24.1148	23.8699	23.7952	24.1786	23.655	24.1923	24.466	24.3233	24.0056	24.1017	0.096159	0.609675	0.736261	0.441712	0	0	-1.12924	0	None	None
Eif4a3,Gm8994	24.4434	24.9584	24.1165	24.6101	24.3919	24.5873	25.5621	25.0185	24.1147	24.1964	24.4004	24.504	24.6466	0.14255	0.604809	0.733377	0.447372	0	0	-0.920854	0	None	None
Rps18,Gm10260	27.4612	27.6155	28.1665	27.7679	28.5314	28.0751	27.8058	27.8709	29.3248	29.4763	29.5712	27.9085	28.6873	0.778829	0.0880113	0.207858	2.26633	0	0	0.56615	0	None	None
Rpl36a	25.4149	23.0414	26.1812	25.3483	26.252	25.1424	26.3906	26.1838	27.3036	26.668	27.3551	25.2476	26.5072	1.25969	0.106068	0.23527	2.08761	0	0	-0.400732	0	None	None
Mpeg1	23.0959	22.5695	21.1762	22.0729	23.6715	26.6784	26.4481	27.2291	26.7621	26.9699	27.7617	22.5172	26.9749	4.4577	0.000118579	0.00191323	9.02977	1	0	-0.852658	0	None	None
Tmem229a	23.2019	22.083	23.2651	22.9801	23.6894	22.6766	23.4529	22.9633	22.0866	22.7034	22.6661	23.0439	22.7582	-0.285739	0.403794	0.562861	0.82915	0	0	-1.58965	0	None	None
Slc9a6	25.1929	25.2613	25.1692	24.7123	25.0812	24.9823	24.7975	24.4859	25.7376	25.645	25.3723	25.0834	25.1701	0.08669	0.710881	0.814626	0.29579	0	0	-0.700582	0	None	None
Itgb4	24.2305	24.8501	24.7161	24.9243	24.5225	22.4363	22.756	22.8328	23.3579	21.696	21.7457	24.6487	22.4708	-2.17793	0.000146858	0.00221035	8.82151	1	0	-1.32653	0	None	None
Ptprf	24.5908	24.7063	24.1162	23.2216	24.5795	24.5167	24.4031	24.5308	24.7131	24.399	24.7693	24.2429	24.5553	0.312482	0.324092	0.485994	1.04099	0	0	-0.991244	0	None	None
Map7d2	24.1954	24.1669	24.5712	24.417	24.6334	24.6367	24.4402	23.9611	24.7864	24.4863	24.3084	24.3968	24.4365	0.0397428	0.797462	0.874031	0.194243	0	0	-0.984231	0	None	None
Ckap5	28.3772	28.1808	28.0953	28.0507	28.0696	27.9718	28.0203	28.2721	27.9079	27.6081	28.0667	28.1547	27.9745	-0.180241	0.129781	0.267312	1.9034	0	0	0.472949	0	None	None
Gm996	25.8959	25.6132	25.9936	25.861	25.7849	26.2257	26.1359	25.8853	25.9716	25.0397	24.6169	25.8297	25.6458	-0.183876	0.532143	0.677493	0.561722	0	0	-0.456507	0	None	None
Map7d1	25.7826	25.62	26.3392	26.7095	26.5523	25.8751	26.0811	26.2884	26.4257	26.7213	26.6292	26.2007	26.3368	0.13611	0.605107	0.733377	0.447372	0	0	-0.244403	0	None	None
Rap1gap	24.1451	24.2364	24.0859	24.0781	23.9444	23.5532	23.9192	24.0766	24.2547	23.9429	24.5532	24.098	24.05	-0.0480142	0.753152	0.843426	0.245667	0	0	-1.12112	0	None	None
Ubr4	24.5696	23.5648	23.9018	23.8283	23.4356	23.6307	23.4974	24.3301	24.0799	23.1787	22.4126	23.86	23.5216	-0.33844	0.347993	0.509355	0.973255	0	0	-1.27418	0	None	None
Fam171a2	25.3212	23.9639	24.4396	23.6416	24.8746	23.5867	24.0576	24.059	23.8717	24.3211	24.3475	24.4482	24.0406	-0.407569	0.262245	0.418892	1.25535	0	0	-1.05304	0	None	None
Ptprz1	25.6561	25.6366	25.2943	24.9769	24.9336	25.5922	25.704	25.7359	25.9235	25.5242	24.9512	25.2995	25.5718	0.272347	0.220742	0.37835	1.40221	0	0	-0.577185	0	None	None
Krt14	25.0899	25.2744	26.1717	25.6807	26.4846	24.4172	25.0517	25.5081	25.1691	25.9128	27.0693	25.7403	25.5214	-0.218926	0.641852	0.761958	0.392218	0	0	-0.499228	0	None	None
Mtx3	27.8325	27.5921	28.9587	28.5598	28.6327	27.7993	27.8902	27.6383	27.2311	27.1332	26.6832	28.3152	27.3959	-0.919251	0.0215769	0.0812707	3.62112	0	0	0.389443	0	None	MOM
Gm20425	25.9177	26.356	25.8938	25.8609	25.9583	27.0994	26.9237	27.0039	27.2131	27.1854	26.8781	25.9973	27.0506	1.05325	2.76727e-05	0.000693056	10.4947	1	0	-0.142464	0	None	None
Pi4ka	28.8317	28.6719	28.6204	28.4868	28.6228	28.4818	28.5789	28.544	28.8263	28.4618	28.2054	28.6467	28.5164	-0.130356	0.222685	0.380128	1.39544	0	0	0.67945	0	None	None
Ryr2	25.3347	25.6665	25.238	24.2573	25.4322	25.3047	25.1987	25.0377	25.253	24.743	24.6219	25.1858	25.0265	-0.159254	0.576209	0.713037	0.487951	0	0	-0.708812	0	None	None
Nbas	24.7572	24.78	24.7426	24.8852	24.7769	25.2049	24.8999	25.1436	24.971	24.7686	25.0014	24.7884	24.9982	0.209863	0.0218349	0.0816901	3.6137	0	0	-0.793837	0	None	None
Wdfy1	25.1745	25.5925	25.0253	25.1992	25.6095	25.8588	24.859	24.7505	26.0101	25.8307	26.4549	25.3202	25.6273	0.307165	0.341852	0.503403	0.990214	0	0	-0.561966	0	None	None
Rnf213	22.8761	22.3744	23.1366	22.0308	22.6932	23.7249	23.6336	24.1333	24.1815	23.7313	23.7745	22.6222	23.8632	1.24097	0.00125827	0.0111418	6.48788	1	0	-1.45317	0	None	None
Dsp	24.9017	24.4137	25.1343	24.4005	24.372	24.1166	23.6193	24.0248	24.4283	23.5335	25.4172	24.6445	24.1899	-0.454529	0.196027	0.351613	1.50794	0	0	-0.984015	0	None	None
Ahnak	27.2471	25.6134	28.1201	28.6905	28.1966	27.7242	27.1417	27.2272	27.0392	27.8736	27.6253	27.5735	27.4385	-0.134995	0.820142	0.889908	0.168272	0	0	0.249833	0	None	None
Chd2/Chd1	29.1148	28.9584	29.9892	29.2441	29.5518	30.2409	30.429	27.5931	28.1078	28.8701	28.1559	29.3717	28.8995	-0.472169	0.394586	0.555699	0.847624	0	0	0.900758	0	None	None
Myo1e	24.1592	23.0512	24.85	24.6205	24.9989	23.9397	24.2955	24.2043	24.8231	24.9755	25.2835	24.336	24.5869	0.250969	0.560541	0.700373	0.513805	0	0	-0.966345	0	None	None
Ube4a	21.5094	21.9136	22.1737	22.2235	20.7482	23.9895	24.32	24.4357	25.1407	24.68	24.4422	21.7137	24.5014	2.78766	7.10481e-05	0.0013471	9.53592	1	0	-1.50716	0	None	None
Numa1	25.0245	25.2189	25.1976	25.596	25.3784	24.6467	25.1897	25.1446	24.7811	24.9755	24.9634	25.2831	24.9501	-0.332949	0.0303541	0.101868	3.29522	0	0	-0.704628	0	None	None
Rap1gds1	29.506	29.0095	29.196	28.8984	29.2005	28.9691	28.8314	28.9906	29.075	28.8404	28.4589	29.1621	28.8609	-0.301149	0.056596	0.153996	2.69904	0	0	0.851192	0	None	None
Kidins220	22.9951	22.6143	21.5742	22.6812	23.8394	24.6565	25.0295	24.8472	24.4447	24.6715	25.5183	22.7408	24.8613	2.12043	0.00236831	0.0172409	5.85802	1	0	-1.23013	0	None	None
Inpp5a	25.7826	25.9343	25.8448	25.3533	25.4787	25.3116	25.6725	25.345	26.0362	24.9936	25.1544	25.6787	25.4189	-0.259865	0.206752	0.363468	1.4601	0	0	-0.531995	0	None	None
Gm17669/Rpl29/Gm3550	26.9695	27.2817	27.4934	28.2124	27.5879	27.7737	27.6709	28.4446	28.7234	27.6034	28.4033	27.509	28.1032	0.59423	0.0659782	0.170357	2.55337	0	0	0.369697	0	None	None
Syngap1	25.7723	25.4612	25.9383	25.6396	25.546	25.6838	25.7519	25.3906	25.0251	25.6654	24.9954	25.6715	25.4187	-0.252754	0.158021	0.305836	1.70917	0	0	-0.533475	0	None	None
Ighg2c	22.2433	23.6966	22.4123	23.067	21.5155	25.0238	26.1022	26.292	25.4323	26.5536	26.3739	22.5869	25.9629	3.37602	0.000113665	0.00186078	9.06988	1	0	-1.04084	0	None	None
Utrn	27.3134	27.1524	31.2113	29.9234	31.0125	28.3276	27.612	29.499	30.0946	29.1317	29.3258	29.3226	28.9984	-0.324127	0.746721	0.838644	0.253869	0	0	0.91072	0	None	None
Pde2a	25.272	24.8639	25.4252	25.1304	25.2176	25.3865	25.4848	25.0683	25.7246	25.3264	24.7225	25.1818	25.2855	0.10371	0.558187	0.698695	0.517266	0	0	-0.657879	0	None	MIM
Gm20390/Nme2	28.2272	28.3279	28.4075	27.891	27.6384	28.2947	28.3304	28.3969	28.757	28.9883	28.5259	28.0984	28.5489	0.450455	0.0393005	0.122919	3.02422	0	0	0.576429	0	None	None
Gm10036/Rpl11	26.5384	25.4666	27.1906	27.1308	27.5952	27.9374	27.8241	28.2893	29.1247	29.1968	28.599	26.7843	28.4952	1.7109	0.00593909	0.0326747	4.93568	1	0	0.303257	0	None	None
Akap5	24.3863	23.4618	24.5954	24.3404	24.5395	24.8897	24.5879	24.7422	24.7216	24.7694	25.1175	24.2647	24.8047	0.540033	0.0565529	0.153996	2.69904	0	0	-0.937087	0	None	None
Ankrd29	26.2425	25.7245	24.4682	24.4415	24.6441	24.7469	24.5434	24.9329	25.2562	24.7754	25.147	25.1041	24.9003	-0.203853	0.620999	0.745286	0.424134	0	0	-0.750325	0	None	None
Safb/Safb2	24.2722	23.8868	24.1796	24.2061	24.078	23.9825	24.574	24.7098	25.2887	25.117	25.4873	24.1245	24.8599	0.735346	0.0208424	0.0797571	3.64824	0	0	-0.954053	0	None	None
Shank1	26.009	25.3618	25.721	25.7497	25.8334	25.1097	25.7532	25.3712	25.1861	25.1942	25.5513	25.735	25.3609	-0.374058	0.0320213	0.106035	3.23739	0	0	-0.532323	0	None	None
Tmed7	26.7327	27.462	27.1993	26.9981	27.1457	27.8855	28.3756	27.9019	28.0432	28.4147	29.08	27.1076	28.2835	1.17591	0.000619688	0.00663286	7.23615	1	0	0.325523	0	None	None
Tmppe	23.8686	24.5115	22.6203	22.499	23.1753	24.0408	23.7666	23.9312	24.0688	24.0586	23.9099	23.335	23.9627	0.627707	0.175332	0.326896	1.6131	0	0	-1.29095	0	None	None
Tpm3-rs7	27.6403	28.1893	27.1279	27.8218	27.4279	27.7905	27.7515	28.1322	28.4297	28.0852	28.5163	27.6415	28.1175	0.476092	0.0649322	0.168532	2.5689	0	0	0.399015	0	None	None
Ptrhd1	24.9618	24.7208	24.9161	25.0425	24.9517	24.7341	24.5333	24.6014	24.6608	24.4476	24.6987	24.9186	24.6127	-0.30591	0.00210772	0.0158244	5.98171	0	0	-0.844835	0	None	None
Igsf9b	23.5883	23.3504	23.106	23.9338	23.508	23.3166	23.5978	23.3541	23.6946	23.9497	22.8058	23.4973	23.4531	-0.0442355	0.838509	0.900719	0.150851	0	0	-1.36031	0	None	None
Acad12/Acad10	26.5916	26.5377	27.2421	27.6211	27.1488	26.6242	26.7581	26.7581	26.8058	26.6442	27.1089	27.0283	26.7832	-0.245065	0.311018	0.471189	1.08562	0	0	0.0100433	0	None	None
Prrt2	29.4417	29.5959	29.0064	28.7346	28.9488	28.8299	28.9954	28.8143	28.9904	28.7064	28.8414	29.1455	28.863	-0.282533	0.156304	0.303914	1.71826	0	0	0.848291	0	None	None
Fga	23.3702	21.206	23.4605	21.7929	22.71	26.7295	27.651	27.9799	27.4054	27.109	27.9328	22.5079	27.4679	4.95999	7.70635e-05	0.00141325	9.46677	1	0	-0.756029	0	None	None
I830012O16Rik/Ifit3	22.8754	22.8416	24.0103	23.1428	21.8816	25.8239	25.326	25.8821	25.6024	25.6821	25.3844	22.9503	25.6168	2.66648	0.000931857	0.00890972	6.8104	1	0	-1.03739	0	None	None
Golgb1	25.8625	25.9442	27.9524	27.0395	27.0193	27.1037	26.8164	27.9537	25.6818	26.1438	26.1599	26.7636	26.6432	-0.120373	0.820416	0.889908	0.168272	0	0	-0.0707869	0	None	None
Sptbn4	29.2378	28.8198	28.4027	28.2485	28.6866	28.8852	28.9266	28.8467	28.1641	28.2241	28.2025	28.6791	28.5415	-0.137552	0.567784	0.705212	0.503872	0	0	0.690938	0	None	None
Pcdh17	23.7798	27.9606	27.9036	27.2673	26.7757	27.9404	27.7452	28.0025	27.256	27.4999	26.6072	26.7374	27.5086	0.771161	0.382744	0.544587	0.876765	0	0	0.0968175	0	None	None
Sbf2	25.3862	25.4743	25.5292	25.8161	25.9452	25.3301	26.5169	26.008	25.7417	26.2282	26.3535	25.6302	26.0297	0.399548	0.0910685	0.212831	2.23222	0	0	-0.419681	0	None	None
Adap1	25.636	25.5175	26.0407	25.9466	25.477	25.3058	25.0289	25.1488	25.2648	25.427	25.3769	25.7236	25.2587	-0.464864	0.0109145	0.0505229	4.30692	0	0	-0.555023	0	None	None
Dnajc13	24.8222	24.8626	24.6963	24.144	24.7161	27.2304	26.6858	27.8841	28.0454	27.9669	28.8775	24.6482	27.7817	3.13346	4.24915e-05	0.000950677	10.0388	1	0	-0.2659	0	None	None
Gamt	26.3457	26.1982	26.1143	25.959	26.0335	25.9334	26.1179	26.1763	25.7525	25.4119	25.7577	26.1301	25.8583	-0.271844	0.0756306	0.187734	2.41324	0	0	-0.354074	0	None	None
Sdc4	22.8568	21.4812	23.6064	23.0863	22.0943	24.4355	24.3325	24.1189	24.6487	24.6842	25.1258	22.625	24.5576	1.93262	0.00447755	0.0265489	5.23521	1	0	-1.31393	0	None	None
Zw10	21.3753	22.5243	22.5604	22.667	21.781	25.3352	25	25.2617	24.9927	25.4699	24.5942	22.1816	25.109	2.92736	5.24264e-05	0.00110229	9.82528	1	0	-1.29236	0	None	None
C4b	23.6079	21.8805	25.5132	24.4991	24.5892	28.0768	27.6657	28.5359	28.2208	27.8246	28.7125	24.018	28.1727	4.15474	0.00174159	0.0139832	6.16017	1	0	-0.313677	0	None	None
Thy1	32.2417	31.9766	31.3554	31.9222	32.1111	31.7357	31.7271	31.664	31.8827	31.6847	31.4566	31.9214	31.6918	-0.22963	0.214755	0.371586	1.42823	0	0	1.96771	0	None	None
Igh-3	22.9557	22.3184	22.8729	23.2242	20.9185	24.379	25.7791	26.2287	24.887	25.4128	25.0773	22.4579	25.294	2.83606	0.000653536	0.00694071	7.1707	1	0	-1.20022	0	None	None
Ighg1	29.3878	28.4677	30.0825	30.7902	31.229	29.5019	29.5651	30.1984	30.2077	29.2028	30.8306	29.9914	29.9177	-0.0736968	0.89798	0.939408	0.0901759	0	0	1.22792	0	None	None
Ighm	23.0357	22.1656	22.5722	21.4525	22.0705	23.2073	23.7577	23.6853	24.8607	25.2334	25.0363	22.2593	24.2968	2.03748	0.0012278	0.0109593	6.5117	1	0	-1.43906	0	None	None
B2m	25.178	24.6724	25.3765	24.781	25.2664	28.8628	29.9011	30.3135	28.9477	29.0862	28.6927	25.0548	29.3007	4.24583	1.24088e-06	0.00010157	13.2652	1	0	0.118704	0	None	None
H2-L	25.4041	25.2111	24.9208	24.8352	24.5976	28.3975	28.1493	28.8584	28.3758	28.6331	28.037	24.9938	28.4085	3.41473	4.47367e-08	8.83154e-06	16.7889	1	0	-0.0716824	0	None	None
H2-K1	25.4368	25.0825	25.7519	25.5874	24.9714	28.0786	28.5233	29.1626	28.9122	28.8067	28.6151	25.366	28.6831	3.31707	8.57577e-08	1.51475e-05	16.0106	1	0	0.0575018	0	None	None
H2-Ab1	22.6332	22.3778	22.6203	24.1297	22.9689	25.3207	26.1441	26.4628	26.3774	26.7568	25.8931	22.946	26.1592	3.21316	4.85263e-05	0.00103833	9.91152	1	0	-0.929937	0	None	None
Hba	26.3421	26.6197	27.6267	27.2525	26.0287	26.4681	26.4256	26.3931	28.4225	28.0449	26.9395	26.774	27.1156	0.341652	0.485181	0.637318	0.649914	0	0	0.0256431	0	None	None
H3f3a/H3f3c	31.8773	31.4025	32.4267	31.0751	31.3664	30.2188	31.3095	31.6503	29.6077	25.1603	29.5198	31.6296	29.5777	-2.05187	0.0847938	0.201535	2.31089	0	0	1.48719	0	None	None
Mtnd1	29.9806	29.8648	30.4783	29.8995	30.0683	29.9088	30.1681	29.613	29.7347	29.631	29.5101	30.0583	29.7609	-0.297371	0.077225	0.190428	2.39268	0	0	1.20995	0	None	None
Mtnd2	27.7014	26.8706	28.4717	27.1298	26.1073	27.3741	27.3973	27.3471	27.4006	26.9007	26.7506	27.2561	27.1951	-0.0610723	0.88905	0.934943	0.0970496	0	0	0.137812	0	None	None
Mtnd4	31.0807	30.9415	31.8444	30.7021	30.9569	30.608	31.13	30.8892	30.9032	30.513	30.1376	31.1051	30.6968	-0.408308	0.131605	0.270082	1.88853	0	0	1.60595	0	None	None
Mtnd5	30.4353	29.9919	31.4057	30.7885	30.9724	30.6488	30.7466	30.3111	30.5473	30.4516	29.9552	30.7188	30.4434	-0.275321	0.342015	0.503422	0.99016	0	0	1.47818	0	None	None
Mtatp8	29.8314	29.1855	29.7784	29.2517	29.0643	29.8921	30.0026	27.4523	29.2399	30.0465	27.3027	29.4222	28.9893	-0.4329	0.459646	0.613593	0.704646	0	0	0.928808	0	mito	None
Iap	21.8201	23.4373	21.0969	22.2975	22.4209	24.7748	23.7945	25.2572	24.5889	23.964	25.0481	22.2145	24.5713	2.35674	0.00131142	0.0114315	6.45084	1	0	-1.39317	0	None	None
C3	23.2141	22.7696	23.4118	23.3337	23.8371	28.6128	29.0523	29.3742	30.1016	29.5778	29.8168	23.3133	29.4226	6.10932	4.95987e-09	3.32906e-06	18.1965	1	0	-0.20479	0	None	None
Ca2	31.5453	31.2416	30.9188	30.583	30.6	30.4628	30.3577	30.6093	30.6182	30.338	30.4285	30.9777	30.4691	-0.508637	0.0503642	0.142635	2.8096	0	0	1.53502	0	None	None
Mtatp6	28.1806	29.6051	27.2205	29.5571	29.8992	28.9206	28.3226	28.7224	29.3167	30.1187	29.0095	28.8925	29.0684	0.175935	0.768468	0.854249	0.227271	0	0	0.838793	0	mito	None
Hprt1	27.4012	26.9277	26.6269	26.3417	26.6787	27.1801	26.9772	27.2542	27.5901	27.3235	26.7925	26.7952	27.1863	0.391029	0.10616	0.235319	2.08731	0	0	0.0439992	0	None	None
Arl6	23.7537	23.7911	24.8771	24.5937	24.181	23.782	24.403	24.3857	23.5757	24.5252	23.6221	24.2393	24.0489	-0.190408	0.519656	0.666752	0.584778	0	0	-1.09309	0	None	None
Rbbp9	25.3044	25.041	24.4397	24.7148	24.9026	25.247	24.8776	24.8622	25.908	25.2202	24.9954	24.8805	25.1851	0.304577	0.192782	0.348398	1.52119	0	0	-0.738116	0	None	None
Dhrs3	24.2167	24.1728	23.8641	23.9194	24.2115	26.8837	26.1727	26.5337	25.4288	25.3071	26.6722	24.0769	26.1663	2.08943	0.000357955	0.00449924	7.7961	1	0	-0.702627	0	None	None
Mpp3	23.92	24.1173	23.6618	25.057	24.0563	23.9671	23.7097	23.8395	24.3201	24.0374	24.0722	24.1625	23.991	-0.171464	0.526119	0.671863	0.573761	0	0	-1.12002	0	None	None
Syn1	32.5366	32.7047	31.8329	31.7005	31.9552	31.9115	31.9562	31.8556	32.4697	32.264	31.8875	32.146	32.0574	-0.0885028	0.706802	0.811505	0.301329	0	0	2.08559	0	None	None
Lin7c	26.7907	26.8118	26.2975	26.1638	26.8175	26.507	26.4082	26.9228	27.0663	27.157	26.2127	26.5762	26.7123	0.136088	0.539052	0.682875	0.550306	0	0	-0.094394	0	None	None
Stx8	25.4879	26.1096	26.0136	26.1127	26.007	26.7174	26.6938	27.4371	26.913	26.4685	27.399	25.9462	26.9381	0.991972	0.000886313	0.00857195	6.86616	1	0	-0.175144	0	None	None
Olfm1	25.4433	26.095	24.8357	24.867	24.846	25.1264	25.5952	24.029	24.5674	25.631	25.1849	25.2174	25.0223	-0.195066	0.595677	0.728002	0.457986	0	0	-0.703341	0	None	None
Gfap	35.3093	35.2485	34.3201	34.8381	34.6916	34.4341	34.4945	34.842	34.6183	33.7987	35.0117	34.8815	34.5332	-0.348303	0.199508	0.355575	1.49177	0	0	3.12643	0	None	None
Lgmn	24.9388	25.6635	26.0226	26.4306	26.9245	30.0597	29.4745	30.0935	28.954	28.5573	30.4637	25.996	29.6005	3.60446	3.0581e-05	0.000743694	10.393	1	0	0.366551	0	None	None
Itm2b	25.5728	25.6437	25.2944	25.4734	26.1692	26.3766	26.0405	26.5206	27.0578	26.5217	27.434	25.6307	26.6585	1.02783	0.00303752	0.0203066	5.62191	1	0	-0.293991	0	None	None
Coro1a	26.5321	27.0318	26.1354	25.6467	26.3059	26.9841	27.3715	27.4109	27.9524	28.2831	28.2153	26.3304	27.7029	1.37251	0.00187481	0.0145962	6.09826	1	0	0.0543372	0	None	None
Cope	24.1536	23.3038	23.8026	23.618	24.1434	23.3097	23.5499	23.5584	23.8918	24.3211	23.5496	23.8043	23.6967	-0.107546	0.633852	0.754061	0.407246	0	0	-1.25032	0	None	None
Rbm3	24.259	24.2364	23.5052	23.5266	23.1494	25.0678	24.8055	25.3386	24.9844	24.7481	24.0612	23.7353	24.8343	1.09893	0.00442133	0.0263085	5.24833	1	0	-1.0369	0	None	None
Lancl1	27.2237	27.0274	27.265	27.3353	27.1387	26.7356	26.9581	27.0492	26.8625	27.0895	26.693	27.198	26.898	-0.300018	0.00662185	0.0354689	4.8173	0	0	0.0668676	0	None	None
Mtco1	30.7445	30.4025	31.8918	31.6189	31.24	31.0901	30.9202	30.8785	30.6366	30.57	30.8767	31.1795	30.8287	-0.350857	0.276233	0.435843	1.19812	0	0	1.64715	0	None	None
Mtco2	33.7124	33.0961	34.4407	33.7964	33.6758	33.8355	33.9627	33.6519	33.7069	33.5171	32.2688	33.7443	33.4905	-0.253804	0.462349	0.615976	0.699054	0	0	2.69104	0	None	None
mt-Co3/Cerk	29.3908	29.1799	30.0262	29.1754	30.5111	29.5719	29.9545	29.0596	29.941	29.7679	29.6442	29.6567	29.6565	-0.000154078	0.999602	0.999602	0.000573821	0	0	1.10888	0	None	None
Tpp1	27.6779	27.7645	28.305	29.1154	28.3711	29.1176	29.1994	29.7718	29.2579	28.4968	29.5749	28.2468	29.2364	0.98962	0.0149581	0.0627491	3.99426	0	0	0.743379	0	None	None
Mbp	34.8902	35.0324	34.9374	35.304	34.8257	34.2495	34.0895	34.2173	33.7013	33.2405	33.7349	34.9979	33.8722	-1.12574	0.000322429	0.00416181	7.90857	1	0	3.01765	0	None	None
Cd74	23.8644	22.3433	20.54	21.523	22.4596	27.2878	27.7007	28.2649	27.9998	27.8983	28.4592	22.146	27.9351	5.78911	0.000219283	0.00310867	8.32949	1	0	-0.735	0	None	None
Araf	24.4217	24.1225	24.4298	24.3118	24.8781	24.2839	24.0291	23.376	24.345	24.3418	24.4266	24.4328	24.1337	-0.299066	0.176908	0.329103	1.60339	0	0	-1.03752	0	None	None
Alb	29.3021	30.0372	30.503	30.4111	29.4846	33.2756	34.0116	34.5412	34.223	34.392	34.3656	29.9476	34.1348	4.18719	8.09782e-07	7.44486e-05	13.7134	1	0	2.06143	0	None	None
Serpina3k	25.495	25.5874	25.5934	27.0228	25.5301	26.9333	26.9827	27.2381	27.9136	28.0458	28.0377	25.8457	27.5252	1.67946	0.00197024	0.0150961	6.04968	1	0	-0.0779435	0	None	None
Hsp90aa1	30.8355	30.7176	30.6542	30.4912	30.5323	30.6712	30.4473	30.7687	31.2078	31.0847	30.4408	30.6462	30.7701	0.123925	0.420423	0.578873	0.788682	0	0	1.52892	0	None	None
Pdia4	29.7763	29.8608	29.5547	30.0922	29.6465	31.1865	31.328	31.2874	31.3581	31.618	31.5816	29.7861	31.3933	1.60719	9.15138e-07	8.08211e-05	13.5949	1	0	1.4816	0	None	None
Ltf	25.5581	25.5921	24.8713	25.0799	24.9313	26.188	26.6112	26.9524	26.3122	26.5739	27.9946	25.2066	26.772	1.56547	0.00104026	0.00968324	6.69029	1	0	-0.356035	0	None	None
Fcgr2/Fcgr3	21.1576	21.8561	22.4173	22.6319	22.2859	26.2041	26.5037	26.5929	26.4784	27.0042	26.9615	22.0698	26.6241	4.55436	5.49881e-06	0.00022372	12.126	1	0	-1.01208	0	None	None
Hsp90b1	31.3672	31.5417	31.2981	31.3762	31.2753	32.5093	32.6892	32.6933	32.7078	32.847	32.7198	31.3717	32.6944	1.3227	1.02592e-08	4.91857e-06	17.6333	1	0	2.05816	0	None	None
S100a10	26.6019	25.994	25.9772	26.491	24.8419	26.6411	25.943	26.4214	25.3858	25.3237	25.2848	25.9812	25.8333	-0.147873	0.718048	0.819649	0.286921	0	0	-0.38881	0	None	None
Anxa2	28.6969	28.5997	28.6661	28.8167	28.4035	28.8802	28.6577	28.9939	28.7869	28.9881	28.7655	28.6366	28.8454	0.208795	0.043011	0.129479	2.94921	0	0	0.743141	0	None	None
Apoe	28.4513	28.4682	28.4488	28.3591	28.4354	30.2847	30.0505	30.8753	30.6874	30.4745	31.4831	28.4326	30.6426	2.21002	0.000111613	0.00184519	9.08202	1	0	1.06134	0	None	None
Nefm	35.0249	34.5762	33.2821	33.5832	33.6415	33.9637	33.7047	34.2047	33.0485	32.8825	33.3193	34.0216	33.5206	-0.501002	0.244297	0.401893	1.31512	0	0	2.75243	0	None	None
Gnai2	30.5689	30.4098	30.2129	29.9481	30.2303	30.3339	30.5466	30.8126	30.5731	29.9912	30.3297	30.274	30.4312	0.157155	0.336308	0.497203	1.00809	0	0	1.3869	0	None	None
Lyz2	26.286	26.2003	28.0576	27.12	25.0774	29.8619	30.4986	31.0306	30.0692	29.5864	30.6592	26.5483	30.2843	3.73606	0.000656408	0.00694923	7.16893	1	0	0.613436	0	None	None
Itgb1	27.5112	27.123	27.3935	27.7402	27.3178	28.2381	28.1902	28.5678	28.2938	28.1215	28.1969	27.4171	28.2681	0.850916	0.000218315	0.00310867	8.32949	1	0	0.384273	0	None	None
Ncl	24.2958	24.3907	25.9128	26.0179	26.0673	25.7401	25.7508	26.119	25.5084	24.7932	25.0802	25.3369	25.4986	0.161712	0.7333	0.830282	0.268327	0	0	-0.584338	0	None	None
Pgk1	31.6923	31.4598	31.0432	31.0305	31.1924	31.1585	30.982	31.4366	31.4777	31.5505	31.2212	31.2836	31.3044	0.0207922	0.897677	0.939384	0.0902131	0	0	1.76296	0	None	None
Apoa2	21.8478	20.851	22.1729	21.5452	23.0372	24.9485	24.0639	24.6373	23.7849	24.2434	24.6666	21.8908	24.3907	2.49992	0.000848972	0.00825841	6.91992	1	0	-1.49388	0	None	None
Mx1	27.281	26.6907	26.901	26.6983	26.5414	26.8352	26.6929	27.2417	27.0884	26.4629	26.7248	26.8225	26.841	0.0184928	0.917077	0.951029	0.0724389	0	0	-0.019515	0	None	None
Nefl	34.9511	34.8859	33.298	33.3014	33.5069	33.5452	33.3418	33.8215	32.7543	32.3843	32.7174	33.9887	33.0941	-0.894592	0.0859454	0.203695	2.29551	0	0	2.66067	0	None	None
Tom1	27.3644	27.4856	27.7097	28.0955	27.9295	28.5004	28.3251	28.9298	28.8694	28.4826	29.0325	27.717	28.69	0.973019	0.00052009	0.00581808	7.42524	1	0	0.528424	0	None	None
Ckm	24.5849	25.5304	25.5968	25.367	25.1677	25.6813	24.3255	25.0726	24.651	24.4134	24.3744	25.2493	24.7531	-0.496276	0.113905	0.245836	2.02423	0	0	-0.750732	0	None	None
Sparc	27.2154	27.1792	27.7089	27.2587	27.4344	27.771	27.7651	28.1744	28.1752	28.0789	28.2152	27.3593	28.03	0.670651	0.000705387	0.00725575	7.10666	1	0	0.325175	0	None	None
Saa3	26.9375	26.3728	28.2604	27.3573	27.2851	27.8657	27.9523	27.6172	26.5271	26.9338	27.1382	27.2426	27.3391	0.0964458	0.808656	0.881406	0.182122	0	0	0.16387	0	None	None
Prnp	27.8474	27.4526	27.501	27.0619	27.2168	27.825	28.2143	27.8304	28.3021	28.249	27.6108	27.4159	28.0053	0.589315	0.00983627	0.0468899	4.41458	1	0	0.331546	0	None	None
Aldoc	33.3526	33.4747	32.5178	32.9195	32.6715	32.6181	32.4433	32.7031	32.6094	32.7505	32.7796	32.9872	32.6507	-0.33655	0.147226	0.292188	1.77503	0	0	2.37209	0	None	None
Aldoa/Aldoart1	32.3739	32.0915	31.5732	31.6464	31.7937	32.1558	31.9612	32.191	32.2739	32.1794	31.9143	31.8957	32.1126	0.21687	0.230617	0.387557	1.36752	0	0	2.04663	0	None	None
Prkaca	25.8343	26.221	25.7773	26.7375	26.2914	25.5633	25.4257	25.4818	26.0499	25.9631	25.3675	26.1723	25.6419	-0.530416	0.0385977	0.12106	3.04621	0	0	-0.38887	0	None	MIM
Got1	30.9294	31.2268	30.0972	30.1034	29.9983	30.5444	30.3646	30.6865	30.6618	30.622	30.3853	30.471	30.5441	0.0730808	0.790812	0.870853	0.1995	0	0	1.44881	0	None	None
Src	25.1823	24.9959	24.5333	24.6074	24.9423	25.1321	25.2791	25.4405	25.1883	25.3882	25.0452	24.8522	25.2456	0.393315	0.0285161	0.0984491	3.34448	0	0	-0.731677	0	None	None
Kit	23.8361	24.5115	23.7196	23.5266	23.8175	24.0483	23.5735	24.0084	24.2466	23.8786	24.6922	23.8823	24.0746	0.192306	0.418601	0.577642	0.791751	0	0	-1.15928	0	None	None
Ttr	29.3746	29.6944	28.7423	29.8348	29.4048	28.6654	28.5094	29.4155	29.6877	28.9839	31.0177	29.4102	29.3799	-0.0302346	0.944418	0.966234	0.0495556	0	0	1.00441	0	None	None
Myl1	28.6291	28.0831	30.8644	26.4356	27.5544	24.9314	25.1739	25.0644	25.3452	25.2634	25.102	28.3133	25.1467	-3.1666	0.0122605	0.0540906	4.20848	0	0	-0.0601519	0	None	None
H2-T23	22.2648	22.1927	20.2588	22.9734	24.0864	24.6969	25.0514	25.913	24.9895	24.8901	25.7263	22.3552	25.2112	2.85598	0.00797509	0.0404721	4.62693	1	0	-1.23726	0	None	None
Apoa4	23.6061	23.0669	21.8857	22.3366	22.8559	24.5813	24.6967	24.6195	24.9191	25.1222	25.1071	22.7502	24.841	2.09074	0.0012382	0.0110223	6.50343	1	0	-1.23231	0	None	None
Gpi	31.5525	31.4962	30.8162	30.7603	30.53	31.0924	30.9276	31.2505	31.3237	31.1513	31.1464	31.031	31.1486	0.117625	0.609206	0.73596	0.442301	0	0	1.6814	0	None	None
Ctsl	26.5527	26.7286	27.6609	27.7165	27.7603	28.346	28.3773	29.0561	28.4602	27.7316	29.0174	27.2838	28.4981	1.21431	0.00663752	0.0354689	4.8173	1	0	0.403594	0	None	None
Ptprc	21.9469	22.7124	22.9687	22.7599	22.2872	26.6278	26.7568	27.0859	26.3653	26.7214	27.1399	22.535	26.7829	4.24784	2.25763e-07	3.03065e-05	15.01	1	0	-0.887447	0	None	None
Enpp1	25.389	25.5921	25.1135	25.4478	25.4259	24.8082	24.198	24.7281	24.7386	24.5381	25.5506	25.3937	24.7603	-0.63339	0.0159531	0.0662657	3.91559	0	0	-0.720471	0	None	None
Gap43	30.2508	30.3307	30.1927	29.9591	30.0634	30.0409	30.2055	30.2867	30.5274	30.8268	30.3099	30.1593	30.3662	0.206844	0.152363	0.298529	1.74406	0	0	1.35102	0	None	None
Cfh	22.3421	22.1943	21.8621	22.1411	21.9429	23.9937	24.5413	24.611	25.0431	24.6243	25.6153	22.0965	24.7381	2.64166	1.9722e-05	0.000532504	10.8749	1	0	-1.38343	0	None	None
Ldha	29.8829	29.5996	28.914	28.9653	29.2352	29.5988	29.6108	29.64	29.7205	29.5675	29.5996	29.3194	29.6229	0.303465	0.178766	0.331275	1.5939	0	0	1.0348	0	None	None
Bsn	29.826	29.3958	29.8809	29.5433	29.8535	29.4771	29.8782	29.3321	29.521	29.4394	29.184	29.6999	29.472	-0.227924	0.128688	0.266427	1.90819	0	0	1.08066	0	None	None
Hsd17b7	25.282	25.3305	25.9375	26.3602	25.4728	25.856	25.7248	25.5785	25.77	26.1296	26.1301	25.6766	25.8648	0.188208	0.438935	0.593739	0.752099	0	0	-0.44335	0	None	None
Map7	24.3899	24.2775	24.0493	24.2343	24.3403	23.6973	23.9696	23.9793	23.9862	23.5381	23.9709	24.2583	23.8569	-0.401368	0.00284982	0.0195983	5.67312	0	0	-1.12766	0	None	None
Strn	26.4853	26.6309	26.0785	26.0469	26.1028	26.534	26.621	26.7009	25.4289	26.666	25.6035	26.2689	26.2591	-0.0098325	0.971504	0.981121	0.0274968	0	0	-0.246314	0	None	None
Eif6	23.4038	22.7696	22.5229	22.6189	21.7792	24.7222	24.403	24.1394	25.1341	24.8689	24.4445	22.6189	24.6187	1.99983	0.000402096	0.00488925	7.67617	1	0	-1.30295	0	None	None
Atp2a2	30.9135	30.2859	30.6314	30.3037	30.4799	30.9655	30.7619	31.0217	31.0366	30.6815	30.6856	30.5229	30.8588	0.335928	0.0435187	0.130517	2.93769	0	0	1.52202	0	None	None
Ilk	24.493	24.772	26.2186	24.6868	24.2638	24.4753	24.3979	24.8235	23.8054	24.0277	25.2338	24.8868	24.4606	-0.42623	0.327727	0.489476	1.03069	0	0	-0.881551	0	None	None
Psmb5	26.2136	26.1623	25.7623	25.3001	25.5077	25.6494	25.4027	25.5206	26.3363	25.9772	25.6577	25.7892	25.7573	-0.0318703	0.891777	0.936337	0.0948995	0	0	-0.442334	0	None	None
Ninj1	24.8007	24.2468	23.8926	24.0557	24.0112	25.0103	24.7288	24.4786	24.6132	24.5023	24.2754	24.2014	24.6014	0.400031	0.0735794	0.183996	2.44225	0	0	-0.990312	0	None	None
Dhx9	23.9676	23.9599	24.3876	24.0393	25.2801	23.9394	24.1091	24.6408	23.967	24.0277	24.6984	24.3269	24.2304	-0.0965134	0.74808	0.83909	0.253102	0	0	-1.03936	0	None	None
Prx	30.75	29.8056	31.922	31.999	31.5371	29.1843	28.6789	28.6293	26.9308	28.2469	27.6061	31.2027	28.2127	-2.99003	0.00046432	0.00542947	7.52497	1	0	1.1293	0	None	None
Dpm1	25.4512	25.5169	25.3487	25.0695	25.8472	25.8768	25.7362	25.9318	26.163	26.7568	25.6735	25.4467	26.023	0.57631	0.0209843	0.0800299	3.64332	0	0	-0.457668	0	None	None
Pip4k2a	27.2809	27.0043	27.05	27.0399	26.757	26.632	26.453	26.326	26.862	26.5274	26.3527	27.0264	26.5255	-0.500891	0.00207703	0.0156289	5.99964	0	0	-0.0417943	0	None	None
[truncated: 1,346 more rows]

## Sheet: ED_Figure 3c
Panel c	Sample	pc1	pc2
	lfqctrl1	-27.3771	40.5773
	lfqctrl2	-24.8854	57.2473
	lfqctrl3	-47.6047	-32.21
	lfqctrl4	-38.7563	-22.9059
	lfqctrl5	-36.8504	-18.5636
	lfqeae1	12.1617	-4.71464
	lfqeae2	11.6547	-13.1804
	lfqeae3	27.742	1.14255
	lfqeae4	37.3365	7.88896
	lfqeae5	38.094	-5.38568
	lfqeae6	48.4852	-9.89575

## Sheet: ED_Figure 3f
Panel f - left	EAE, acute		Panel f - right	EAE, chronic
	gene	halflives (day)		gene	halflives (day)
	Bckdk			Adhfe1
	Pdk2			Slc22a4
	Abcb9			Lap3
	Abcb6			Acp6
	Mrps11			Acss1
	Mrps15			Prdx6
	Rab11fip5			Amt
	Noa1			Ech1	8.93
	Mrpl50			Acads
	Bloc1s1			Sod1	15.25
	Crot			Acot2
	Ccdc127	16.46		Rcn2	4.61
	Ndufs7	19.94		Gpt2
	Gbas			Suclg2	13.52
	Mrpl10			Abcd3
	Diablo			Acaa2	21.01
	Ndufa9	22.76		Slc16a1
	Htra2			Rpl35a	11.17
	Ptrh2			Acox1
	Opa1	17.06		Sqrdl
	March5			Acsf2	14.19
	Nipsnap1	33.4		Acadm	9.3
	Mcat			Gstk1	12.32
	Sars2			Aldh3a2
	Pmpca			Hadh
	Slc25a23			Hsd17b4
	Mrpl39			Usmg5
	Mrps23	7.29		Mavs
	Fxn			Ndufa1
	Foxred1			Rps15a	10.23
	Aldh9a1	14.08		Emc2
	Ptpmt1			Mgst1
	Tamm41			Scp2
	Higd1a			Tmlhe
	Txnrd2			Atp5e
	Immt			Plgrkt
	Timm44			Nln	9.82
	Auh	25.71		Txndc12
	Lonp2			Acox3
	Nt5c			Echdc2
	Uqcr10	31		Cat
	Slmo1			Dhrs1
	Cox7a2			Fxn
	Ndufa1			Slc25a5
	Bcat2			Gatm
	Uqcrh			Rab11fip5
	Echdc2			Rpl10a
	Nlrx1			Sardh
	Yme1l1			Dnlz
	Tha1			Idh2	20.93
	Mtg1			Cox7a2l
	Mrps6			Coa5
	Gfm2			Aldh4a1	18.26
	Mrps18c			Acyp2
	Gcat			Bcat1
	Abcd1			Oat	4.71
	Oxnad1	11.36		Ttc19	6.3
	Neu4			Uqcrb	30.4
	Mrps21			Sdhc	24.48
	Ndufaf3			Rdh14	8.32
	Prdx5			Ide	5.74
	Iba57			Sccpdh	13.45
	Coq6			Ndufa7	16.04
	Pde12			Ndufc2	25.05
	Mrpl23			Mrps12
	Bnip3			Bckdk
	Mrps34			Cyb5r3
	Apoo			Hrsp12
	Crat	16.27		Dhrs4
	Dut			Slc25a25
	Mavs			Guk1
	Nt5m			Ddah1	20.18
	Lars2			Ndufa11	21.59
	Mrpl46	9.26		Ndufa5	22.49
	Mtx2			Cox7a2
	Mff	5.98		Hint3
	Ndufs3	22		Ndufa2	21.95
	Clpp	20.02		Uqcrq	29.31
	Dnajc28			Cox6b1
	Lrpprc			Cox6c	22.53
	Ndufb10	24.69		Decr1	18.6
	Mecr			Snap29	5.65
	Ccdc90b			Slc25a4
	Guf1			Nit2
	Slc25a17			Ndufs4	21.32
	Cox6a1			Aldh6a1	16.67
	Cyb5r3			Hspe1	22.2
	Acadm	9.3		Ndufa4	13.73
	Dap3			Dbi
	Nif3l1			Cox5b	20.88
	Prepl			Ndufv3
	Tmem143			Lace1
	Micu1			Mtfp1
	Romo1			Atpif1
	Lactb			Exog
	Rab35	16.44		Mrpl52
	Acsf2	14.19		Gfer
	Comt			Atp5a1
	Atp5h	32.32		Uqcr10	31
	Aldh6a1	16.67		Msra	10.22
	Etfb	17.9		Ccdc90b
	Exog			Aldh7a1
	Acox3			Hagh
	Rmdn1			Slc25a33
	Abhd10	23.79		Spr	11.6
	Mrpl4			Bnip3
	Mul1			Ndufb10	24.69
	Lipt1			Ndufb7	27.05
	Sco2			Synj2bp
	Atp5a1			Cisd1
	Snap29	5.65		Atp5h	32.32
	Tubb3	23.79		Ccdc58	29.51
	Nit1			Slc25a3	22.5
	Mtx1			Timm10b
	Idh1	12.64		Atp5l	30.11
	Tcirg1			Ndufaf4
	Ivd	14.82		Tufm	25.9
	Dnajc30			Tst	17.35
	Tomm20			Ndufs5	23.55
	Ide	5.74		Gls2
	Ptcd3			Snd1	4.54
	Gsr			Uqcrc1	30.57
	Clpx			Cox4i1
	Nit2			Ndufaf3
	Pptc7			Ndufv1	18.94
	Abcb10			Shmt2
	Sdhaf2			Isca2
	Ccdc58	29.51		Atp5j2	32.81
	Bcl2l13			Tk2
	Hsdl2			Ndufb11
	Rpl35a	11.17		Lyplal1	23.37
	Aars2			Nif3l1
	Pxmp2			Timm10
	Agk			Hspd1
	Gdap1	15.92		Pdk2
	Fdx1			Mgst3	23.77
	Rdh14	8.32		Mul1
	Gstk1	12.32		Ndufb8	28.3
	Ethe1			Ndufb6
	Cox11			Pex11b
	Paics	5.1		Ndufs8	20.95
	Ndufa13			Cisd3
	Ndufa8	26.05		Sdha	10.99
	Acads			Atpaf1	11.16
	Mrpl32			Idh3b
	Cryz	12.3		Cpt1c
	Aldh2			Ndufa12	20.03
	Aldh3a2			Aldh2
	Nadk2			Tdrkh
	Gpx4	10.83		Mrps36	23.94
	Clybl			Maob	21.21
	Bckdhb			Acat1	25.65
	Grsf1			Pdhx	33.16
	Slc25a16			Ndufaf2
	Isca2			Ndufa6	19.87
	Eri3			Chchd6
	Ttc19	6.3		Bdh1
	Mrps12			Ndufs2	22.22
	Ndufaf2			Mthfd2l
	Slc25a15			Got2
	Pnpt1			Slc25a18
	Pnpla8			Tha1
	Smim20			Idh3a	27.17
	Gls			Hsdl1	9.16
	Dnm1l			Ndufb5	26.7
	Trnt1	6.15		Ndufaf1
	Gstz1			Prdx5
	Angel2			Ndufs3	22
	Aldh4a1	18.26		Vdac3	27.87
	Cmc2			Cyc1	32.93
	Mthfd2l			Park7	11.93
	Ndufs6			Ndufv2	19.99
	Prdx2			Mrps16
	Taco1			Sdhd
	Hrsp12			Tpi1
	Cpt2			Acly	8.5
	Slc25a51			2310061I04Rik
	Slc30a9	12.75		Ppif
	Gfm1			Ndufb3	34.13
	2310061I04Rik			Lypla1
	Xpnpep3			Atp5f1	30.66
	Timm8a1			Vdac1
	Sdr39u1			Arf5	7.17
	Timm9			Suclg1	26.38
	Abcd2			Sod2
	Prodh			Triap1
	Ttc7b			Slc25a22
	Fdxr	21.1		Mrrf
	Fkbp10			Dars2
	Sirt5			Acadvl
	Sdha	10.99		Fam210a
	Tmem65	26.27		Mrpl12
	Gfer			Cycs	31.38
	Slc25a5			Uqcrc2	29.83
	Coq10a			Slc25a1	15.67
	Opa3			Ptcd3
	Suclg1	26.38		Immt
	Hadh			Ndufaf6
	Eci2			P4hb
	Ak4			Atp5b
	Atp5j2	32.81		Gls
	Lyrm4			Gfm1
	Cox7a2l			Dhx30
	Tst	17.35		Ndufb4	25.98
	Adck4			Akr1b10
	Coq9	10.13		Hadha	15.38
	Nme3			Nit1
	Gls2			Ndufs1	21.24
	Timm10b			Ndufb9
	Gpam			Atp5c1
	Abcb7			Mdh2
	Mrs2			Tomm70a
	Acaca			Aco2	24.08
	Idh2	20.93		Dld	31.86
	Ndufaf6			Dnajc19
	Slc25a14			Mrps34
	Afg3l2	15.08		Atp5o
	Stom			Prodh
	Htatip2			Ogdh
	Slc25a53			Sdhaf2
	Dnajc11	18.19		Ecsit
	Letm1	20.44		Cox7c
	Suclg2	13.52		Mcu	30.46
	Sucla2	20.71		Hccs
	Rhot2			Mdh1
	Mrpl40			Acad12
	Parl			Sirt3
	Gcdh	11.43		Mrps25
	Acad9	14.15		Cox5a	22.94
	Tfb1m			D10Jhu81e	24.43
	Rmnd1			Tomm40l
	Ogdh			Pars2
	Prosc			Pdha1
	Slc25a20			Fam136a
	Slc22a4			Mrs2
	Slc25a35			Dlst	34.7
	Rpl10a			Ndufa13
	Abcd3			Prosc
	Sco1	26.11		Ndufa10	23.52
	Timm17b			Rpl34	11.03
	Timm17a			Slc30a9	12.75
	Aifm1			Osbpl1a
	Dbt	16.91		Ndufa8	26.05
	Rnmtl1			Mrps24
	Aldh18a1			Chchd3
	Hccs			Nudt2
	Tomm5			Pdhb	34.5
	Aldh1l2			Slc25a13
	Cisd3			Acadsb	6.32
	Nfs1			Sirt5
	Slc25a1	15.67		Sfxn3	30.02
	Nudt13			Ndufb2
	Ndufa7	16.04		Pyurf
	Adck3			Timm44
	Vdac1			Mrps17
	Mipep			Yme1l1
	Vdac3	27.87		Aldh5a1	27.72
	Vdac2			Auh	25.71
	Slc25a25			Slirp
	Mrpl48	6.26		Ndufa9	22.76
	Ndufaf5			Ckmt1	24.43
	Slc16a1			Tomm40
	Pex11b			Pdp1
	Acyp2			Slc25a19
	Oxr1			Micu1
	Ogdhl			Afg3l2	15.08
	Spr	11.6		Idh3g	23.69
	Fahd1			Hspa9
	Rdh11			Cox6a1
	Atpif1			Ndufab1
	Suox			Ogdhl
	Phb2			Gdap1	15.92
	Bckdha			Timm9
	Acot2			Opa1	17.06
	Lyplal1	23.37		Ndufs7	19.94
	Trmt10c			Mmab
	Amacr			Mrps26
	Nfu1			Tmem65	26.27
	Ict1			Ccdc51
	Gsto1			Pdk3	19.42
	Rdh13			Nlrx1
	Ndufb11			Cpt1a
	Slc25a10			Ldhd
	Nt5dc3			Cisd2
	Ucp3			Atp5j
	Ecsit			Rab35	16.44
	Ndufa4	13.73		Aco1
	Acat1	25.65		Pam16
	Hibch	23.96		Hebp1
	Maoa	20.78		Gpd2
	Amt			Sdhb	14.88
	Clic4	6.71		Lyrm4
	Cmpk2			Mrpl55
	Txnrd1			C1qbp
	Slc25a4			Phb2
	Sccpdh	13.45		Bola1
	C1qbp			Slc25a12
	Gpd2			Atp5s
	Guk1			Mrps9
	Aifm3			Mff	5.98
	Flad1			Phb	30.11
	Sirt3			Mlycd
	Slc25a42			Ndufa3
	Slc25a33			Tmem177
	Aldh1l1			Gbas
	Dguok			Aifm1
	Hspe1	22.2		Mpc2
	Fkbp8			Tfb1m
	Ech1	8.93		Mtif3
	Rars2			Ccdc127	16.46
	Dhodh			Pptc7
	Vars2			Nipsnap1	33.4
	Slc25a13			Glrx5
	Ehhadh			Cryz	12.3
	Adhfe1			Endog
	Vwa8			Vdac2
	Tomm40			Mrpl43
	Atp5b			Mrpl54
	Apoa1bp			Msrb2
	Tk2			Mrps7
	Ppox			Eci2
	Hk2			Coa7
	Cox7a1			Ndufs6
	Hscb			Ethe1
	Them4			Mfn1
	Cox6b1			Slc25a11	25.79
	Pdp1			Slc25a42
	Akr1b10			Mtif2
	Hebp1			Dcakd
	Mrpl47			Cmc2
	Lonp1			Uqcrfs1	25.71
	Chchd7			Tfam
	Hsd17b4			Samm50	29.2
	Ak2			Ivd	14.82
	Ak3			Macrod1
	Mrps31			Rars2
	Timm23			Lactb
	Mrpl38			Coasy
	Nudt2			Sco1	26.11
	Lace1			Uqcc1
	Mthfd1l			Hint2	17.1
	Gm561			Minos1
	Mars2			Mrps18b
	Ccdc51			Cox7a1
	Acsf3			Apoo
	Nnt			Ccbl2
	Ndufs8	20.95		Ociad1
	Ndufb6			Uqcrh
	Rmdn3			Rhot1
	Mccc2	15.77		Mpc1
	Spg7			Mrpl22
	Prdx4			Gstz1
	Acox1			Clpb
	Pars2			Letm1	20.44
	Rfk			Tars2
	Hsd17b10			Clic4	6.71
	Dld	31.86		Me2
	Bak1			Pdpr
	Bphl	25.28		Mfn2
	Akap1			Lrpprc
	Mcu	30.46		Grpel1	7.43
	Acadvl			Aldh18a1
	Abhd11			Prdx3
	Endog			Trap1
	Cox17			Sucla2	20.71
	Sqrdl			Bcs1l
	Tspo			Pgs1
	Pitrm1			Nt5m
	Cox7b	23.11		Clpp	20.02
	Acadl	19.6		Mrps22
	Tars2			Hk1	24.05
	Prdx6			Acot13
	Coasy			Uqcr11
	Pdhx	33.16		Mtch2	24.99
	Acadsb	6.32		Fam162a
	Chchd1			Mtfr1l
	Cisd2			Akap1
	Lyrm1			Opa3
	Ndufb4	25.98		Mrps35
	Coa6			Cpox
	Nipsnap3b			Nudt19
	Cpt1c			Cs	28.86
	Mrps17			Tstd3
	Zadh2			Mrps27	7.44
	Mrpl11			Rmnd1
	Sdhb	14.88		Nfs1
	Oxa1l			Dlat	36.22
	Mut	7.88		Fdx1l
	Rhot1			Slc25a51
	Higd2a			Glrx2
	Ndufb9			Tmem11	19.25
	Mrpl20			Mcee
	Mrpl35			Lyrm7
	Trap1			Cct7
	Tmem14c			Mthfd1l
	Mrpl41			Tsfm
	Mrpl33			Tmem126a
	Ndufb5	26.7		Iscu
	Fis1			Comt
	Ndufa3			Bphl	25.28
	Timm22			Dhodh
	Mgst3	23.77		Dnaja3
	Hk1	24.05		Ndufaf5
	Mrpl42			Fam213a
	Glod4	10.07		Spg7
	Cox7c			Tamm41
	Fdx1l			Mrps2
	Mrpl54			Gatc
	Rcn2	4.61		Mrps28
	Metap1d			Guf1
	Mrps16			Glod4	10.07
	Uqcr11			Mrps31
	Mrpl51			Lias
	Lap3			Mrps23	7.29
	Cmc1			Surf1
	Tmem177			Fhit
	Mrpl24			Hmgcl
	Samm50	29.2		Flad1
	Mrpl49			Rab24	5.88
	Ndufc2	25.05		Slc25a46	12.18
	Slc25a44			Coa3
	Decr1	18.6		Abcb7
	Uqcrq	29.31		Slc25a10
	Ndufa2	21.95		Mrpl10
	Atp5f1	30.66		Ghitm
	Oat	4.71		Rhot2
	Acot13			Thnsl1	24.93
	Tmlhe			Mrpl14
	Slc25a11	25.79		Fahd1
	Uqcrfs1	25.71		Uqcc2
	Tmem186			Cox15
	Mrps26			Agk
	Mrps14			Iars2	21.78
	Mrps10			Ppa2	16.88
	Fam136a			Romo1
	Nln	9.82		Hars2
	Atp5s			Eci1
	L2hgdh			Sco2
	Mtfp1			Timm50
	Chchd3			Hadhb	9.3
	Tbrg4			Nfu1
	Mdh1			Mrpl13
	Ociad1			Fdx1
	Emc2			Prdx2
	Supv3l1			Tomm20
	Elac2			Pnpt1
	Mtif2			Carkd
	Glrx5			Xpnpep3
	Bdh1			Letmd1
	Nubpl			Atpaf2
	Mtfr1l			Htra2
	Ndufb7	27.05		Slc25a32
	Ndufb2			Ears2
	Gadd45gip1			Ptges2
	Rps15a	10.23		Mrpl53
	Slc25a46	12.18		Gpx4	10.83
	Pcca	24.92		Timm8a1
	Txndc12			Qrsl1
	Pam16			Rmdn3
	Phb	30.11		Pdf
	Mrps24			Timm13
	Dnajc19			Apool
	Rps14	10.27		Oxr1
	Tufm	25.9		Ptrh2
	Grhpr			Slc25a24
	Pdk1			Hibadh	26.53
	Cyb5b			Vars2
	Mrps36	23.94		Tmem143
	Mfn1			Hdhd3
	Uqcc2			Rmdn1
	Ndufa6	19.87		Pycr2	10.01
	Ndufb3	34.13		Pgam5	15.06
	Atpaf1	11.16		Mtx2
	Atpaf2			Abhd10	23.79
	Clpb			Mrps10
	Ndufab1			Apoa1bp
	Nudt8			Stoml2
	Ccdc109b			Etfdh	25.18
	Ndufv1	18.94		Tomm7
	Slc25a40			Abcb8
	Tpi1			Mars2
	Hint3			Tkt	12.02
	Chdh			Ak3
	Cox15			Aldh1l1
	Fastkd2			Slc25a23
	Dars2			Cmpk2
	Hagh			Lars2
	Me2			Mrpl49
	Mthfd1	8.76		Spryd4
	Aco2	24.08		Aldh9a1	14.08
	Iars2	21.78		Atp5d
	Comtd1			Mrpl35
	Macrod1			Paics	5.1
	Fech	15.02		Acadl	19.6
	Hars2			Prdx4
	Ppif			Tmem186
	Mrpl37			Timm8b
	Slc25a24			Them4
	Tmem70			Echdc1	15.27
	Mpc1			Ak2
	Me3	27.49		Nt5dc3
	Dhrs1			Oxnad1	11.36
	Hibadh	26.53		Cyb5r1
	Hspd1			Lonp1
	Dlat	36.22		Rars	7.7
	Slc25a36			Me1
	Pgs1			Qdpr
	Pdk3	19.42		Abat
	Hadhb	9.3		Sars2
	Mto1			Slc25a40
	Rtn4ip1			Mrps5
	Slc25a29			Dnajc11	18.19
	Letmd1			Vwa8
	Glud1			Gpx1	18.13
	Mrps2			Mpst	12.47
	Gtpbp3			Mthfd1	8.76
	Sfxn5	16.88		Iba57
	Sfxn4			Atad1	4.85
	Mrps27	7.44		Pnpla8
	Ndufv3			Fech	15.02
	Mlycd			Tbrg4
	Dhrs7b			Parl
	Mpst	12.47		Dguok
	Stoml2			Fundc2
	Tmem11	19.25		Mrpl27
	Pycr2	10.01		Isoc2a
	Mrps35			Fundc1
	Marc2			Cars2
	Mtrf1l			Fam185a
	Sfxn1			Ttc7b
	Cycs	31.38		Gars	4.23
	Bcat1			Adck3
	Cat			Gadd45gip1
	Ndufaf7			Crat	16.27
	Dhrs4			Cpt2
	Ndufa10	23.52		Oxa1l
	Mrpl43			Trnt1	6.15
	Mrpl34			Bcl2l13
	Mrpl27			Cbr4	30.24
	Mrpl16			Mrpl18
	Mrpl9			Agpat5
	Mrpl3			Me3	27.49
	Mrpl1			Lyrm5
	Acss1			Yars2
	Fasn	5.38		Etfb	17.9
	Coq3			Nme3
	Fam210a			Cyb5b
	Mief1			Dnm1l
	Nars2			Pcca	24.92
	2023-09-04			Coq9	10.13
	Acp6			Foxred1
	Mthfd2			Acsf3
	Gpt2			Coq10a
	Dhx30			Acaca
	Ndufa5	22.49		Ssbp1
	Cox6c	22.53		Adck4
	Tomm22			Slc25a20
	Atp5l	30.11		Smdt1
	Mrpl15			Pccb	26.58
	Mrps5			Nadk2
	Sardh			Coq3
	Mrps18a	14.52		Aldh1l2
	Pck2	12		Supv3l1
	Etfa	20.05		Selo
	Aco1			Sdr39u1
	Dcakd			Mrpl48	6.26
	Slc25a32			Dap3
	Echs1	22.47		Hibch	23.96
	Coa7			Gcsh
	Prdx3			Gcat
	Slc25a12			Comtd1
	Etfdh	25.18		Hscb
	Grpel1	7.43		Timm23
	Cox4i1			Higd2a
	Park7	11.93		Cox7b	23.11
	Ndufs5	23.55		Mrps6
	Fars2			Sfxn4
	Lias			Ict1
	Dnaja3			Sfxn1
	Cox5b	20.88		Trmu
	Thnsl1	24.93		Mcat
	Kars	6.69		Higd1a
	Pccb	26.58		Dbt	16.91
	Mpv17			Mipep
	Mccc1			Mrps15
	Hadha	15.38		Abhd11
	Mrps18b			Pck2	12
	Acad11			Tomm22
	Atic			Timm22
	Dbi			Clpx
	Atad1	4.85		Bckdha
	Slc25a27			Coq7
	Ldhd			Acad8
	Mpv17l2			Mrpl50
	Ndufb8	28.3		Gsr
	Ndufv2	19.99		Rps14	10.27
	Synj2bp			Pmpcb
	Fundc2			Mrpl45
	Slc25a22			Rdh13
	Idh3a	27.17		Pdk1
	Mrrf			Taco1
	Fam162a			Timmdc1
	Msra	10.22		Nubpl
	Pgam5	15.06		Diablo
	Mrpl2			Idh1	12.64
	Mtfmt			Mrps14
	Acad8			Txnrd2
	Cox20			Atic
	Echdc3			Acad9	14.15
	Atp5sl			Gcdh	11.43
	Mrps9			Mrpl15
	Mrpl30			Mtx1
	Fastkd5			Glyat
	Chchd10			Grhpr
	Iscu			Mrpl19
	Me1			Oxct1
	Oxsm			Amacr
	Sod1	15.25		Slc25a15
	Rpl34	11.03		Mrps30
	Pdpr			Fastkd2
	Mmab			Mrpl39
	Ghitm			Poldip2
	Isoc2a			Abcb10
	Dlst	34.7		Adck1
	Cbr2			Mrpl16
	Idh3b			Tmem14c
	Poldip2			Mtpap
	Acly	8.5		Mrpl30
	Coa3			Mccc1
	Mrps33			L2hgdh
	Maob	21.21		Mccc2	15.77
	Sfxn3	30.02		Mut	7.88
	Mrpl19			Pde12
	Sptlc2			Hsd17b10
	Aldh5a1	27.72		Coq5
	Fam185a			Mrpl11
	Ptges2			Acsl6
	Acaa2	21.01		Mecr
	Atp5d			Oxsm
	Plgrkt			Mtch1	7.48
	Minos1			Trmt10c
	Mdh2			Armc10	14.93
	Got2			Fasn	5.38
	Uqcrb	30.4		Wars2
	Slc25a19			Bcat2
	Trmu			Aldh1b1
	Slc25a3	22.5		Etfa	20.05
	Ccbl2			Mrpl38
	Pdf			Dhrs7b
	Smdt1			Rexo2
	Mrpl12			Hint1
	Atp5o			Angel2
	Tkt	12.02		Suox
	Yars2			Grsf1
	Slc25a18			Mrpl1
	Lypla1			Pmpca
	Fundc1			Mrpl46	9.26
	Cyb5r1			Pitrm1
	Uqcrc2	29.83		Mrpl28
	Selo			Gfm2
	Cars2			Pcbd2
	Tfam			Echs1	22.47
	Aldh7a1			Bckdhb
	Cyp27a1			Mrps18a	14.52
	Acsl1			Coq6
	Chchd4			Mrpl20
	Fhit			Zadh2
	Glrx2			Mrpl47
	Cpox			Mrps11
	Lyrm7			Clybl
	Usmg5			Mrpl23
	Timm50			Glud1
	Ndufa12	20.03		Txn2
	Atp5j			Ak4
	Ndufa11	21.59		Ndufaf7
	Fam210b			Rdh11
	Hmgcl			Ptpmt1
	Hspa9			Nnt
	Mrpl17			Mrpl40
	Rexo2			Mrpl44
	Bola1			Mrps21
	Slirp			Kars	6.69
	Coq7			Tubb3	23.79
	Mtch2	24.99		Mrpl21
	Mtch1	7.48		Txnrd1
	Txn2			Ppox
	Cpt1a			Cecr5
	Tmem126a			Nars2
	Triap1			Mrpl37
	Snd1	4.54		Aars2
	Msrb2			Sfxn5	16.88
	Lamc1			Abcb9
	Gatm			Nudt9
	Apool			Mrpl3
	Echdc1	15.27		Acsl1
	Eci1			Mrpl17
	Ndufs1	21.24		Mrpl2
	Mrpl21			Mrpl4
	Wars2			Rtn4ip1
	Idh3g	23.69		Arl2	7.43
	Cecr5			Slc25a27
	Ssbp1			Timm17b
	Adck5			Maoa	20.78
	Hdhd3			Fkbp8
	Gcsh			Hsdl2
	Ephx2			Mrpl41
	Uqcrc1	30.57		Mrpl32
	Spryd4			Mrpl24
	Carkd			Mrpl9
	Gpx1	18.13		Fis1
	Mrpl55			Fdxr	21.1
	Sdhc	24.48		Cox17
	Gars	4.23		Dhtkd1
	Mtif3			Chchd7
	Rab32			Echdc3
	Ndufs2	22.22		Mthfd2
	Pcbd2			Mpv17
	Abat			Ephx2
	Shmt2			Tspo
	Qrsl1			Gm561
	Bcs1l			Abcd2
	Fam213a			Sugct
	Tomm40l			Coa6
	Tdrkh			Chdh
	Nudt19			Chpt1
	Ddah1	20.18		Rfk
	Uqcc1			Cox19
	Ndufaf1			Dut
	Timm8b			Slc25a36
	Timm13			Mrpl51
	Mrps7			Cmc1
	Osbpl1a			Mrpl33
	Mcur1			Lipt2
	Glyat			Cox20
	Coq5			Crot
	Scp2			Htatip2
	Ears2
	Abcb8
	Cox5a	22.94
	Timm10
	Pmpcb
	Sdhd
	Mrps22
	Hsdl1	9.16
	Ndufs4	21.32
	Mrps28
	Cisd1
	Hint1
	Mrpl44
	Mrpl13
	Tsfm
	Acsl6
	Hint2	17.1
	Mrpl52
	Mrps25
	Surf1
	D10Jhu81e	24.43
	Tomm7
	Arf5	7.17
	Mrpl28
	Pyurf
	Atp5c1
	Sod2
	Fth1
	Agpat5
	Chchd6
	Ppa2	16.88
	P4hb
	Ndufaf4
	Mrpl53
	Mcee
	Mrpl14
	Nudt9
	Gng5
	Ptrh1
	Tars	9.52
	Aldh1b1
	Mrpl45
	Cyc1	32.93
	Eral1
	Cs	28.86
	Cct7
	Tomm70a
	Mfn2
	Mrpl22
	Timmdc1
	Lipt2
	Mpc2
	Rab24	5.88
	Pdhb	34.5
	Nucb2
	Tstd3
	Mtpap
	Qdpr
	Cbr4	30.24
	Mrps30
	Rars	7.7
	Arl2	7.43
	Mgst1
	Oxct1
	Adck1
	Armc10	14.93
	Pdha1
	Ckmt1	24.43

## Sheet: ED_Figure 3g
Panel g - upper	TCA			Panel g - lower	ETC
	gene	log2fc (X)	meanexpr (Y)		gene	log2fc (X)	meanexpr (Y)
	Sdha	-0.33948	2.801		Ndufs7	-0.44772	2.08182
	Suclg1	-0.350613	2.43911		Ndufa9	-0.421276	2.51752
	Idh2	0.0513453	1.59217		Uqcr10	-0.310735	1.45667
	Suclg2	0.175224	0.726983		Ndufa1	-0.233427	1.04826
	Sucla2	-0.419181	2.6223		Uqcrh	-0.49473	2.06344
	Ogdh	-0.333859	2.82028		Ndufaf3	-0.507495	0.365351
	Fahd1	-0.389032	0.942849		Ndufs3	-0.537272	2.35195
	Nnt	-0.342487	1.6694		Lrpprc	0.013663	2.09409
	Dld	-0.294726	2.71136		Ndufb10	-0.475588	2.16563
	Sdhb	-0.358088	2.213		Cox6a1	-0.227702	2.32591
	Me2	-0.477004	1.57535		Etfb	-0.453977	1.9234
	Aco2	-0.437041	3.48925		Sco2	-0.330672	0.16814
	Me3	-0.547273	1.34439		Cox11	-0.0079307	-0.772377
	Idh3a	-0.491689	2.78702		Ndufa13	-0.56186	1.93842
	Dlst	-0.454212	2.3169		Ndufa8	-0.353361	2.21804
	Idh3b	-0.439353	2.66574		Ndufaf2	-0.356757	1.40646
	Mdh2	-0.464083	3.45591		Ndufs6	-0.263021	1.96217
	Idh3g	-0.267148	2.45944		Taco1	-0.140945	0.619193
	Sdhc	0.0843796	1.41709		Coq10a	0.196797	-0.466965
	Sdhd	-0.135146	0.510507		Cox7a2l	-0.312745	0.431041
	Cs	-0.46551	2.55815		Ndufaf6	-0.518117	-0.13219
					Acad9	-0.358381	1.69358
					Sco1	-0.381572	0.421865
					Ndufa7	-0.444471	1.93187
					Ndufaf5	-0.299339	-0.024814
					Ndufb11	-0.296143	1.41941
					Ecsit	-0.179135	0.609299
					Ndufa4	-0.584762	2.4187
					Cox6b1	-0.338182	2.53686
					Ndufs8	-0.404935	1.81319
					Ndufb6	-0.159773	1.6622
					Cox7b	-0.349473	1.43924
					Ndufb4	-0.485149	1.97893
					Ndufb9	-0.37662	1.97391
					Ndufb5	-0.23812	1.59752
					Ndufa3	-0.247447	1.58105
					Cox7c	-0.337155	1.3498
					Ndufc2	-0.394073	1.8129
					Uqcrq	-0.563656	1.95753
					Ndufa2	-0.397001	1.73111
					Uqcrfs1	-0.470856	2.52803
					Tmem186	0.0511037	-0.290122
					Nubpl	-0.585806	-0.412746
					Ndufb7	-0.319195	1.76859
					Ndufb2	-0.444679	0.805077
					Ndufa6	-0.505457	1.97226
					Ndufb3	-0.450798	1.41657
					Ndufab1	-0.332671	1.80451
					Ndufv1	-0.420908	2.77128
					Ndufv3	-0.787031	1.28791
					Cycs	-0.446636	2.35725
					Ndufaf7	-0.0239572	0.235507
					Ndufa10	-0.387134	2.4611
					Ndufa5	-0.369482	1.61481
					Etfa	-0.567334	2.30839
					Etfdh	-0.320018	1.78336
					Cox4i1	-0.147415	2.6026
					Ndufs5	-0.517518	2.02073
					Cox5b	-0.551223	2.37015
					Ndufb8	-0.211658	1.46899
					Ndufv2	-0.47582	2.02582
					Cox20	0.578411	-0.300726
					Uqcrb	-0.450083	2.20521
					Uqcrc2	-0.425416	3.01312
					Ndufa12	-0.437465	2.0915
					Ndufa11	-0.193602	1.53499
					Ndufs1	-0.501043	2.87024
					Uqcrc1	-0.399076	2.89736
					Ndufs2	-0.474542	2.48833
					Ndufaf1	-0.165799	0.407551
					Cox5a	-0.596481	2.86783
					Ndufs4	-0.480628	2.06293
					Surf1	-0.364738	0.682985
					Ndufaf4	-0.644685	0.503633
					Cyc1	-0.175005	2.36574
					Timmdc1	-0.0655255	-0.30101
