# Supplementary material for: Targeting the TCA cycle can ameliorate widespread axonal energy deficiency in neuroinflammatory lesions
Source: Nat Metab. 2023 Jul 10;5(8):1364–81. doi: 10.1038/s42255-023-00838-3 (PMC10447243; doi:10.1038/s42255-023-00838-3)
Supplement: Supplementary file 12 — Statistical Source Data. [file 42255_2023_838_MOESM12_ESM.xlsx]

## Sheet: ED_Figure 4c
Panel c	Control	EAE				Control	EAE	Mann Whitney test
Per axon	2.01391	4.78314			Mean	5.951	3.492	P value	5.163e-12
	1.12629	6.38963			Std. Deviation	3.933	3.074	Exact or approximate P value?	Approximate
	1.74491	1.65367			Std. Error of Mean	0.2932	0.2132	P value summary	****
	2.99378	0			Shapiro-Wilk normality test			Significantly different (P < 0.05)?	Yes
	5.11716	1.11052			W	0.9285	0.8971	One- or two-tailed P value?	Two-tailed
	5.02787	1.76697			P value	<0.0001	<0.0001
	4.16832	4.25447			Passed normality test (alpha=0.05)?	No	No
	7.70608	1.28655			P value summary	****	****
	5.31703	3.71217
	5.35564	4.33905
	4.90099	0.86388
	2.47662	3.58852
	7.58062	3.22944
	1.79114	3.56405
	8.79669	3.84178
	1.60194	0
	2.88754	0
	7.96924	0.762735
	4.99928	5.40166
	3.76723	0.167705
	5.50478	1.49533
	4.61028	6.51786
	1.88065	0
	6.46809	3.03315
	2.03109	0.0920641
	9.17613	0.384358
	0	3.92157
	4.89421	6.12648
	6.3311	0
	4.0728	2.57353
	3.2915	2.27477
	3.60952	1.76528
	3.48926	3.97678
	5.12601	4.06915
	1.65315	0.943658
	5.92798	2.93955
	7.67006	6.75408
	5.28629	4.24028
	3.61431	4.23836
	2.30291	6.31136
	4.10634	2.98628
	10.8598	0
	0.179625	0
	2.60379	4.17394
	9.31096	0
	3.54065	0.624675
	6.95035	3.68681
	4.8624	2.96972
	3.75901	1.42385
	9.52327	3.989
	11.5453	0
	3.92097	0
	8.13175	0
	5.60099	1.12957
	4.46745	6.02837
	12.8802	8.35448
	2.9229	6.31718
	8.51018	2.93127
	6.73401	0.765957
	3.78973	7.71035
	14.3606	0
	16.2851	0
	5.39314	3.40936
	8.6769	2.72672
	9.29393	1.98076
	4.99102	2.32761
	4.042	0.869145
	17.2073
	1e-07	5.902
	11.4976	3.48015
	9.02579	0.787683
	10.7918	0.833544
	5.75588	4.6214
	9.59587	4.76997
	14.9078	6.94858
	5.64885	5.9481
	12.7459	1.98493
	3.36874	1.8808
	10.3702	3.64453
	7.37159	1.95364
	1.20909	5.48588
	0.939891	0.771067
	0	8.33608
	6.12292	1.45466
	4.19796	3.38275
	5.64458	6.80573
	8.16684	3.93953
	0.573319	1.14635
	3.25607	6.35083
	4.98611	0.783392
	10.9715	0.910961
	8.69824	0.640496
	3.17907	5.33679
	7.9187	2.61309
	5.52805	1.14551
	4.87124	1.87312
	0.956652	1.11279
	4.33064	2.35811
	4.64367	4.25414
	6.14711	0.808701
	5.2578	1.30308
	7.27092	0.799875
	5.3086	3.58302
	1.74027	0.532481
	8.40228	0
	5.16212	2.55251
	3.7037	1.57125
	2.92683	1.12971
	5.67269	0.70738
	2.60348	5.94703
	7.44119	3.83883
	8.06833	1.59793
	2.88035	9.71331
	13.1803	1.37953
	10.1105	2.5808
	3.78521	4.42632
	6.98048	0.94152
	1.33913	3.85669
	0.597456	0.573005
	1.72656	1.99078
	4.47965	4.96488
	0.860974	2.49396
	2.53189	3.29849
	3.78442	4.05522
	1.41118	1.83422
	4.56762	3.35987
	2.80549	6.96942
	3.683	0
	8.04459	3.10786
	2.16669	5.89261
	8.13824	5.27298
	1.09309	2.40135
	1.14373	3.16313
	6.36886	7.36512
	3.67687	4.79408
	1.87753	2.29861
	7.17109	1.83924
	5.75273	7.15806
	0.881219	6.53344
	8.98196	1.02379
	8.61886	0.204193
	6.48168	5.44377
	4.90196	0
	8.29031	1.58295
	7.44973	7.72346
	21.097	3.98093
	9.18191	5.13618
	14.9235	7.88102
	8.99941	6.09352
	3.64599	8.70406
	6.03105	3.20807
	6.7937	7.12172
	16.7508	10.3949
	20.8016	3.42842
	8.30163	0
	8.82406	12.8475
	5.78735	7.76749
	13.0427	0
	7.93828	5.05796
	12.8994	8.82634
	6.53937	13.709
	3.09966	3.66925
	7.6189	0.890076
	1.8286	2.45673
	2.94392	3.37938
	1.49569	0.346675
	10.6895	3.07434
	10.4185	1.5864
	2.11572	3.52073
	8.73302	11.9295
	4.7558	1.26714
	8.69094	0.441718
	13.2054	0
	4.8085	3.83042
	5.04237	3.68409
	6.44279	5.16266
	2.97706	9.56108
	1.1648	0
	4.09059	0.939151
	8.03122	4.88432
		1.77108
		3.18332
		2.70322
		1.27042
		0
		2.10315
		2.50991
		13.048
		7.59272
		4.08344
		6.5127
		0.911106
		9.99704
		0
		1.18524
		6.04794
		1.26019
		0
		3.48972
		9.36503
		14.0211
		9.02808
		7.38205
		7.38334
		0
		3.25834
		2.5571
		15.0334
		5.05538
