# Supplementary material for: Targeting the TCA cycle can ameliorate widespread axonal energy deficiency in neuroinflammatory lesions
Source: Nat Metab. 2023 Jul 10;5(8):1364–81. doi: 10.1038/s42255-023-00838-3 (PMC10447243; doi:10.1038/s42255-023-00838-3)
Supplement: Supplementary file 13 — Statistical Source Data. [file 42255_2023_838_MOESM13_ESM.xlsx]

## Sheet: ED_Figure 5c
Panel c	Normalized Idh3a MFI				Mean	1.001	2.388	Mann Whitney test
Idh3a-tdTom	-	+			Std. Deviation	0.7133	1.554	P value	<0.000000000000001
	0.35763	2.57059			Std. Error of Mean	0.04374	0.05484	Exact or approximate P value?	Approximate
	0.587094	0.568647			Shapiro-Wilk normality test			P value summary	****
	0.281818	0.410624			W	0.8483	0.9208	Significantly different (P < 0.05)?	Yes
	0.284483	0.801736			P value	<0.0001	<0.0001	One- or two-tailed P value?	Two-tailed
	0.929316	0.245991			Passed normality test (alpha=0.05)?	No	No
	0.411051	0.363566			P value summary	****	****
	0.392391	0.323723
	0.172737	0.419261
	0.195716	0.448157
	0.300264	1.06122
	0.420168	0.58736
	0.150399	0.628305
	0.266641	0.51512
	0.233622	0.549774
	0.144961	0.280645
	0.149226	0.188678
	0.243378	0.345261
	0.289388	0.62388
	0.361042	0.4963
	0.516719	0.496424
	0.322923	1.02283
	0.222479	0.59701
	1.55645	0.522744
	0.690345	0.594611
	0.718175	0.55642
	1.87457	0.429871
	1.40351	0.529835
	1.00854	0.336838
	1.7785	1.35156
	1.51941	0.751727
	0.446665	0.456421
	0.814478	1.18277
	0.321697	0.883306
	0.522957	0.956293
	0.733654	1.41703
	0.39479	1.03077
	1.85814	0.826474
	1.68785	1.82979
	1.29624	0.589475
	0.713732	0.709716
	1.36718	0.641901
	1.98195	1.00641
	0.828606	0.911598
	0.903886	2.24287
	0.886576	1.64266
	1.54221	1.31216
	1.14918	1.65748
	1.44182	1.31035
	0.405329	1.6964
	0.481692	0.928943
	0.488889	0.459353
	0.396603	1.26663
	0.80003	1.65705
	0.85489	1.0979
	0.451214	1.54072
	0.507443	1.40466
	0.492035	1.01044
	1.36463	1.18053
	1.4454	1.46075
	2.08922	0.54558
	0.495394	1.75451
	0.764878	2.54397
	0.829459	4.66322
	1.1341	0.407586
	0.517999	1.16134
	0.546611	2.12797
	0.996545	2.41033
	0.349633	2.16396
	0.3802	1.60301
	0.579381	2.68409
	2.21098	1.52599
	0.549774	1.15439
	1.23219	1.12663
	0.284377	2.23983
	0.519385	2.51445
	0.604314	3.73843
	0.210804	1.90603
	0.838096	1.88364
	0.72699	1.47093
	0.751941	0.578173
	1.23717	0.965037
	0.454662	1.7053
	1.11192	1.33072
	0.478866	1.01329
	0.710089	2.9328
	0.864824	1.35625
	0.351019	0.969711
	0.721872	0.650751
	0.575685	1.26557
	0.69358	1.54765
	0.576218	1.44582
	0.38658	0.944298
	0.400175	2.95303
	0.302788	1.68008
	0.294027	3.69322
	0.384429	2.06165
	0.497313	3.43779
	0.478049	2.73661
	0.462765	4.33507
	0.307249	0.89109
	0.96445	2.42568
	0.733867	3.14702
	3.38597	3.58387
	1.40402	1.92975
	1.15905	3.75315
	2.38228	2.46119
	2.20971	2.53668
	0.797684	4.29238
	0.253988	2.7155
	0.797968	1.8871
	1.0296	4.3195
	0.590293	5.34084
	0.665892	2.28925
	0.718299	1.4462
	1.60427	4.14351
	0.508829	2.16092
	0.56145	2.63003
	0.707157	1.2943
	0.628092	3.73006
	0.575418	1.97097
	0.88368	2.93618
	0.94611	1.85742
	0.648618	3.60866
	0.513627	2.17127
	0.220773	3.49532
	0.482065	2.1002
	0.331773	1.13139
	1.03408	2.00031
	0.556385	4.22284
	0.766389	3.38661
	1.05173	2.01927
	0.49447	3.2448
	0.687431	1.28622
	2.19216	3.23623
	2.03356	2.49547
	1.7107	1.26944
	1.58103	2.62966
	0.64382	0.946377
	1.48981	2.89836
	1.81108	2.51061
	1.92076	2.93222
	1.11138	0.502538
	1.07289	2.64732
	1.32009	1.03253
	1.98605	3.50481
	0.823381	0.763403
	2.41374	2.09956
	0.419954	2.15021
	1.11021	2.34859
	1.11016	3.21041
	2.07775	1.38217
	0.87259	1.98067
	0.660951	1.58892
	1.68723	1.37507
	0.411211	0.559211
	0.643873	0.889971
	1.03315	0.77284
	0.521571	0.702785
	0.831165	2.42349
	0.485424	3.12633
	0.792139	0.747516
	0.570033	0.848652
	0.865819	1.83446
	0.470816	0.657948
	0.638666	0.757699
	0.492035	1.77521
	0.503871	3.44654
	0.427472	0.81757
	0.552937	3.13033
	0.489103	3.80044
	0.531967	1.36676
	0.643926	2.90636
	0.753398	1.63891
	0.474139	2.88429
	0.265077	1.39134
	0.265077	1.11298
	0.529301	4.36412
	0.607886	2.04614
	0.56193	3.23477
	0.659974	2.66684
	0.470229	0.844174
	0.732392	1.93226
	0.5333	0.821995
	0.547588	1.78991
	0.463778	0.463085
	0.491129	1.50969
	0.609486	0.696174
	0.440267	3.0687
	0.595304	2.11838
	1.04895	1.20474
	0.78137	0.847959
	0.812452	0.812932
	0.444585	1.57463
	0.421074	3.51931
	1.35092	1.91019
	0.976766	3.19916
	2.22767	3.09872
	0.803868	0.535059
	1.81699	0.914442
	2.25022	6.84008
	2.00626	0.443039
	2.37626	0.789971
	3.70778	1.12222
	1.50756	1.55894
	1.46869	1.60127
	1.68563	0.968502
	2.03667	2.52117
	1.60607	2.8853
	1.42764	2.56392
	0.668504	2.70126
	0.952028	4.12112
	0.812399	2.92768
	1.09694	4.00932
	1.25949	3.40671
	2.35525	3.16717
	0.906445	1.44204
	0.537192	0.48697
	1.76864	0.576271
	1.59924	0.691909
	2.88679	0.637902
	1.40786	1.22441
	2.05867	0.923612
	1.59963	0.663653
	1.7659	0.858355
	0.971328	2.85774
	0.464258	3.62103
	2.20603	1.99922
	1.69789	3.17858
	2.65621	1.58225
	1.75048	1.36196
	1.30646	2.46396
	1.62853	1.42663
	1.93429	1.98125
	1.19567	2.55678
	0.770867	2.3504
	0.69724	2.99523
	0.563209	2.98932
	0.651124	0.805503
	0.631451	1.25725
	0.619669	2.93755
	0.922759	3.09317
	0.93136	2.49184
	0.704704	1.95385
	0.948136	1.21929
	0.67133	0.658375
	2.66783	0.500618
	1.04949	0.815438
	0.781103	0.741242
	1.86924	0.832232
	0.962371	1.72231
	1.55682	0.409558
	1.40269	0.553399
	1.54605	1.09294
	1.34095	1.21124
	0.73488	3.26362
	1.32325	0.817197
	0.880427	0.462819
	0.775505	0.703905
	0.436055	1.50672
	1.49983	1.89441
	1.26722	0.330174
	3.59198	0.519758
	2.39646	0.382635
	4.47894	2.00701
	3.37158	1.47109
	3.4154	0.886452
		0.7545
		0.663599
		0.830046
		1.10872
		0.639821
		0.719632
		1.27213
		1.22995
		0.621268
		2.83112
		1.39619
		3.80054
		2.15255
		1.24451
		0.626546
		0.607673
		2.87586
		3.22656
		1.06681
		2.18092
		2.06226
		1.42004
		2.17953
		1.53608
		1.25874
		0.911634
		2.5853
		4.79399
		0.715971
		4.37233
		3.95963
		0.665359
		5.03076
		2.79291
		2.09732
		2.12781
		2.08394
		0.602128
		0.915401
		1.41677
		1.00321
		1.29699
		1.68817
		2.72301
		2.31479
		4.40571
		1.28497
		2.55678
		2.29869
		1.74056
		3.15399
		6.50063
		5.11958
		1.65119
		3.55226
		3.62807
		3.37247
		2.29192
		0.737493
		0.792406
		2.28365
		1.64447
		2.23933
		1.23411
		1.02027
		0.6789
		0.744956
		2.44626
		2.7993
		2.1235
		1.19717
		4.4409
		0.806054
		1.83176
		2.84867
		0.791286
		3.05836
		0.818725
		1.06265
		2.1991
		2.60306
		5.96765
		3.03762
		4.59602
		2.58354
		4.05789
		1.16011
		1.32288
		2.86403
		2.48688
		3.36155
		2.86957
		1.00476
		1.87575
		3.29081
		4.09036
		5.15877
		6.27911
		3.15246
		2.25838
		1.51849
		5.49673
		3.77751
		3.96347
		3.48535
		5.07709
		3.7982
		4.20658
		6.02853
		4.68054
		3.01395
		1.74806
		1.47904
		3.25994
		2.61957
		8.65105
		4.85749
		2.549
		2.18977
		2.11219
		2.90556
		3.64748
		2.84761
		4.86959
		3.31096
		3.25194
		1.39214
		1.13889
		1.5517
		3.4089
		1.30358
		0.746236
		4.28266
		3.99508
		1.03019
		5.50958
		5.88005
		3.47767
		4.39094
		3.21009
		1.56919
		1.65849
		1.93093
		2.41075
		1.61557
		3.5666
		3.59539
		6.09336
		5.29808
		1.57969
		1.83848
		1.20618
		1.48677
		1.30603
		1.40888
		2.21648
		2.64096
		3.14318
		4.65527
		5.15728
		4.92893
		1.47834
		1.24056
		2.31273
		3.27419
		2.1662
		3.13198
		2.2919
		3.72276
		3.56185
		6.17435
		8.98863
		8.24261
		1.17159
		5.14917
		5.42678
		3.41775
		4.16851
		2.74391
		4.23164
		3.08011
		5.55766
		4.23372
		4.30734
		4.59007
		1.26466
		2.30295
		1.38558
		3.46941
		2.89079
		1.47424
		1.76192
		1.74756
		1.45974
		1.82435
		2.28706
		1.74875
		2.73837
		2.20112
		5.25676
		3.75005
		3.99285
		1.61376
		3.2988
		1.90427
		2.62961
		0.736746
		1.22564
		1.11634
		2.58877
		2.86792
		2.71798
		2.73698
		1.50393
		0.640461
		0.739199
		4.00623
		1.9562
		2.38921
		1.84744
		2.41982
		4.56976
		4.9719
		1.14636
		5.42939
		3.95003
		0.876269
		3.42537
		1.99837
		1.26059
		0.925264
		0.668806
		2.60151
		3.27694
		3.32994
		5.30784
		1.65807
		0.981031
		3.64167
		2.02817
		4.37788
		3.3116
		2.84062
		4.53361
		0.965463
		4.51612
		3.13748
		1.23374
		3.87902
		5.69154
		3.44755
		2.51402
		2.29062
		2.06005
		2.88557
		5.98562
		3.57108
		1.93269
		1.81566
		2.49552
		2.6094
		1.82526
		8.3953
		4.8263
		2.19071
		4.63085
		4.51351
		4.35981
		2.41576
		4.08844
		3.74995
		3.49649
		2.53844
		3.30776
		2.02641
		3.76184
		1.89808
		1.40338
		1.06356
		4.85168
		1.09747
		3.787
		1.21844
		2.77995
		3.88963
		0.999744
		1.12114
		1.32059
		1.35503
		0.93662
		0.825141
		1.22569
		1.45803
		1.36708
		1.0489
		1.23065
		1.2613
		1.56924
		0.587591
		2.12936
		0.63369
		1.44204
		1.03706
		1.52606
		1.02134
		1.7922
		0.444283
		1.52387
		0.495234
		0.603088
		0.897808
		0.930436
		1.57308
		0.722565
		0.962797
		1.66766
		2.97684
		1.56338
		1.35892
		2.15101
		0.880427
		1.34165
		0.456315
		2.06819
		1.31563
		1.94266
		1.89808
		1.48858
		0.777798
		1.57015
		0.720325
		1.89163
		1.72577
		1.27532
		4.42748
		1.51454
		6.11437
		5.05497
		4.36994
		3.90049
		4.24187
		4.24187
		3.31176
		6.17328
		2.93915
		2.50331
		2.8041
		2.30407
		1.96403
		3.2979
		6.39555
		4.24006
		4.72959
		4.202
		3.32583
		2.67674
		2.64779
		3.72521
		4.95682
		1.39293
		2.58109
		4.33075
		2.63376
		2.5088
		0.927983
		1.42636
		2.70014
		2.41592
		1.10424
		1.59398
		1.51088
		2.0343
		0.772307
		0.30293
		0.429977
		0.586081
		0.893009
		2.25524
		0.716593
		1.51547
		2.40153
		2.03016
		1.35572
		0.60746
		1.12812
		1.2227
		1.79076
		1.64255
		1.35382
		1.52954
		2.88343
		1.56892
		2.54302
		3.74232
		2.11587
		0.713981
		1.18197
		1.7672
		1.66606
		4.11531
		2.47798
		2.16903
		3.19255
		2.7992
		4.71882
		6.09715
		1.58193
		4.00004
		4.71114
		4.59823
		4.00669
		3.63617
		3.96661
		3.76013
		5.04073
		3.90333
		4.07474
		0.352086
		1.01499
		3.35057
		3.04684
		4.5383
		5.21034
		1.77898
		4.17118
		4.21081
		5.68956
		2.71832
		4.28293
		3.41204
		2.27475
		2.77163
		5.37256
		2.51002
		6.38243
		4.1192
		7.19515
		6.05093
		5.79763
		4.91177
		6.63199
		1.76448
		5.71275
		5.43856
		6.43079
		4.60798
		4.83974
		4.23542
		3.22502
		2.45324
		6.30289
		4.77987
		7.61185
		3.95718
		3.12404
		4.32734
		4.2315
		4.24049
		2.36528
		7.55753
		4.99462
		1.58982
		2.05916
		1.94031
		1.7914
		2.49216
		2.18204
		1.21417
		1.47067
		2.24356
		1.70569
		2.6974
		3.81561
		1.13665
		4.06892
		3.09312
		6.96547
		3.10837
		2.65194
		2.59026
		1.604
		3.64316
		3.43753
		2.50661
		1.32309
		0.934701
		1.76011
		5.27435
		1.41223
		1.26877
		1.32672
		1.94692
		5.67133
		1.00364
		4.35367
		2.34336
		1.70807
		0.984123
		0.829957
		0.997718
		0.928623
		1.75403
		2.07024
		1.48064
		1.29836
		1.43681
		2.09375
		0.841544
		1.64474
		0.43163
		0.727363
		0.746236
		1.94681
		1.53315
		2.26243
		2.45212
		1.08083
		0.759085
		1.48218
		0.801096
		0.768361
		2.64597
		0.868165
		1.08761
		5.07523
		3.26442
		5.16357
		2.63936
		1.6168
		6.09662
		3.08757
		6.39331
		4.08327
		0.692549
		1.70146
		3.65985
		4.5343
