# Supplementary material for: Targeting the TCA cycle can ameliorate widespread axonal energy deficiency in neuroinflammatory lesions
Source: Nat Metab. 2023 Jul 10;5(8):1364–81. doi: 10.1038/s42255-023-00838-3 (PMC10447243; doi:10.1038/s42255-023-00838-3)
Supplement: Supplementary file 14 — Statistical Source Data. [file 42255_2023_838_MOESM14_ESM.xlsx]

## Sheet: ED_Figure 6c
Panel 6c - left	Stage 0		Stage 1		Stage 2				Stage 0		Stage 1		Stage 2		Panel 6c - right	Stage 0		Stage 1		Stage 2
Idh3a-tdTom	-	+	-	+	-	+			-	+	-	+	-	+	Idh3a-tdTom	-	+	-	+	-	+
	0.245279	0.347151	0.178883	0.187548	0.110587	0.1375		Mean	0.2484	0.3439	0.2252	0.3472	0.1468	0.2769		0.236762	0.305575	0.187548	0.187548	0.118885	0.1375
	0.275616	0.344742	0.198977	0.231245	0.171151	0.20545		Std. Deviation	0.08022	0.2077	0.09253	0.2403	0.07452	0.1813		0.183756	0.306339	0.181121	0.248007	0.12454	0.172082
	0.223624	0.398629	0.184784	0.264769	0.112241	0.138713		Std. Error of Mean	0.01063	0.02659	0.01428	0.04316	0.01338	0.03957		0.195708	0.606588	0.193069	0.209466	0.117723	0.177891
	0.179138	0.179167	0.140058	0.228918	0.0989136	0.187335		Shapiro-Wilk normality test								0.187481	0.232811	0.211976	1.23202	0.117421	0.0574602
	0.214498	0.217233	0.222183	0.190014	0.106381	0.21484		W	0.8494	0.5901	0.7225	0.5854	0.673	0.8121		0.21841	0.412523	0.197176	0.232011	0.0952863	0.311148
	0.282417	0.392757	0.237773	0.249835	0.144326	0.131499		P value	<0.0001	<0.0001	<0.0001	<0.0001	<0.0001	0.001		0.184693	0.318391	0.167644	0.175416	0.17993	0.230331
	0.172307	0.259345	0.195298	1.5	0.0885946	0.0574602		Passed normality test (alpha=0.05)?	No	No	No	No	No	No		0.210977	0.244327	0.169869	0.244021	0.0978413	0.150804
	0.192028	0.303154	0.134954	0.237824	0.139655	0.151193		P value summary	****	****	****	****	****	**		0.245906	0.262994	0.208012	0.284396	0.236287	0.531449
	0.186932	0.309524	0.195445	0.188222	0.103499	0.198639										0.199601	0.2526	0.276373	0.406021	0.441692	0.444575
	0.157299	0.303491	0.201872	0.269985	0.101803	0.270341			Mann Whitney test							0.262713	0.376807	0.439915	0.390728
	0.190966	0.256267	0.205676	0.193092	0.153201	0.351955			P value	6.89049e-06		9.9048e-05		3.8e-05		0.364	0.507745
	0.209984	0.257715	0.202563	0.157741	0.103054	0.256424			Exact or approximate P value?	Exact		Exact		Exact
	0.224582	0.361569	0.205658	0.29407	0.135085	0.219334			P value summary	****		****		****
	0.158962	1.5	0.271198	0.240343	0.115031	0.215236			Significantly different (P < 0.05)?	Yes		Yes		Yes		Wilcoxon matched-pairs signed rank test
	0.154397	0.220177	0.174783	0.19913	0.130884	0.150804			One- or two-tailed P value?	Two-tailed		Two-tailed		Two-tailed		P value	0.001		0.0273		0.0547
	0.175165	0.228703	0.216594	0.242541	0.103959	0.358079										Exact or approximate P value?	Exact		Exact		Exact
	0.206784	0.225395	0.177759	0.187482	0.0949001	0.358515										P value summary	***		*		ns
	0.253326	0.222973	0.178721	0.261855	0.0956725	0.877754										Significantly different (P < 0.05)?	Yes		Yes		No
	0.17625	0.21979	0.156567	0.400636	0.173181	0.535971										One- or two-tailed P value?	Two-tailed		Two-tailed		Two-tailed
	0.202324	0.250372	0.227153	0.28761	0.0903425	0.326192
	0.192901	0.280726	0.115097	0.371193	0.109212	0.471561										*Only both tdTom+ and tdTom- axons that can be detected within the same lesions are plotted
	0.293643	0.214348	0.190795	0.445818	0.157152
	0.194815	0.502851	0.158119	0.417255	0.178215
	0.23036	0.211568	0.15818	0.389818	0.196587
	0.196418	0.261717	0.190868	0.340269	0.138274
	0.179747	0.227885	0.16023	0.480038	0.197322
	0.202087	0.293484	0.220575	0.474425	0.189253
	0.172244	0.276604	0.163779	0.376084	0.0978413
	0.229989	0.24064	0.213294	0.409695	0.128876
	0.215681	0.205272	0.214713	0.561194	0.343698
	0.214545	1.04151	0.255743	0.484118	0.441692
	0.183695	0.26635	0.244894
	0.238058	0.308838	0.220432
	0.207074	0.261924	0.179592
	0.273769	0.374858	0.202639
	0.232858	0.24144	0.202745
	0.277772	0.282475	0.332611
	0.203125	0.236191	0.367495
	0.196076	0.176368	0.303834
	0.205894	0.284749	0.524137
	0.296286	0.244741	0.33511
	0.266064	0.277611	0.596579
	0.272138	0.248377
	0.263827	0.308858
	0.272067	0.220757
	0.336999	0.248316
	0.350213	0.23247
	0.356183	0.340393
	0.2209	0.302124
	0.351348	0.390018
	0.312637	0.338708
	0.352354	0.415712
	0.40859	0.453426
	0.230401	0.397267
	0.521918	0.389646
	0.478004	0.379548
	0.448459	0.502531
		0.575176
		0.461059
		0.444216
		0.816902
		0.492886

## Sheet: ED_Figure 6d
		Stage 0		Stage 1		Stage 2					Stage 0		Stage 1		Stage 2
	tdTom	-	+	-	+	-	+				-	+	-	+	-	+
Lesion #	1	0.5	0.529412	0.4	0.352941	0.1	0.117647			Mean	0.4291	0.3792	0.4558	0.4703	0.1152	0.1505
	2	0.428571	0.357143	0.571429	0.428571	0	0.214286			Std. Deviation	0.1555	0.1802	0.2011	0.179	0.124	0.1131
	3	0.454545	0.5	0.363636	0.388889	0.181818	0.111111			Std. Error of Mean	0.02523	0.02923	0.03263	0.02904	0.02012	0.01835
	4	0.538462	0.363636	0.461538	0.590909	0	0.0454545			Shapiro-Wilk normality test
	5	0.222222	0.8	0.666667	0.2	0.111111	0			W	0.9648	0.9838	0.9872	0.9646	0.8533	0.9133
	6	0.416667	0.555556	0.583333	0.333333	0	0.111111			P value	0.2718	0.847	0.9354	0.2668	0.0002	0.0062
	7	0.555556	0	0.444444	1	0	0			Passed normality test (alpha=0.05)?	Yes	Yes	Yes	Yes	No	No
	8	0.714286	0.333333	0.285714	0.333333	0	0.333333			P value summary	ns	ns	ns	ns	***	**
	9	0.333333	0.428571	0.583333	0.357143	0.0833333	0.214286				Paired t test		Paired t test		Wilcoxon matched-pairs signed rank test
	10	0.272727	0.388889	0.636364	0.444444	0.0909091	0.166667				P value	0.2108	P value	0.743	P value	0.0575
	11	0.538462	0.555556	0.461538	0.388889	0	0.0555556				P value summary	ns	P value summary	ns	P value summary	ns
	12	0.666667	0.307692	0.333333	0.538462	0	0.153846				Significantly different (P < 0.05)?	No	Significantly different (P < 0.05)?	No	Significantly different (P < 0.05)?	No
	13	0.272727	0.25	0.727273	0.583333	0	0.166667				One- or two-tailed P value?	Two-tailed	One- or two-tailed P value?	Two-tailed	One- or two-tailed P value?	Two-tailed
	14	0.1	0.214286	0.85	0.714286	0.05	0.0714286
	15	0.2	0.733333	0.8	0.266667	0	0
	16	0.416667	0.5	0.583333	0.4	0	0.1
	17	0.142857	0.533333	0.857143	0.466667	0	0
	18	0.470588	0.428571	0.411765	0.428571	0.117647	0.142857
	19	0.366667	0.416667	0.5	0.416667	0.133333	0.166667
	20	0.52381	0.5	0.285714	0.125	0.190476	0.375
	21	0.4	0.5	0.6	0.5	0	0
	22	0.555556	0.111111	0.444444	0.777778	0	0.111111
	23	0.294118	0.285714	0.529412	0.5	0.176471	0.214286
	24	0.5	0.307692	0	0.538462	0.5	0.153846
	25	0.47619	0.363636	0.333333	0.454545	0.190476	0.181818
	26	0.277778	0.166667	0.5	0.583333	0.222222	0.25
	27	0.47619	0.166667	0.428571	0.666667	0.0952381	0.166667
	28	0.625	0.272727	0.125	0.545455	0.25	0.181818
	29	0.533333	0.529412	0.2	0.235294	0.266667	0.235294
	30	0.666667	0.72	0.2	0.2	0.133333	0.08
	31	0.133333	0.12	0.533333	0.48	0.333333	0.4
	32	0.380952	0.285714	0.428571	0.619048	0.190476	0.0952381
	33	0.466667	0.466667	0.133333	0.466667	0.4	0.0666667
	34	0.25	0.214286	0.75	0.285714	0	0.5
	35	0.5	0.0769231	0.285714	0.846154	0.214286	0.0769231
	36	0.5	0.4	0.375	0.466667	0.125	0.133333
	37	0.5	0.375	0.3125	0.416667	0.1875	0.208333
	38	0.633333	0.352941	0.333333	0.529412	0.0333333	0.117647
