# Supplementary material for: Targeting the TCA cycle can ameliorate widespread axonal energy deficiency in neuroinflammatory lesions
Source: Nat Metab. 2023 Jul 10;5(8):1364–81. doi: 10.1038/s42255-023-00838-3 (PMC10447243; doi:10.1038/s42255-023-00838-3)
Supplement: Supplementary file 15 — Statistical Source Data. [file 42255_2023_838_MOESM15_ESM.xlsx]

## Sheet: ED_Figure 7c
Panel c - left	Stage 0		Stage 1		Stage 2				Stage 0		Stage 1		Stage 2		Panel c - right	Stage 0		Stage 1		Stage 2
	-	+	-	+	-	+			-	+	-	+	-	+		-	+	-	+	-	+
	0.350624	0.415292	3.06421	0.688782	0.186624	3.03833		Mean	0.4348	0.439	0.5154	0.8975	0.6666	1.717		0.433364	0.455191	0.366051	0.483058	0.528082	1.15278
	0.427592	0.601559	0.42784	1.80248	0.191208	5.49799		Std. Deviation	0.1216	0.102	0.4021	1.526	0.8741	1.816		0.356823	0.5459	0.459807	0.620113	0.453759	1.41905
	0.499063	0.428581	0.544934	0.256791	0.218629	5.23183		Std. Error of Mean	0.01877	0.02083	0.05929	0.197	0.1864	0.321		0.341985	0.40843	0.395403	0.611825	0.712503	0.642669
	0.375359	0.33589	0.641446	0.417006	0.283639	0.243272		Shapiro-Wilk normality test								0.365222	0.389919	0.446336	2.42246	0.247637	1.16195
	0.429046	0.409763	0.39053	0.372145	0.399524	2.36054		W	0.9703	0.9548	0.3822	0.3785	0.5449	0.78		0.542095	0.525969	0.48059	0.580016	0.301238	0.48926
	0.201684	0.173375	0.443081	0.4314	0.229141	0.264768		P value	0.338	0.3428	<0.0001	<0.0001	<0.0001	<0.0001		0.464767	0.570473	0.50837	0.524412
	0.114988	0.586621	0.423007	0.461578	0.889752	0.41686		Passed normality test (alpha=0.05)?	Yes	Yes	No	No	No	No		0.370965	0.479133	0.52433	0.593744
	0.658689	0.458252	0.248754	0.785305	0.166412	8.02998		P value summary	ns	ns	****	****	****	****		0.41316	0.445331	0.444174	0.52544
	0.485526	0.593686	0.415503	0.493166	0.692151	2.53484			Unpaired t test		Mann Whitney test					0.412879	0.428952	1.01379	0.791265
	0.564418	0.570473	0.350186	0.693871	1.80809	1.18278			P value	0.8851	P value	0.1804		0.0039		0.490847	0.310819	0.371614	0.401772
	0.422423	0.479133	0.65601	0.354952	0.696894	3.09021			P value summary	ns	P value summary	ns		**		0.498482	0.45792	0.459746	0.904101
	0.639445	0.455191	0.427672	0.571673	0.413772	2.77858			Significantly different (P < 0.05)?	No	Significantly different (P < 0.05)?	No		Yes				0.46234	1.12455
	0.557405	0.5459	0.494771	0.699204	0.853369	0.185879			One- or two-tailed P value?	Two-tailed	One- or two-tailed P value?	Two-tailed		Two-tailed				0.44227	1.49544
	0.212833	0.367519	0.395337	0.510354	4.20599	0.257414												0.373833	0.609999
	0.624064	0.40095	0.516463	0.931679	0.498564	3.03974
	0.459816	0.370401	0.463392	0.516045	0.408955	2.84587										Paired t test		Wilcoxon matched-pairs signed rank test		Paired t test
	0.187228	0.44274	0.605976	0.128595	0.744502	1.67474										P value	0.32249	P value	0.004	P value	0.0609
	0.309663	0.35666	0.536714	0.233411	0.680505	1.36783										P value summary	ns	P value summary	**	P value summary	ns
	0.527154	0.4602	0.594603	0.293368	0.189387	0.491484										Significantly different (P < 0.05)?	No	Significantly different (P < 0.05)?	Yes	Significantly different (P < 0.05)?	No
	0.311767	0.388161	0.393793	0.366766	0.305887	0.320091										One- or two-tailed P value?	Two-tailed	One- or two-tailed P value?	Two-tailed	One- or two-tailed P value?	Two-tailed
	0.360275	0.469742	0.52433	0.958469	0.408788	0.684889
	0.535288	0.310819	0.444174	0.563274	0.193687	0.684542
	0.510409	0.542952	0.254387	0.33875		2.11571
	0.44908	0.372888	0.322363	0.428631		1.41905
	0.317262		0.308909	0.399171		0.331482
	0.396383		0.578545	1.04701		0.438562
	0.414412		0.500661	0.887008		0.435186
	0.3267		0.47414	0.851461		1.36544
	0.341985		0.40462	0.358169		1.16195
	0.451651		0.793477	0.513126		0.514004
	0.374108		0.430172	0.372132		0.554126
	0.458937		0.446336	0.356715		0.399649
	0.508952		0.423444	10.7352
	0.466794		0.496048	0.345906
	0.532879		0.397766	0.30237
	0.476171		0.654868	0.387953
	0.487542		0.446705	0.918594
	0.442221		0.420919	0.486438
	0.5126		0.391443	2.46909
	0.522434		0.364896	0.308317
	0.420834		0.640369	0.854214
	0.594319		0.565718	0.414632
			0.483892	0.619265
			0.156476	2.98878
			0.365803	0.47553
			0.381864	0.293558
				0.495761
				1.33565
				0.412654
				0.76587
				5.66914
				1.03407
				0.564748
				0.584289
				0.425186
				0.34239
				1.02357
				0.353214
				0.41407
				0.748457
