# Supplementary material for: Targeting the TCA cycle can ameliorate widespread axonal energy deficiency in neuroinflammatory lesions
Source: Nat Metab. 2023 Jul 10;5(8):1364–81. doi: 10.1038/s42255-023-00838-3 (PMC10447243; doi:10.1038/s42255-023-00838-3)
Supplement: Supplementary file 16 — Statistical Source Data. [file 42255_2023_838_MOESM16_ESM.xlsx]

## Sheet: ED_Figure 8a
		Cytosolic ATP/ADP ratio
		Control			EAE
		Mean	SD	Numbers of samples	Mean	SD	Numbers of samples
Metabolic load	1	9.38427	1.633	5	6.8919	1.208	6
	2	5.79415	1.425	5	3.61128	1.118	6
	3	3.50103	1.196	5	1.73963	0.8833	6
	4	1.89026	0.9115	5	0.887115	0.4181	6
	5	1.01857	0.4704	5	0.550676	0.1817	6
	6	0.662674	0.2243	5	0.417004	0.1101	6
	7	0.503475	0.1358	5	0.344203	0.07874	6
	8	0.413532	0.09572	5	0.297395	0.06147	6
	9	0.35526	0.07377	5	0.264293	0.05056	6
	10	0.313997	0.06012	5	0.23946	0.0431	6
	11	0.283035	0.05092	5	0.220033	0.0377	6
	12	0.258809	0.04432	5	0.204321	0.0336	6
	13	0.239257	0.03937	5	0.191319	0.03038	6
	14	0.223096	0.03552	5	0.180336	0.02779	6
	15	0.209453	0.03246	5	0.170933	0.02567	6

## Sheet: ED_Figure 8b
	Modelingof proteomics		Modeled overexpression
	Control	EAE	ETC n	TCA n	ETC + TCA n
Maximal ATP production (µmol/g/h)	11.0143	11.0961	11.5046	11.8665	12.3653
	9.64661	11.3177	11.5755	11.8826	12.1931
	14.5719	9.71238	10.5609	11.2613	12.56
	12.6382	9.24144	10.276	10.936	12.6559
	11.829	7.85317	8.47838	10.2102	11.4905
		6.99677	8.01641	9.23358	11.4535
